# Supplementary material for: The non-glycosylated protein of Toxocara canis MUC-1 interacts with proteins of murine macrophages
Source: PLoS Negl Trop Dis. 2022 Sep 2;16(9):e0010734. doi: 10.1371/journal.pntd.0010734 (PMC9477421; doi:10.1371/journal.pntd.0010734)
Supplement: S1 Table — (XLSX) [file pntd.0010734.s001.xlsx]

## Sheet: S1 Table
S1 Table. Oligonucleotide primer sets used for the PCR-based amplification of coding sequences for subsequent protein expression in HEK 293T cells.
Target gene	Primer	Primer sequence (5'-3')
Akr1b3	Forward	GGAATTCGGATGGCCAGCCATCTGGAACT
	Reverse	GAAGATCTTCAGACTTCGGCGTGGAAG
Arhgdia	Forward	GGAATTCGGATGGCAGAACAGGAACC
	Reverse	GAAGATCTTCAGTCCTTCCACTCCTTTTTG
Cfl1	Forward	GGAATTCGGATGGCCTCTGGTGTGGC
	Reverse	GAAGATCTTCACAAAGGCTTGCCCTCC
Fabp5	Forward	GGAATTCGGATGGCCAGTCTTAAGGATC
	Reverse	GAAGATCTTCATTGCACCTTCTCATAG
Pfn	Forward	GGAATTCGGATGGCCGGGTGGAACG
	Reverse	GAAGATCTTCAGTACTGGGAACGCCGC
Prdx1	Forward	GGAATTCGGATGTCTTCAGGAAATGCAAAAAT
	Reverse	GAAGATCTTCACTTCTGCTTAGAGAAATACTCT
