# Supplementary material for: The non-glycosylated protein of Toxocara canis MUC-1 interacts with proteins of murine macrophages
Source: PLoS Negl Trop Dis. 2022 Sep 2;16(9):e0010734. doi: 10.1371/journal.pntd.0010734 (PMC9477421; doi:10.1371/journal.pntd.0010734)
Supplement: S2 Table — (XLSX) [file pntd.0010734.s002.xlsx]

## Sheet: S2 Table
S2 Table. Peptides of proteins of RAW264.7 cells identified to interact with the rTc-MUC-1 protein by His pull-down and LC-MS/MS.
Sequence	Protein ID	Protein Acc	Modifications	dMass	contrib	Conf	Prec MW	Prec m/z	Theor MW	Theor m/z	Theor z	is unique	Spectra Num.	Spectra
HWPFMVVNDAGRPK	1	tr|Q3TQ13|Q3TQ13_MOUSE		0.0017332	2	99	1652.83	551.949	1652.82	551.949	3	1	1	1.1.1.1262.10
NQVAMNPTNTVFDAKR	1	tr|Q3TQ13|Q3TQ13_MOUSE	Oxidation(M)@5	-0.00435717	2	99	1820.88	607.967	1820.88	607.969	3	1	1	1.1.1.1123.18
TTPSYVAFTDTER	1	tr|Q3TQ13|Q3TQ13_MOUSE		-0.000912225	2	99	1486.69	744.354	1486.69	744.354	2	1	1	1.1.1.1258.24
ILDKCNEIISWLDKNQTAEKEEFEHQQKELEK	1	tr|Q3TQ13|Q3TQ13_MOUSE	Carbamidomethyl(C)@5	-0.00479472	1.42022	96.19	3971.95	662.999	3971.96	663	6	1	1	1.1.1.1505.9
ARFEELNADLFR	1	tr|Q3TQ13|Q3TQ13_MOUSE		-0.000875563	2	99	1479.75	740.88	1479.75	740.881	2	1	3	1.1.1.1379.22,1.1.1.1384.25,1.1.1.1375.19
IINEPTAAAIAYGLDKK	1	tr|Q3TQ13|Q3TQ13_MOUSE		-0.00204391	2	99	1786.98	596.668	1786.98	596.668	3	1	1	1.1.1.1369.17
SKGPAVGIDLGTTYSCVGVFQHGK	1	tr|Q3TQ13|Q3TQ13_MOUSE	Protein Terminal Acetyl@N-term; Carbamidomethyl(C)@16	0.00230075	1.52288	99	2519.25	840.757	2519.25	840.757	3	1	1	1.1.1.1486.21
RFDDAVVQSDMKHWPFMVVNDAGRPK	1	tr|Q3TQ13|Q3TQ13_MOUSE	Carbamidomethyl(D)@10	0.00520264	0.0123337	95.02	3101.5	517.924	3101.5	517.923	6	1	1	1.1.1.1284.4
LLQDFFNGKELNK	1	tr|Q3TQ13|Q3TQ13_MOUSE	Deamidated(N)@7	0.00183109	1.65758	99	1565.81	522.944	1565.81	522.944	3	1	1	1.1.1.1385.5
DAGTIAGLNVLR	1	tr|Q3TQ13|Q3TQ13_MOUSE		-0.000598587	2	99	1198.67	600.341	1198.67	600.341	2	1	3	1.1.1.1435.7,1.1.1.1430.8,1.1.1.1440.8
GPAVGIDLGTTYSCVGVFQHGK	1	tr|Q3TQ13|Q3TQ13_MOUSE	Carbamidomethyl(C)@14	0.00106876	2	99	2262.11	755.044	2262.11	755.044	3	1	1	1.1.1.1469.18
MVNHFIAEFKR	1	tr|Q3TQ13|Q3TQ13_MOUSE		9.28676e-05	2	99	1390.72	464.58	1390.72	464.58	3	1	1	1.1.1.1166.8
NQVAMNPTNTVFDAK	1	tr|Q3TQ13|Q3TQ13_MOUSE	Oxidation(M)@5	0.00232476	0	99	1664.79	833.4	1664.78	833.399	2	1	4	1.1.1.1264.30,1.1.1.1175.30,1.1.1.1177.31,1.1.1.1172.30
IINEPTAAAIAYGLDK	1	tr|Q3TQ13|Q3TQ13_MOUSE		0.00220298	2	99	1658.89	830.452	1658.89	830.451	2	0	2	1.1.1.1463.18,1.1.1.1468.21
TVTNAVVTVPAYFNDSQR	1	tr|Q3TQ13|Q3TQ13_MOUSE		0.00396867	2	99	1980.99	991.505	1980.99	991.503	2	1	2	1.1.1.1448.29,1.1.1.1443.29
SFYPEEVSSMVLTK	1	tr|Q3TQ13|Q3TQ13_MOUSE		-0.000408912	2	99	1615.78	808.897	1615.78	808.897	2	1	3	1.1.1.1544.14,1.1.1.1539.25,1.1.1.1541.21
MKEIAEAYLGK	1	tr|Q3TQ13|Q3TQ13_MOUSE		-0.00365664	2	99	1251.65	626.832	1251.65	626.834	2	1	1	1.1.1.1167.21
STAGDTHLGGEDFDNR	1	tr|Q3TQ13|Q3TQ13_MOUSE	Carbamidomethyl@N-term	0.00645497	0.412289	98.74	1747.75	874.88	1747.74	874.877	3,2	1	2	1.1.1.1099.11,1.1.1.1105.31
MVNHFIAEFK	1	tr|Q3TQ13|Q3TQ13_MOUSE		-0.00369084	2	99	1234.61	618.314	1234.62	618.316	2	1	1	1.1.1.1229.9
LDKSQIHDIVLVGGSTR	1	tr|Q3TQ13|Q3TQ13_MOUSE		0.000808684	2	99	1837.01	613.343	1837.01	613.343	3	1	1	1.1.1.1245.18
NSLESYAFNMK	1	tr|Q3TQ13|Q3TQ13_MOUSE		0.00121919	2	99	1302.59	652.304	1302.59	652.303	2	1	1	1.1.1.1368.17
VEIIANDQGNR	1	tr|Q3TQ13|Q3TQ13_MOUSE		-0.00208898	1.69897	97.97	1227.62	614.817	1227.62	614.818	2	0	1	1.1.1.1083.20
SQIHDIVLVGGSTR	1	tr|Q3TQ13|Q3TQ13_MOUSE		-0.00052185	2	99	1480.8	494.607	1480.8	494.607	3	1	1	1.1.1.1181.11
ADLINNLGTIAK	2	tr|Q71LX8|Q71LX8_MOUSE;sp|P11499|HS90B_MOUSE		-0.00158652	2	99	1241.7	621.856	1241.7	621.856	2	0	1	1.1.1.1380.17
HLEINPDHPIVETLR	2	tr|Q71LX8|Q71LX8_MOUSE;sp|P11499|HS90B_MOUSE		0.00438619	2	99	1781.95	594.99	1781.94	594.988	3	1	1	1.1.1.1258.12
CLELFSELAEDKENYKK	2	tr|Q71LX8|Q71LX8_MOUSE;sp|P11499|HS90B_MOUSE	Carbamidomethyl(C)@1	0.00238117	2	99	2115.02	706.014	2115.02	706.014	3	1	1	1.1.1.1373.18
SLTNDWEDHLAVK	2	tr|Q71LX8|Q71LX8_MOUSE;sp|P11499|HS90B_MOUSE		0.00128093	1.79588	98.44	1526.74	764.376	1526.74	764.376	2	1	1	1.1.1.1303.17
GFEVVYMTEPIDEYCVQQLK	2	tr|Q71LX8|Q71LX8_MOUSE;sp|P11499|HS90B_MOUSE	Carbamidomethyl(C)@15	0.0121304	2	99	2447.15	1224.58	2447.14	1224.58	2	1	1	1.1.1.1672.30
VILHLKEDQTEYLEER	2	tr|Q71LX8|Q71LX8_MOUSE;sp|P11499|HS90B_MOUSE		-0.0104329	1.85387	98.63	2014.03	672.35	2014.04	672.353	3	0	1	1.1.1.1249.24
HSQFIGYPITLYLEK	2	tr|Q71LX8|Q71LX8_MOUSE;sp|P11499|HS90B_MOUSE		0.0045628	2	99	1807.96	904.985	1807.95	904.983	2	1	1	1.1.1.1564.23
TLTLVDTGIGMTK	2	tr|Q71LX8|Q71LX8_MOUSE;sp|P11499|HS90B_MOUSE		0.000289879	2	99	1348.73	675.371	1348.73	675.371	2	1	2	1.1.1.1396.4,1.1.1.1403.9
EGLELPEDEEEKKKMEESK	2	tr|Q71LX8|Q71LX8_MOUSE;sp|P11499|HS90B_MOUSE		0.00351162	1.72125	98.2	2276.08	759.699	2276.07	759.698	3	1	1	1.1.1.1118.27
HFSVEGQLEFR	2	tr|Q71LX8|Q71LX8_MOUSE;sp|P11499|HS90B_MOUSE		-0.00040668	2	99	1347.66	674.836	1347.66	674.836	2	0	1	1.1.1.1285.22
LVSSPCCIVTSTYGWTANMER	2	tr|Q71LX8|Q71LX8_MOUSE;sp|P11499|HS90B_MOUSE	Carbamidomethyl(C)@6; Carbamidomethyl(C)@7	0.99297	2	99	2432.09	1217.05	2431.1	1216.56	2	1	2	1.1.1.1608.29,1.1.1.1606.27
ELISNASDALDKI	2	tr|Q71LX8|Q71LX8_MOUSE;sp|P11499|HS90B_MOUSE	GlyGly(K)@12	0.0117104	0.00217692	97.54	1501.77	751.894	1501.76	751.888	2	0	1	1.1.1.1193.24
KHLEINPDHPIVETLR	2	tr|Q71LX8|Q71LX8_MOUSE;sp|P11499|HS90B_MOUSE		-0.00109265	2	99	1910.04	478.516	1910.04	478.517	4	1	1	1.1.1.1165.7
DNSTMGYMMAK	2	tr|Q71LX8|Q71LX8_MOUSE;sp|P11499|HS90B_MOUSE		0.00434195	2	99	1247.5	624.759	1247.5	624.757	2	1	1	1.1.1.1202.19
GVVDSEDLPLNISR	2	tr|Q71LX8|Q71LX8_MOUSE;sp|P11499|HS90B_MOUSE		-0.00407077	0	99	1512.77	757.394	1512.78	757.396	2	0	3	1.1.1.1408.8,1.1.1.1419.10,1.1.1.1413.12
ELISNASDALDK	2	tr|Q71LX8|Q71LX8_MOUSE;sp|P11499|HS90B_MOUSE		0.00921041	2	99	1274.64	638.33	1274.64	638.325	2	0	1	1.1.1.1203.23
RAPFDLFENK	2	tr|Q71LX8|Q71LX8_MOUSE;sp|P11499|HS90B_MOUSE		-0.00625368	1.61979	97.67	1235.62	618.819	1235.63	618.822	2	1	1	1.1.1.1324.6
YHTSQSGDEMTSLSEYVSR	2	tr|Q71LX8|Q71LX8_MOUSE;sp|P11499|HS90B_MOUSE		0.0029252	2	99	2175.94	726.321	2175.94	726.32	3	1	1	1.1.1.1296.23
EQVANSAFVER	2	tr|Q71LX8|Q71LX8_MOUSE;sp|P11499|HS90B_MOUSE	Deamidated(N)@5	-1.12461e-05	1.04576	97.78	1249.59	625.804	1249.59	625.804	2	1	1	1.1.1.1123.20
KGVNLPGAAVDLPAVSEKDIQDLK	3	sp|P52480|KPYM_MOUSE		-0.0010873	0	99	2476.35	826.458	2476.35	826.458	4,3	1	4	1.1.1.1495.15,1.1.1.1500.13,1.1.1.1493.7,1.1.1.1490.12
VNLAMDVGK	3	sp|P52480|KPYM_MOUSE		-0.000383864	2	99	945.495	473.755	945.495	473.755	2	1	1	1.1.1.1171.8
GADFLVTEVENGGSLGSK	3	sp|P52480|KPYM_MOUSE	Deamidated(N)@11	0.00830305	2	99	1779.86	890.938	1779.85	890.934	2	1	3	1.1.1.1507.22,1.1.1.1459.26,1.1.1.1546.16
CCSGAIIVLTK	3	sp|P52480|KPYM_MOUSE	Carbamidomethyl(C)@1; Carbamidomethyl(C)@2	-0.000439833	2	99	1220.63	611.32	1220.63	611.32	2	1	2	1.1.1.1220.9,1.1.1.1215.6
KGDVVIVLTGWRPGSGFTNTMR	3	sp|P52480|KPYM_MOUSE		-0.00335346	2	99	2390.25	598.57	2390.25	598.57	4	1	1	1.1.1.1499.2
IYVDDGLISLQVK	3	sp|P52480|KPYM_MOUSE		0.00297138	2	99	1461.81	731.913	1461.81	731.911	2	1	3	1.1.1.1554.7,1.1.1.1548.12,1.1.1.1559.8
GAAVDLPAVSEKDIQDLK	3	sp|P52480|KPYM_MOUSE		-9.01914	0.00436481	96.42	1858.97	620.664	1867.99	623.67	3	1	1	1.1.1.1488.9
LNFSHGTHEYHAETIK	3	sp|P52480|KPYM_MOUSE		-0.00392117	2	99	1882.89	471.73	1882.9	471.731	4	1	2	1.1.1.1062.5,1.1.1.1067.2
CDENILWLDYK	3	sp|P52480|KPYM_MOUSE	Carbamidomethyl(C)@1	0.00690011	2	99	1467.68	734.846	1467.67	734.842	2	1	1	1.1.1.1538.13
LDIDSAPITAR	3	sp|P52480|KPYM_MOUSE		-0.000340701	2	99	1170.62	586.319	1170.62	586.32	2	1	3	1.1.1.1250.15,1.1.1.1251.9,1.1.1.1255.20
RFDEILEASDGIMVAR	3	sp|P52480|KPYM_MOUSE		-0.00266992	2	99	1820.91	607.976	1820.91	607.977	3	1	3	1.1.1.1525.3,1.1.1.1530.4,1.1.1.1535.4
EKGADFLVTEVENGGSLGSK	3	sp|P52480|KPYM_MOUSE	Deamidated(N)@13	0.00345934	2	99	2036.99	680.005	2036.99	680.004	3	1	1	1.1.1.1365.17
AGKPVICATQMLESMIK	3	sp|P52480|KPYM_MOUSE	Carbamidomethyl(C)@7	-0.00351615	2	99	1875.96	626.327	1875.96	626.328	3	1	1	1.1.1.1634.4
EATESFASDPILYRPVAVALDTKGPEIR	3	sp|P52480|KPYM_MOUSE		0.00237606	2	99	3044.59	1015.87	3044.58	1015.87	3	1	1	1.1.1.1576.23
FGVEQDVDMVFASFIR	3	sp|P52480|KPYM_MOUSE		0.0374716	2	99	1858.93	930.472	1858.89	930.453	2	1	1	1.1.1.1732.14
LAPITSDPTEAAAVGAVEASFK	3	sp|P52480|KPYM_MOUSE		-0.000794096	2	99	2144.1	1073.06	2144.1	1073.06	2	1	2	1.1.1.1674.28,1.1.1.1679.27
GDYPLEAVR	3	sp|P52480|KPYM_MOUSE		0.00374042	2	99	1018.51	510.263	1018.51	510.261	2	1	1	1.1.1.1180.9
SQIFSTASDNQPTVTIK	4	tr|Q9DC41|Q9DC41_MOUSE;tr|Q3U9G2|Q3U9G2_MOUSE;tr|Q3TWF2|Q3TWF2_MOUSE;sp|P20029|BIP_MOUSE		0.00283481	2	99	1835.93	918.972	1835.93	918.971	2	1	1	1.1.1.1290.30
IDTRNELESYAYSLK	4	tr|Q9DC41|Q9DC41_MOUSE;tr|Q3U9G2|Q3U9G2_MOUSE;tr|Q3TWF2|Q3TWF2_MOUSE;sp|P20029|BIP_MOUSE		0.000686391	1.65758	97.99	1800.89	601.304	1800.89	601.304	3	1	1	1.1.1.1379.11
KKELEEIVQPIISK	4	tr|Q9DC41|Q9DC41_MOUSE;tr|Q3U9G2|Q3U9G2_MOUSE;tr|Q3TWF2|Q3TWF2_MOUSE;sp|P20029|BIP_MOUSE		0.0011442	2	99	1652.97	551.998	1652.97	551.998	3	1	1	1.1.1.1257.9
TFAPEEISAMVLTK	4	tr|Q9DC41|Q9DC41_MOUSE;tr|Q3U9G2|Q3U9G2_MOUSE;tr|Q3TWF2|Q3TWF2_MOUSE;sp|P20029|BIP_MOUSE		0.994022	2	99	1536.78	769.399	1535.79	768.903	2	1	1	1.1.1.1615.12
VTHAVVTVPAYFNDAQR	4	tr|Q9DC41|Q9DC41_MOUSE;tr|Q3U9G2|Q3U9G2_MOUSE;tr|Q3TWF2|Q3TWF2_MOUSE;sp|P20029|BIP_MOUSE		0.00129479	1.95861	98.94	1886.97	629.996	1886.96	629.995	3	1	1	1.1.1.1288.17
LYGSGGPPPTGEEDTSEKDEL	4	tr|Q9DC41|Q9DC41_MOUSE;tr|Q3U9G2|Q3U9G2_MOUSE;tr|Q3TWF2|Q3TWF2_MOUSE;sp|P20029|BIP_MOUSE		0.00402483	0	99	2176.97	1089.49	2176.96	1089.49	2	1	3	1.1.1.1236.28,1.1.1.1231.20,1.1.1.1226.23
ITPSYVAFTPEGER	4	tr|Q9DC41|Q9DC41_MOUSE;tr|Q3U9G2|Q3U9G2_MOUSE;tr|Q3TWF2|Q3TWF2_MOUSE;sp|P20029|BIP_MOUSE		-0.00160596	2	99	1565.77	783.893	1565.77	783.894	2	1	3	1.1.1.1306.18,1.1.1.1316.17,1.1.1.1311.16
NELESYAYSLK	4	tr|Q9DC41|Q9DC41_MOUSE;tr|Q3U9G2|Q3U9G2_MOUSE;tr|Q3TWF2|Q3TWF2_MOUSE;sp|P20029|BIP_MOUSE		-0.00155482	2	99	1315.63	658.821	1315.63	658.822	2	1	1	1.1.1.1360.12
TKPYIQVDIGGGQTK	4	tr|Q9DC41|Q9DC41_MOUSE;tr|Q3U9G2|Q3U9G2_MOUSE;tr|Q3TWF2|Q3TWF2_MOUSE;sp|P20029|BIP_MOUSE		0.000388596	2	99	1603.86	535.626	1603.86	535.626	3	1	1	1.1.1.1169.7
NQLTSNPENTVFDAK	4	tr|Q9DC41|Q9DC41_MOUSE;tr|Q3U9G2|Q3U9G2_MOUSE;tr|Q3TWF2|Q3TWF2_MOUSE;sp|P20029|BIP_MOUSE		0.00237373	2	99	1676.8	839.409	1676.8	839.408	2	1	1	1.1.1.1257.31
AKFEELNMDLFR	4	tr|Q9DC41|Q9DC41_MOUSE;tr|Q3U9G2|Q3U9G2_MOUSE;tr|Q3TWF2|Q3TWF2_MOUSE;sp|P20029|BIP_MOUSE		-0.000938697	2	99	1511.74	756.879	1511.74	756.879	2	1	2	1.1.1.1476.18,1.1.1.1477.22
TWNDPSVQQDIK	4	tr|Q9DC41|Q9DC41_MOUSE;tr|Q3U9G2|Q3U9G2_MOUSE;tr|Q3TWF2|Q3TWF2_MOUSE;sp|P20029|BIP_MOUSE		-0.000989603	2	99	1429.68	715.849	1429.68	715.849	2	1	2	1.1.1.1188.19,1.1.1.1193.20
DAGTIAGLNVMR	4	tr|Q9DC41|Q9DC41_MOUSE;tr|Q3U9G2|Q3U9G2_MOUSE;tr|Q3TWF2|Q3TWF2_MOUSE;sp|P20029|BIP_MOUSE		-0.00586898	2	99	1216.62	609.316	1216.62	609.319	2	1	1	1.1.1.1372.10
GYSFTTTAER	5	tr|Q61276|Q61276_MOUSE;tr|Q4KL81|Q4KL81_MOUSE;tr|Q3UCF8|Q3UCF8_MOUSE;tr|Q3UAF7|Q3UAF7_MOUSE;tr|Q3UAF6|Q3UAF6_MOUSE;tr|Q3U939|Q3U939_MOUSE;tr|Q3U804|Q3U804_MOUSE;tr|Q3U5R4|Q3U5R4_MOUSE;tr|B2RRX1|B2RRX1_MOUSE;sp|P63260|ACTG_MOUSE;sp|P60710|ACTB_MOUSE		0.00110974	2	99	1131.52	566.768	1131.52	566.767	2	1	1	1.1.1.1125.19
DLYANTVLSGGTTMYPGIADR	5	tr|Q61276|Q61276_MOUSE;tr|Q4KL81|Q4KL81_MOUSE;tr|Q3UCF8|Q3UCF8_MOUSE;tr|Q3UAF7|Q3UAF7_MOUSE;tr|Q3UAF6|Q3UAF6_MOUSE;tr|Q3U939|Q3U939_MOUSE;tr|Q3U804|Q3U804_MOUSE;tr|Q3U5R4|Q3U5R4_MOUSE;tr|B2RRX1|B2RRX1_MOUSE;sp|P63260|ACTG_MOUSE;sp|P60710|ACTB_MOUSE		0.00257021	0	99	2214.07	1108.04	2214.06	1108.04	2	1	5	1.1.1.1598.28,1.1.1.1588.28,1.1.1.1608.27,1.1.1.1602.26,1.1.1.1593.23
IWHHTFYNELR	5	tr|Q61276|Q61276_MOUSE;tr|Q4KL81|Q4KL81_MOUSE;tr|Q3UCF8|Q3UCF8_MOUSE;tr|Q3UAF7|Q3UAF7_MOUSE;tr|Q3UAF6|Q3UAF6_MOUSE;tr|Q3U939|Q3U939_MOUSE;tr|Q3U804|Q3U804_MOUSE;tr|Q3U5R4|Q3U5R4_MOUSE;tr|B2RRX1|B2RRX1_MOUSE;sp|P63260|ACTG_MOUSE;sp|P60710|ACTB_MOUSE		-0.00157989	2	99	1514.74	505.921	1514.74	505.921	3	1	1	1.1.1.1158.8
EITALAPSTMK	5	tr|Q61276|Q61276_MOUSE;tr|Q4KL81|Q4KL81_MOUSE;tr|Q3UCF8|Q3UCF8_MOUSE;tr|Q3UAF7|Q3UAF7_MOUSE;tr|Q3UAF6|Q3UAF6_MOUSE;tr|Q3U939|Q3U939_MOUSE;tr|Q3U804|Q3U804_MOUSE;tr|Q3U5R4|Q3U5R4_MOUSE;tr|B2RRX1|B2RRX1_MOUSE;sp|P63260|ACTG_MOUSE;sp|P60710|ACTB_MOUSE		0.000195238	2	99	1160.61	581.313	1160.61	581.313	2	1	1	1.1.1.1184.20
KDLYANTVLSGGTTMYPGIADR	5	tr|Q61276|Q61276_MOUSE;tr|Q4KL81|Q4KL81_MOUSE;tr|Q3UCF8|Q3UCF8_MOUSE;tr|Q3UAF7|Q3UAF7_MOUSE;tr|Q3UAF6|Q3UAF6_MOUSE;tr|Q3U939|Q3U939_MOUSE;tr|Q3U804|Q3U804_MOUSE;tr|Q3U5R4|Q3U5R4_MOUSE;tr|B2RRX1|B2RRX1_MOUSE;sp|P63260|ACTG_MOUSE;sp|P60710|ACTB_MOUSE	Oxidation(M)@15	-0.00283375	2	99	2358.15	787.057	2358.15	787.058	3	1	2	1.1.1.1445.21,1.1.1.1362.23
QEYDESGPSIVHR	5	tr|Q61276|Q61276_MOUSE;tr|Q4KL81|Q4KL81_MOUSE;tr|Q3UCF8|Q3UCF8_MOUSE;tr|Q3UAF7|Q3UAF7_MOUSE;tr|Q3UAF6|Q3UAF6_MOUSE;tr|Q3U939|Q3U939_MOUSE;tr|Q3U804|Q3U804_MOUSE;tr|Q3U5R4|Q3U5R4_MOUSE;tr|B2RRX1|B2RRX1_MOUSE;sp|P63260|ACTG_MOUSE;sp|P60710|ACTB_MOUSE	Gln->pyro-Glu@N-term	-0.00275206	2	99	1498.67	750.34	1498.67	750.342	2	1	2	1.1.1.1091.28,1.1.1.1167.28
MQKEITALAPSTMK	5	tr|Q61276|Q61276_MOUSE;tr|Q4KL81|Q4KL81_MOUSE;tr|Q3UCF8|Q3UCF8_MOUSE;tr|Q3UAF7|Q3UAF7_MOUSE;tr|Q3UAF6|Q3UAF6_MOUSE;tr|Q3U939|Q3U939_MOUSE;tr|Q3U804|Q3U804_MOUSE;tr|Q3U5R4|Q3U5R4_MOUSE;tr|B2RRX1|B2RRX1_MOUSE;sp|P63260|ACTG_MOUSE;sp|P60710|ACTB_MOUSE		-0.00398741	2	99	1547.8	516.941	1547.81	516.942	3	1	2	1.1.1.1167.10,1.1.1.1168.9
HQGVMVGMGQKDSYVGDEAQSK	5	tr|Q61276|Q61276_MOUSE;tr|Q4KL81|Q4KL81_MOUSE;tr|Q3UCF8|Q3UCF8_MOUSE;tr|Q3UAF7|Q3UAF7_MOUSE;tr|Q3UAF6|Q3UAF6_MOUSE;tr|Q3U939|Q3U939_MOUSE;tr|Q3U804|Q3U804_MOUSE;tr|Q3U5R4|Q3U5R4_MOUSE;tr|B2RRX1|B2RRX1_MOUSE;sp|P63260|ACTG_MOUSE;sp|P60710|ACTB_MOUSE	Oxidation(M)@8	0.00595758	2	99	2366.07	789.697	2366.06	789.695	3	1	1	1.1.1.1056.28
VAPEEHPVLLTEAPLNPK	5	tr|Q61276|Q61276_MOUSE;tr|Q4KL81|Q4KL81_MOUSE;tr|Q3UCF8|Q3UCF8_MOUSE;tr|Q3UAF7|Q3UAF7_MOUSE;tr|Q3UAF6|Q3UAF6_MOUSE;tr|Q3U939|Q3U939_MOUSE;tr|Q3U804|Q3U804_MOUSE;tr|Q3U5R4|Q3U5R4_MOUSE;tr|B2RRX1|B2RRX1_MOUSE;sp|P63260|ACTG_MOUSE;sp|P60710|ACTB_MOUSE		0.00429949	2	99	1953.06	652.028	1953.06	652.026	3	1	2	1.1.1.1294.17,1.1.1.1294.15
YPIEHGIVTNWDDMEKIWHHTFYNELR	5	tr|Q61276|Q61276_MOUSE;tr|Q4KL81|Q4KL81_MOUSE;tr|Q3UCF8|Q3UCF8_MOUSE;tr|Q3UAF7|Q3UAF7_MOUSE;tr|Q3UAF6|Q3UAF6_MOUSE;tr|Q3U939|Q3U939_MOUSE;tr|Q3U804|Q3U804_MOUSE;tr|Q3U5R4|Q3U5R4_MOUSE;tr|B2RRX1|B2RRX1_MOUSE;sp|P63260|ACTG_MOUSE;sp|P60710|ACTB_MOUSE	Methyl(H)@5	-0.0111121	2	99	3456.62	692.332	3456.64	692.334	5	1	1	1.1.1.1679.6
SYELPDGQVITIGNER	5	tr|Q61276|Q61276_MOUSE;tr|Q4KL81|Q4KL81_MOUSE;tr|Q3UCF8|Q3UCF8_MOUSE;tr|Q3UAF7|Q3UAF7_MOUSE;tr|Q3UAF6|Q3UAF6_MOUSE;tr|Q3U939|Q3U939_MOUSE;tr|Q3U804|Q3U804_MOUSE;tr|Q3U5R4|Q3U5R4_MOUSE;tr|B2RRX1|B2RRX1_MOUSE;sp|P63260|ACTG_MOUSE;sp|P60710|ACTB_MOUSE		0.00134975	2	99	1789.89	895.95	1789.88	895.95	2	1	6	1.1.1.1539.31,1.1.1.1541.27,1.1.1.1493.17,1.1.1.1483.28,1.1.1.1528.26,1.1.1.1544.23
TTGIVMDSGDGVTHTVPIYEGYALPHAILR	5	tr|Q61276|Q61276_MOUSE;tr|Q4KL81|Q4KL81_MOUSE;tr|Q3UCF8|Q3UCF8_MOUSE;tr|Q3UAF7|Q3UAF7_MOUSE;tr|Q3UAF6|Q3UAF6_MOUSE;tr|Q3U939|Q3U939_MOUSE;tr|Q3U804|Q3U804_MOUSE;tr|Q3U5R4|Q3U5R4_MOUSE;tr|B2RRX1|B2RRX1_MOUSE;sp|P63260|ACTG_MOUSE;sp|P60710|ACTB_MOUSE	Oxidation(M)@6	0.00608126	2	99	3198.61	800.659	3198.6	800.658	4,3	1	3	1.1.1.1451.24,1.1.1.1568.29,1.1.1.1532.23
GHYTEGAELVDSVLDVVRK	6	sp|P99024|TBB5_MOUSE		-0.00437169	2	99	2086.07	696.362	2086.07	696.364	3	0	2	1.1.1.1612.5,1.1.1.1617.4
AILVDLEPGTMDSVR	6	sp|P99024|TBB5_MOUSE		0.000683288	1.95861	99	1614.83	808.422	1614.83	808.422	2	1	3	1.1.1.1495.14,1.1.1.1500.12,1.1.1.1505.15
ISVYYNEATGGK	6	sp|P99024|TBB5_MOUSE		-0.00157599	2	99	1300.63	651.322	1300.63	651.322	2	1	1	1.1.1.1153.26
ISEQFTAMFR	6	sp|P99024|TBB5_MOUSE		0.0170801	2	99	1228.61	615.311	1228.59	615.303	2	0	1	1.1.1.1447.11
ALTVPELTQQVFDAK	6	sp|P99024|TBB5_MOUSE		-0.00246533	2	99	1658.89	830.45	1658.89	830.451	2	1	3	1.1.1.1619.15,1.1.1.1614.16,1.1.1.1624.14
FPGQLNADLR	6	sp|P99024|TBB5_MOUSE		-0.00339964	2	99	1129.58	565.8	1129.59	565.801	2	0	1	1.1.1.1259.9
GHYTEGAELVDSVLDVVR	6	sp|P99024|TBB5_MOUSE		0.00332848	2	99	1957.98	653.667	1957.97	653.665	3	0	1	1.1.1.1689.2
YLTVAAVFR	6	sp|P99024|TBB5_MOUSE		-0.010445	0.0644927	95.19	1038.58	520.295	1038.59	520.3	2	0	1	1.1.1.1429.2
NSSYFVEWIPNNVK	6	sp|P99024|TBB5_MOUSE		-0.002338	2	99	1695.82	848.919	1695.83	848.92	2	0	1	1.1.1.1567.18
EAESCDCLQGFQLTHSLGGGTGSGMGTLLISK	6	sp|P99024|TBB5_MOUSE	Carbamidomethyl(C)@5; Carbamidomethyl(C)@7	-0.00361878	1.56864	97.57	3310.52	1104.52	3310.53	1104.52	3	0	1	1.1.1.1613.28
KLAVNMVPFPR	6	sp|P99024|TBB5_MOUSE		-0.0124836	1.82391	98.65	1270.71	636.362	1270.72	636.368	2	0	1	1.1.1.1301.18
SGPFGQIFRPDNFVFGQSGAGNNWAK	6	sp|P99024|TBB5_MOUSE		0.000420563	2	99	2797.34	933.453	2797.34	933.453	3	0	2	1.1.1.1673.19,1.1.1.1678.20
IMNTFSVVPSPK	6	sp|P99024|TBB5_MOUSE		-0.00277253	0	99	1318.69	660.354	1318.7	660.355	2	0	5	1.1.1.1352.14,1.1.1.1336.14,1.1.1.1347.15,1.1.1.1341.12,1.1.1.1331.17
EVDEQMLNVQNK	6	sp|P99024|TBB5_MOUSE		0.00217068	2	99	1445.68	723.849	1445.68	723.848	2	0	1	1.1.1.1175.27
RYEEIVKEVSTYIK	7	tr|Q58E64|Q58E64_MOUSE;tr|Q3UA81|Q3UA81_MOUSE;sp|P10126|EF1A1_MOUSE		-0.00259234	2	99	1755.94	586.32	1755.94	586.321	3	1	1	1.1.1.1448.8
GSFKYAWVLDK	7	tr|Q58E64|Q58E64_MOUSE;tr|Q3UA81|Q3UA81_MOUSE;sp|P10126|EF1A1_MOUSE	Delta:H(4)C(2)(K)@4	-0.00587959	0.0273344	99	1340.71	671.361	1340.71	671.364	2	1	1	1.1.1.1364.17
SVEMHHEALSEALPGDNVGFNVK	7	tr|Q58E64|Q58E64_MOUSE;tr|Q3UA81|Q3UA81_MOUSE;sp|P10126|EF1A1_MOUSE	GlycerylPE(E)@11	-0.0037244	0.229148	99	2676.22	893.081	2676.23	893.082	3	1	2	1.1.1.1348.30,1.1.1.1369.29
VETGVLKPGMVVTFAPVNVTTEVK	7	tr|Q58E64|Q58E64_MOUSE;tr|Q3UA81|Q3UA81_MOUSE;sp|P10126|EF1A1_MOUSE		0.00171229	2	99	2514.38	839.133	2514.38	839.133	4,3	1	5	1.1.1.1552.10,1.1.1.1557.14,1.1.1.1372.14,1.1.1.1562.23,1.1.1.1567.15
RGNVAGDSKNDPPMEAAGFTAQVIILNHPGQISAGYAPVLDCHTAHIACK	7	tr|Q58E64|Q58E64_MOUSE;tr|Q3UA81|Q3UA81_MOUSE;sp|P10126|EF1A1_MOUSE	Carbamidomethyl(C)@42; Carbamidomethyl(C)@49	-0.00220406	2	99	5268.56	879.101	5268.57	879.102	6	1	1	1.1.1.1533.27
IGGIGTVPVGR	7	tr|Q58E64|Q58E64_MOUSE;tr|Q3UA81|Q3UA81_MOUSE;sp|P10126|EF1A1_MOUSE		0.000351094	2	99	1024.6	513.309	1024.6	513.309	2	1	2	1.1.1.1183.5,1.1.1.1178.9
EHALLAYTLGVK	7	tr|Q58E64|Q58E64_MOUSE;tr|Q3UA81|Q3UA81_MOUSE;sp|P10126|EF1A1_MOUSE		-0.00643902	2	99	1313.73	657.871	1313.73	657.874	2	1	2	1.1.1.1301.20,1.1.1.1306.15
SGDAAIVDMVPGKPMCVESFSDYPPLGR	7	tr|Q58E64|Q58E64_MOUSE;tr|Q3UA81|Q3UA81_MOUSE;sp|P10126|EF1A1_MOUSE	Carbamidomethyl(C)@16	0.003138	0	99	2994.4	999.139	2994.39	999.138	3	1	4	1.1.1.1476.30,1.1.1.1449.30,1.1.1.1644.25,1.1.1.1639.25
YYVTIIDAPGHR	7	tr|Q58E64|Q58E64_MOUSE;tr|Q3UA81|Q3UA81_MOUSE;sp|P10126|EF1A1_MOUSE		0.00300438	2	99	1403.72	468.915	1403.72	468.914	3,2	1	4	1.1.1.1248.5,1.1.1.1227.5,1.1.1.1226.17,1.1.1.1232.18
QLIVGVNKMDSTEPPYSQK	7	tr|Q58E64|Q58E64_MOUSE;tr|Q3UA81|Q3UA81_MOUSE;sp|P10126|EF1A1_MOUSE		-0.000460488	2	99	2133.08	712.033	2133.08	712.033	3	1	1	1.1.1.1253.21
TIEKFEKEAAEMGK	7	tr|Q58E64|Q58E64_MOUSE;tr|Q3UA81|Q3UA81_MOUSE;sp|P10126|EF1A1_MOUSE		0.000821346	1.31876	95.86	1609.8	403.458	1609.8	403.458	4	1	1	1.1.1.1165.2
GITIDISLWKFETSK	7	tr|Q58E64|Q58E64_MOUSE;tr|Q3UA81|Q3UA81_MOUSE;sp|P10126|EF1A1_MOUSE	Trimethyl(K)@10	0.00273817	2	99	1778.98	890.5	1778.98	890.498	2	1	1	1.1.1.1644.19
IMGPNYTPGKKEDLYLKPIQR	8	tr|Q8C153|Q8C153_MOUSE		-0.00406407	2	99	2460.32	493.07	2460.32	493.071	5	1	1	1.1.1.1200.10
RCLYASVLTAQPR	8	tr|Q8C153|Q8C153_MOUSE	Carbamidomethyl(C)@2	-0.00454914	2	99	1533.8	512.275	1533.81	512.277	3	1	1	1.1.1.1199.8
AYLPVNESFGFTADLR	8	tr|Q8C153|Q8C153_MOUSE		-0.00761575	2	99	1798.88	900.448	1798.89	900.452	2	1	2	1.1.1.1635.23,1.1.1.1640.19
KIWCFGPDGTGPNILTDITK	8	tr|Q8C153|Q8C153_MOUSE	Carbamidomethyl(C)@4	-0.00422363	2	99	2232.12	745.048	2232.12	745.049	3	1	2	1.1.1.1656.6,1.1.1.1650.9
VFSGVVSTGLK	8	tr|Q8C153|Q8C153_MOUSE		-0.00152268	1.46852	97.16	1092.62	547.316	1092.62	547.316	2	1	1	1.1.1.1217.8
YLAEKYEWDVAEAR	8	tr|Q8C153|Q8C153_MOUSE		0.00846488	2	99	1741.84	871.927	1741.83	871.923	2	1	1	1.1.1.1289.29
EGIPALDNFLDKL	8	tr|Q8C153|Q8C153_MOUSE		0.00502939	2	99	1443.77	722.89	1443.76	722.888	2	1	1	1.1.1.1729.4
STLTDSLVCK	8	tr|Q8C153|Q8C153_MOUSE	Carbamidomethyl(C)@9	-0.00473273	2	99	1122.55	562.284	1122.56	562.287	2	1	1	1.1.1.1183.10
ETVSEESNVLCLSK	8	tr|Q8C153|Q8C153_MOUSE	Carbamidomethyl(C)@11	0.00204152	2	99	1593.76	797.886	1593.76	797.885	2	1	2	1.1.1.1278.15,1.1.1.1284.23
IMNVIGEPIDER	9	sp|P56480|ATPB_MOUSE		0.0239377	2	99	1384.73	693.37	1384.7	693.358	2	1	1	1.1.1.1326.14
LVLEVAQHLGESTVR	9	sp|P56480|ATPB_MOUSE		0.000768071	1.88606	98.95	1649.91	550.977	1649.91	550.977	3	1	1	1.1.1.1368.6
IGLFGGAGVGK	9	sp|P56480|ATPB_MOUSE		0.00380238	2	99	974.559	488.287	974.555	488.285	2	1	1	1.1.1.1277.2
FLSQPFQVAEVFTGHMGK	9	sp|P56480|ATPB_MOUSE		0.000674133	2	99	2022	675.009	2022	675.008	3	1	1	1.1.1.1673.5
TVLIMELINNVAK	9	sp|P56480|ATPB_MOUSE		0.996593	2	99	1457.83	729.922	1456.83	729.423	2	1	1	1.1.1.1727.2
FTQAGSEVSALLGR	9	sp|P56480|ATPB_MOUSE		-0.00574327	2	99	1434.74	718.378	1434.75	718.381	2	1	4	1.1.1.1447.20,1.1.1.1446.16,1.1.1.1568.15,1.1.1.1441.15
VLDSGAPIKIPVGPETLGR	9	sp|P56480|ATPB_MOUSE		-0.003264	2	99	1918.09	640.369	1918.09	640.37	3	1	1	1.1.1.1451.10
KGSITSVQAIYVPADDLTDPAPATTFAHLDATTVLSR	9	sp|P56480|ATPB_MOUSE		0.997689	2	99	3842.97	961.75	3841.97	961.501	4	1	2	1.1.1.1670.27,1.1.1.1674.24
AIAELGIYPAVDPLDSTSR	9	sp|P56480|ATPB_MOUSE		-0.00240126	2	99	1987.02	994.519	1987.03	994.52	2	1	1	1.1.1.1621.20
NVAKAHGGYSVFAGVGER	9	sp|P56480|ATPB_MOUSE	Propionamide(K)@4; Oxidation(H)@6	-0.0124158	0	99	1904.94	635.986	1904.95	635.99	3	1	1	1.1.1.1364.15
YITPDQLADLYK	10	tr|Q5FW97|Q5FW97_MOUSE;sp|P17182|ENOA_MOUSE		-0.0022405	2	99	1438.73	720.373	1438.73	720.374	2	1	2	1.1.1.1532.16,1.1.1.1531.12
AAVPSGASTGIYEALELR	10	tr|Q5FW97|Q5FW97_MOUSE;sp|P17182|ENOA_MOUSE		-3.90102e-05	2	99	1803.94	902.976	1803.94	902.976	2	1	2	1.1.1.1549.23,1.1.1.1554.15
SGETEDTFIADLVVGLCTGQIK	10	tr|Q5FW97|Q5FW97_MOUSE;sp|P17182|ENOA_MOUSE	Carbamidomethyl(C)@17	-0.00412708	0	99	2352.15	1177.08	2352.15	1177.08	2	1	2	1.1.1.1731.27,1.1.1.1753.26
YGKDATNVGDEGGFAPNILENKEALELLK	10	tr|Q5FW97|Q5FW97_MOUSE;sp|P17182|ENOA_MOUSE		0.00513619	2	99	3104.57	777.15	3104.57	777.149	4	1	1	1.1.1.1577.10
HIADLAGNPEVILPVPAFNVINGGSHAGNK	10	tr|Q5FW97|Q5FW97_MOUSE;sp|P17182|ENOA_MOUSE	Deamidated(N)@22	-0.00482662	0	99	3021.56	756.398	3021.57	756.399	4,3	1	7	1.1.1.1659.5,1.1.1.1639.27,1.1.1.1649.8,1.1.1.1654.6,1.1.1.1634.25,1.1.1.1644.6,1.1.1.1635.11
SGKYDLDFKSPDDPSR	10	tr|Q5FW97|Q5FW97_MOUSE;sp|P17182|ENOA_MOUSE		-0.00351366	2	99	1825.84	457.469	1825.85	457.469	4	1	1	1.1.1.1153.3
VNQIGSVTESLQACK	10	tr|Q5FW97|Q5FW97_MOUSE;sp|P17182|ENOA_MOUSE	Carbamidomethyl(C)@14	-0.00281315	2	99	1632.81	817.413	1632.81	817.414	2	1	4	1.1.1.1273.14,1.1.1.1256.29,1.1.1.1268.26,1.1.1.1290.26
GNPTVEVDLYTAK	10	tr|Q5FW97|Q5FW97_MOUSE;sp|P17182|ENOA_MOUSE		0.000498171	0	99	1405.71	703.862	1405.71	703.862	2	1	4	1.1.1.1275.13,1.1.1.1280.17,1.1.1.1270.21,1.1.1.1285.25
LAMQEFMILPVGASSFR	10	tr|Q5FW97|Q5FW97_MOUSE;sp|P17182|ENOA_MOUSE	Oxidation(M)@7	-0.00513914	2	99	1911.95	956.984	1911.96	956.987	2	1	1	1.1.1.1692.24
IVSNASCTTNCLAPLAK	11	tr|D2KHZ9|D2KHZ9_MOUSE;tr|A0A0A0MQF6|A0A0A0MQF6_MOUSE;sp|P16858|G3P_MOUSE	Carbamidomethyl(C)@7; Carbamidomethyl(C)@11	8.87588e-05	2	99	1818.9	910.456	1818.9	910.456	2	1	3	1.1.1.1205.31,1.1.1.1379.28,1.1.1.1289.30
VPTPNVSVVDLTCRLEKPAKYDDIKK	11	tr|D2KHZ9|D2KHZ9_MOUSE;tr|A0A0A0MQF6|A0A0A0MQF6_MOUSE;sp|P16858|G3P_MOUSE	Carbamidomethyl(C)@13	-0.00695914	1.34679	96.38	2984.59	597.926	2984.6	597.927	5	1	1	1.1.1.1364.14
AENGKLVINGKPITIFQER	11	tr|D2KHZ9|D2KHZ9_MOUSE;tr|A0A0A0MQF6|A0A0A0MQF6_MOUSE;sp|P16858|G3P_MOUSE	Deamidated(N)@3; Deamidated(N)@9	0.0179423	0.474955	98.74	2128.17	533.05	2128.15	533.045	4	1	1	1.1.1.1375.4
VPTPNVSVVDLTCR	11	tr|D2KHZ9|D2KHZ9_MOUSE;tr|A0A0A0MQF6|A0A0A0MQF6_MOUSE;sp|P16858|G3P_MOUSE	Carbamidomethyl(C)@13	-0.00218731	2	99	1555.8	778.908	1555.8	778.909	2	1	2	1.1.1.1378.26,1.1.1.1383.20
LISWYDNEYGYSNR	11	tr|D2KHZ9|D2KHZ9_MOUSE;tr|A0A0A0MQF6|A0A0A0MQF6_MOUSE;sp|P16858|G3P_MOUSE		-0.00215629	2	99	1778.79	890.401	1778.79	890.402	2	1	1	1.1.1.1379.27
GAAQNIIPASTGAAK	11	tr|D2KHZ9|D2KHZ9_MOUSE;tr|A0A0A0MQF6|A0A0A0MQF6_MOUSE;sp|P16858|G3P_MOUSE		-0.00128517	2	99	1368.73	685.375	1368.74	685.375	2	1	1	1.1.1.1129.14
VVDLMAYMASKE	11	tr|D2KHZ9|D2KHZ9_MOUSE;tr|A0A0A0MQF6|A0A0A0MQF6_MOUSE;sp|P16858|G3P_MOUSE		0.00211796	2	99	1355.65	678.832	1355.65	678.831	2	1	2	1.1.1.1548.9,1.1.1.1541.11
DGRGAAQNIIPASTGAAK	11	tr|D2KHZ9|D2KHZ9_MOUSE;tr|A0A0A0MQF6|A0A0A0MQF6_MOUSE;sp|P16858|G3P_MOUSE		0.000289792	2	99	1696.89	849.45	1696.89	849.45	2	1	1	1.1.1.1121.31
VIISAPSADAPMFVMGVNHEK	11	tr|D2KHZ9|D2KHZ9_MOUSE;tr|A0A0A0MQF6|A0A0A0MQF6_MOUSE;sp|P16858|G3P_MOUSE		0.00473782	2	99	2212.11	738.376	2212.1	738.375	3	1	1	1.1.1.1476.16
AENGKLVINGKPITIFQERDPTNIK	11	tr|D2KHZ9|D2KHZ9_MOUSE;tr|A0A0A0MQF6|A0A0A0MQF6_MOUSE;sp|P16858|G3P_MOUSE	Deamidated(N)@3; Deamidated(N)@9	0.000325385	2	99	2796.5	700.133	2796.5	700.133	4	1	1	1.1.1.1369.24
VYALPEDLVEVNPK	12	tr|Q3U9M7|Q3U9M7_MOUSE;tr|Q3U6N7|Q3U6N7_MOUSE;tr|Q3TJX0|Q3TJX0_MOUSE;sp|Q61233|PLSL_MOUSE		0.00292347	0	99	1584.84	793.429	1584.84	793.427	2	1	2	1.1.1.1483.21,1.1.1.1482.25
MVMTVFACLMGK	12	tr|Q3U9M7|Q3U9M7_MOUSE;tr|Q3U6N7|Q3U6N7_MOUSE;tr|Q3TJX0|Q3TJX0_MOUSE;sp|Q61233|PLSL_MOUSE	Oxidation(M)@3; Dehydrated(T)@4; Carbamidomethyl(C)@8	0.0243301	2	99	1384.66	693.338	1384.64	693.326	2	1	1	1.1.1.1692.5
AACLPLPGYR	12	tr|Q3U9M7|Q3U9M7_MOUSE;tr|Q3U6N7|Q3U6N7_MOUSE;tr|Q3TJX0|Q3TJX0_MOUSE;sp|Q61233|PLSL_MOUSE	Carbamidomethyl(C)@3	-0.00160784	2	99	1116.57	559.294	1116.57	559.295	2	1	1	1.1.1.1267.11
IKVPVDWNR	12	tr|Q3U9M7|Q3U9M7_MOUSE;tr|Q3U6N7|Q3U6N7_MOUSE;tr|Q3TJX0|Q3TJX0_MOUSE;sp|Q61233|PLSL_MOUSE		0.000123691	1.49485	97.49	1125.63	376.217	1125.63	376.217	3	1	1	1.1.1.1201.2
GSVSDEEMMELR	12	tr|Q3U9M7|Q3U9M7_MOUSE;tr|Q3U6N7|Q3U6N7_MOUSE;tr|Q3TJX0|Q3TJX0_MOUSE;sp|Q61233|PLSL_MOUSE		0.00248901	2	99	1381.59	691.801	1381.59	691.8	2	1	1	1.1.1.1262.22
KLENCNYAVDLGKNQAK	12	tr|Q3U9M7|Q3U9M7_MOUSE;tr|Q3U6N7|Q3U6N7_MOUSE;tr|Q3TJX0|Q3TJX0_MOUSE;sp|Q61233|PLSL_MOUSE	Carbamidomethyl(C)@5	-0.00167912	2	99	1963.98	655.666	1963.98	655.667	3	1	1	1.1.1.1097.27
LNLAFIANLFNK	12	tr|Q3U9M7|Q3U9M7_MOUSE;tr|Q3U6N7|Q3U6N7_MOUSE;tr|Q3TJX0|Q3TJX0_MOUSE;sp|Q61233|PLSL_MOUSE		-0.0142615	2	99	1376.77	689.391	1376.78	689.398	2	1	1	1.1.1.1728.5
KLENCNYAVDLGK	12	tr|Q3U9M7|Q3U9M7_MOUSE;tr|Q3U6N7|Q3U6N7_MOUSE;tr|Q3TJX0|Q3TJX0_MOUSE;sp|Q61233|PLSL_MOUSE	Carbamidomethyl(C)@5	-0.00763386	2	99	1522.74	762.376	1522.74	762.38	2	1	1	1.1.1.1144.26
HVIPMNPNTDDLFNAVGDGIVLCK	12	tr|Q3U9M7|Q3U9M7_MOUSE;tr|Q3U6N7|Q3U6N7_MOUSE;tr|Q3TJX0|Q3TJX0_MOUSE;sp|Q61233|PLSL_MOUSE	Carbamidomethyl(C)@23	0.00200046	2	99	2638.29	880.437	2638.29	880.437	3	1	1	1.1.1.1661.18
SLTMVEDNEDDDEDGEELLHHHR	13	sp|P48678|LMNA_MOUSE		0.00296918	2	99	2734.14	684.543	2734.14	684.543	4	1	1	1.1.1.1249.25
AAYEAELGDAR	13	sp|P48678|LMNA_MOUSE		0.000238283	2	99	1164.54	583.278	1164.54	583.278	2	1	1	1.1.1.1123.15
LQTLKEELDFQK	13	sp|P48678|LMNA_MOUSE		0.00141213	2	99	1490.8	497.94	1490.8	497.94	3	1	1	1.1.1.1259.5
TALINSTGEEVAMR	13	sp|P48678|LMNA_MOUSE		0.00688948	2	99	1490.75	746.381	1490.74	746.377	2	1	1	1.1.1.1245.26
NSNLVGAAHEELQQSR	13	sp|P48678|LMNA_MOUSE		-0.00509489	2	99	1751.85	876.932	1751.86	876.935	2	1	1	1.1.1.1161.30
SNEDQSMGNWQIR	13	sp|P48678|LMNA_MOUSE		0.00509685	2	99	1563.68	782.847	1563.67	782.844	2	1	1	1.1.1.1251.28
IDSLSAQLSQLQK	13	sp|P48678|LMNA_MOUSE		-0.00691862	2	99	1429.77	715.893	1429.78	715.896	2	1	1	1.1.1.1376.19
LQEKEDLQELNDR	13	sp|P48678|LMNA_MOUSE		-0.0013522	2	99	1628.8	543.94	1628.8	543.941	3	1	1	1.1.1.1118.10
GILAADESTGSIAK	14	tr|Q6NY00|Q6NY00_MOUSE;tr|Q5FWB7|Q5FWB7_MOUSE;tr|A6ZI44|A6ZI44_MOUSE;sp|P05064|ALDOA_MOUSE		-0.00573687	2	99	1331.69	666.851	1331.69	666.854	2	1	1	1.1.1.1177.25
GVVPLAGTNGETTTQGLDGLSER	14	tr|Q6NY00|Q6NY00_MOUSE;tr|Q5FWB7|Q5FWB7_MOUSE;tr|A6ZI44|A6ZI44_MOUSE;sp|P05064|ALDOA_MOUSE	Deamidated(N)@9	0.0029208	2	99	2272.12	1137.07	2272.12	1137.07	2	1	1	1.1.1.1457.29
CPLLKPWALTF	14	tr|Q6NY00|Q6NY00_MOUSE;tr|Q5FWB7|Q5FWB7_MOUSE;tr|A6ZI44|A6ZI44_MOUSE;sp|P05064|ALDOA_MOUSE	Carbamidomethyl(C)@1	-0.00719237	2	99	1344.72	673.367	1344.73	673.37	2	1	1	1.1.1.1694.4
GGVVGIKVDKGVVPLAGTNGETTTQGLDGLSER	14	tr|Q6NY00|Q6NY00_MOUSE;tr|Q5FWB7|Q5FWB7_MOUSE;tr|A6ZI44|A6ZI44_MOUSE;sp|P05064|ALDOA_MOUSE		1.9874	0.112383	98.3	3225.69	807.43	3223.7	806.933	4	1	1	1.1.1.1454.22
YTPSGQSGAAASESLFISNHAY	14	tr|Q6NY00|Q6NY00_MOUSE;tr|Q5FWB7|Q5FWB7_MOUSE;tr|A6ZI44|A6ZI44_MOUSE;sp|P05064|ALDOA_MOUSE		-0.00737857	2	99	2257.02	1129.52	2257.03	1129.52	2	1	1	1.1.1.1414.18
GILAADESTGSIAKR	14	tr|Q6NY00|Q6NY00_MOUSE;tr|Q5FWB7|Q5FWB7_MOUSE;tr|A6ZI44|A6ZI44_MOUSE;sp|P05064|ALDOA_MOUSE		-0.00400627	2	99	1487.79	744.903	1487.79	744.904	2	1	1	1.1.1.1125.28
VDKGVVPLAGTNGETTTQGLDGLSER	14	tr|Q6NY00|Q6NY00_MOUSE;tr|Q5FWB7|Q5FWB7_MOUSE;tr|A6ZI44|A6ZI44_MOUSE;sp|P05064|ALDOA_MOUSE	Deamidated(N)@12	-0.00298997	2	99	2614.31	872.442	2614.31	872.443	3	1	2	1.1.1.1372.28,1.1.1.1366.30
CPLLKPWALTFSYGR	14	tr|Q6NY00|Q6NY00_MOUSE;tr|Q5FWB7|Q5FWB7_MOUSE;tr|A6ZI44|A6ZI44_MOUSE;sp|P05064|ALDOA_MOUSE	Carbamidomethyl(C)@1	0.00059556	2	99	1807.94	603.656	1807.94	603.655	3	1	1	1.1.1.1570.6
ALSDHHVYLEGTLLKPNMVTPGHACTQK	14	tr|Q6NY00|Q6NY00_MOUSE;tr|Q5FWB7|Q5FWB7_MOUSE;tr|A6ZI44|A6ZI44_MOUSE;sp|P05064|ALDOA_MOUSE	Carbamidomethyl(C)@25	0.00513429	0	99	3116.56	520.434	3116.55	520.433	6,5	1	2	1.1.1.1259.17,1.1.1.1258.5
YKPAVNQIECHPYLTQEK	15	tr|Q3UDY1|Q3UDY1_MOUSE;tr|Q3TCL2|Q3TCL2_MOUSE;sp|P45376|ALDR_MOUSE	Carbamidomethyl(C)@10	-0.00080806	2	99	2217.09	740.037	2217.09	740.037	3	1	5	1.1.1.1153.29,1.1.1.1152.28,1.1.1.1174.25,1.1.1.1151.29,1.1.1.1154.29
TTAQVLIR	15	tr|Q3UDY1|Q3UDY1_MOUSE;tr|Q3TCL2|Q3TCL2_MOUSE;sp|P45376|ALDR_MOUSE		-0.000242704	2	99	900.539	451.277	900.539	451.277	2	1	1	1.1.1.1111.3
TIGVSNFNPLQIER	15	tr|Q3UDY1|Q3UDY1_MOUSE;tr|Q3TCL2|Q3TCL2_MOUSE;sp|P45376|ALDR_MOUSE		0.00155638	2	99	1586.84	794.429	1586.84	794.428	2	1	4	1.1.1.1533.24,1.1.1.1553.12,1.1.1.1533.23,1.1.1.1538.19
VAIDLGYR	15	tr|Q3UDY1|Q3UDY1_MOUSE;tr|Q3TCL2|Q3TCL2_MOUSE;sp|P45376|ALDR_MOUSE		0.00331589	2	99	905.5	453.757	905.497	453.756	2	1	2	1.1.1.1248.3,1.1.1.1233.3
GIVVTAYSPLGSPDRPWAKPEDPSLLEDPRIK	15	tr|Q3UDY1|Q3UDY1_MOUSE;tr|Q3TCL2|Q3TCL2_MOUSE;sp|P45376|ALDR_MOUSE	Deamidated(R)@15	0.0182763	0.0731433	97.34	3503.85	701.777	3503.83	701.773	5	1	1	1.1.1.1516.11
MPTLGLGTWK	15	tr|Q3UDY1|Q3UDY1_MOUSE;tr|Q3TCL2|Q3TCL2_MOUSE;sp|P45376|ALDR_MOUSE		-0.000147769	2	99	1102.58	552.299	1102.58	552.299	2	1	5	1.1.1.1452.3,1.1.1.1447.2,1.1.1.1457.4,1.1.1.1437.3,1.1.1.1442.4
ASHLELNNGTKMPTLGLGTWK	15	tr|Q3UDY1|Q3UDY1_MOUSE;tr|Q3TCL2|Q3TCL2_MOUSE;sp|P45376|ALDR_MOUSE	Protein Terminal Acetyl@N-term; Deamidated(N)@8	-0.00503707	2	99	2310.16	771.062	2310.17	771.063	3	1	1	1.1.1.1596.10
VFDFEVSSEDMATLLSYNR	15	tr|Q3UDY1|Q3UDY1_MOUSE;tr|Q3TCL2|Q3TCL2_MOUSE;sp|P45376|ALDR_MOUSE		0.0189659	0	99	2222.04	1112.03	2222.02	1112.02	2	1	7	1.1.1.1775.18,1.1.1.1793.17,1.1.1.1747.19,1.1.1.1752.18,1.1.1.1803.17,1.1.1.1761.18,1.1.1.1766.14
ASHLELNNGTK	15	tr|Q3UDY1|Q3UDY1_MOUSE;tr|Q3TCL2|Q3TCL2_MOUSE;sp|P45376|ALDR_MOUSE	Protein Terminal Acetyl@N-term; Deamidated(N)@8	1.65536e-05	0	98.78	1225.59	613.804	1225.59	613.804	2	1	5	1.1.1.1158.25,1.1.1.1153.23,1.1.1.1131.5,1.1.1.1126.22,1.1.1.1136.9
HIDCAQVYQNEKEVGVALQEK	15	tr|Q3UDY1|Q3UDY1_MOUSE;tr|Q3TCL2|Q3TCL2_MOUSE;sp|P45376|ALDR_MOUSE	Carbamidomethyl(C)@4	-5.1213e-05	0	99	2457.2	820.072	2457.2	820.073	4,3	1	5	1.1.1.1269.11,1.1.1.1272.18,1.1.1.1267.30,1.1.1.1282.26,1.1.1.1277.22
KITISDCGQL	16	tr|Q5SVY2|Q5SVY2_MOUSE;tr|Q3UAJ1|Q3UAJ1_MOUSE;tr|Q3TE63|Q3TE63_MOUSE;sp|P17742|PPIA_MOUSE	Carbamidomethyl(C)@7	0.000266441	2	99	1133.58	567.795	1133.58	567.795	2	1	5	1.1.1.1184.15,1.1.1.1189.11,1.1.1.1194.14,1.1.1.1199.12,1.1.1.1183.11
SIYGEKFEDENFILK	16	tr|Q5SVY2|Q5SVY2_MOUSE;tr|Q3UAJ1|Q3UAJ1_MOUSE;tr|Q3TE63|Q3TE63_MOUSE;sp|P17742|PPIA_MOUSE		0.000163901	2	99	1830.9	916.459	1830.9	916.459	3,2	1	2	1.1.1.1437.10,1.1.1.1432.22
TEWLDGKHVVFGK	16	tr|Q5SVY2|Q5SVY2_MOUSE;tr|Q3UAJ1|Q3UAJ1_MOUSE;tr|Q3TE63|Q3TE63_MOUSE;sp|P17742|PPIA_MOUSE		0.00377432	2	99	1514.79	505.938	1514.79	505.937	3	1	2	1.1.1.1228.8,1.1.1.1223.5
VKEGMNIVEAMER	16	tr|Q5SVY2|Q5SVY2_MOUSE;tr|Q3UAJ1|Q3UAJ1_MOUSE;tr|Q3TE63|Q3TE63_MOUSE;sp|P17742|PPIA_MOUSE		0.00323087	2	99	1504.74	502.588	1504.74	502.587	3	1	2	1.1.1.1167.8,1.1.1.1263.7
VSFELFADKVPK	16	tr|Q5SVY2|Q5SVY2_MOUSE;tr|Q3UAJ1|Q3UAJ1_MOUSE;tr|Q3TE63|Q3TE63_MOUSE;sp|P17742|PPIA_MOUSE		-0.00119701	0	99	1378.75	690.381	1378.75	690.382	2	1	7	1.1.1.1397.12,1.1.1.1386.24,1.1.1.1409.6,1.1.1.1403.10,1.1.1.1414.11,1.1.1.1419.8,1.1.1.1392.13
VNPTVFFDITADDEPLGR	16	tr|Q5SVY2|Q5SVY2_MOUSE;tr|Q3UAJ1|Q3UAJ1_MOUSE;tr|Q3TE63|Q3TE63_MOUSE;sp|P17742|PPIA_MOUSE		-0.000164439	2	99	2004.98	1003.5	2004.98	1003.5	2	1	1	1.1.1.1715.12
FEDENFILK	16	tr|Q5SVY2|Q5SVY2_MOUSE;tr|Q3UAJ1|Q3UAJ1_MOUSE;tr|Q3TE63|Q3TE63_MOUSE;sp|P17742|PPIA_MOUSE		0.00178116	1.65758	98.36	1153.57	577.791	1153.57	577.79	2	1	1	1.1.1.1370.4
EGMNIVEAMER	16	tr|Q5SVY2|Q5SVY2_MOUSE;tr|Q3UAJ1|Q3UAJ1_MOUSE;tr|Q3TE63|Q3TE63_MOUSE;sp|P17742|PPIA_MOUSE		0.000700009	2	99	1277.58	639.795	1277.57	639.794	2	1	1	1.1.1.1383.11
FISDKDASVVGFFR	17	sp|P27773|PDIA3_MOUSE		0.00348286	2	99	1586.81	529.945	1586.81	529.944	3	1	1	1.1.1.1457.3
KTFSHELSDFGLESTTGEVPVVAIR	17	sp|P27773|PDIA3_MOUSE		-0.011847	2	99	2718.37	907.132	2718.39	907.136	3	1	1	1.1.1.1531.26
IFRDGEEAGAYDGPR	17	sp|P27773|PDIA3_MOUSE		-0.000985308	2	99	1651.76	551.593	1651.76	551.594	3	1	1	1.1.1.1113.11
SDVLELTDENFESR	17	sp|P27773|PDIA3_MOUSE		0.0031529	2	99	1652.76	827.385	1652.75	827.384	2	1	1	1.1.1.1451.25
ALEQFLQEYFDGNLKR	17	sp|P27773|PDIA3_MOUSE		1.00344	2	99	1970.99	986.504	1969.99	986.002	2	1	1	1.1.1.1686.27
TFSHELSDFGLESTTGEVPVVAIR	17	sp|P27773|PDIA3_MOUSE		-0.000500983	2	99	2590.29	864.438	2590.29	864.438	3	1	1	1.1.1.1619.18
YLKSEPIPESNEGPVK	17	sp|P27773|PDIA3_MOUSE		1.24287e-05	1.79588	98.85	1785.92	596.312	1785.91	596.312	3	1	1	1.1.1.1122.15
AVCMLSNTTAIAEAWAR	18	sp|P68369|TBA1A_MOUSE	Carbamidomethyl(C)@3	0.00730285	2	99	1863.9	932.96	1863.9	932.956	2	1	2	1.1.1.1632.19,1.1.1.1625.23
VGINYQPPTVVPGGDLAK	18	sp|P68369|TBA1A_MOUSE		0.00144135	2	99	1823.98	912.997	1823.98	912.996	2	1	3	1.1.1.1407.19,1.1.1.1400.18,1.1.1.1412.21
LDHKFDLMYAK	18	sp|P68369|TBA1A_MOUSE		0.000253505	2	99	1379.69	460.904	1379.69	460.904	3	1	1	1.1.1.1176.6
IHFPLATYAPVISAEK	18	sp|P68369|TBA1A_MOUSE		0.00210999	2	99	1755.96	586.327	1755.96	586.326	3	1	2	1.1.1.1480.3,1.1.1.1485.5
EIIDLVLDR	18	sp|P68369|TBA1A_MOUSE		-0.00305706	1.18709	95.38	1084.61	543.312	1084.61	543.314	2	1	1	1.1.1.1561.2
TIQFVDWCPTGFK	18	sp|P68369|TBA1A_MOUSE	Carbamidomethyl(C)@8	-0.000316609	1.16749	95.15	1597.76	799.887	1597.76	799.887	2	1	1	1.1.1.1579.17
AVFVDLEPTVIDEVR	18	sp|P68369|TBA1A_MOUSE		-0.00347915	2	99	1700.9	851.455	1700.9	851.457	2	1	2	1.1.1.1639.12,1.1.1.1649.20
QLFHPEQLITGKEDAANNYAR	18	sp|P68369|TBA1A_MOUSE		0.000116372	2	99	2414.2	604.557	2414.2	604.557	4,3	1	7	1.1.1.1348.9,1.1.1.1349.24,1.1.1.1338.22,1.1.1.1337.6,1.1.1.1339.18,1.1.1.1335.19,1.1.1.1342.12
QVQSLTCEVDALKGTNESLER	19	tr|Q5FWJ3|Q5FWJ3_MOUSE;tr|Q3U6S1|Q3U6S1_MOUSE;tr|Q3TFD9|Q3TFD9_MOUSE;sp|P20152|VIME_MOUSE	Gln->pyro-Glu@N-term; Carbamidomethyl(C)@7	0.00421466	2	99	2359.14	1180.58	2359.13	1180.57	2	1	1	1.1.1.1571.28
DGQVINETSQHHDDLE	19	tr|Q5FWJ3|Q5FWJ3_MOUSE;tr|Q3U6S1|Q3U6S1_MOUSE;tr|Q3TFD9|Q3TFD9_MOUSE;sp|P20152|VIME_MOUSE		0.00469732	2	99	1835.8	918.906	1835.79	918.903	2	1	1	1.1.1.1099.31
TNEKVELQELNDR	19	tr|Q5FWJ3|Q5FWJ3_MOUSE;tr|Q3U6S1|Q3U6S1_MOUSE;tr|Q3TFD9|Q3TFD9_MOUSE;sp|P20152|VIME_MOUSE		0.00358331	2	99	1586.79	529.938	1586.79	529.937	3	1	1	1.1.1.1125.15
NLQEAEEWYK	19	tr|Q5FWJ3|Q5FWJ3_MOUSE;tr|Q3U6S1|Q3U6S1_MOUSE;tr|Q3TFD9|Q3TFD9_MOUSE;sp|P20152|VIME_MOUSE		0.0165312	2	99	1308.62	655.315	1308.6	655.307	2	1	1	1.1.1.1262.19
SLYSSSPGGAYVTR	19	tr|Q5FWJ3|Q5FWJ3_MOUSE;tr|Q3U6S1|Q3U6S1_MOUSE;tr|Q3TFD9|Q3TFD9_MOUSE;sp|P20152|VIME_MOUSE		-0.00298453	2	99	1443.7	722.856	1443.7	722.857	2	1	2	1.1.1.1168.27,1.1.1.1170.29
KVESLQEEIAFLK	19	tr|Q5FWJ3|Q5FWJ3_MOUSE;tr|Q3U6S1|Q3U6S1_MOUSE;tr|Q3TFD9|Q3TFD9_MOUSE;sp|P20152|VIME_MOUSE		-0.00833605	2	99	1532.84	767.426	1532.84	767.43	2	1	1	1.1.1.1453.25
ISLPLPTFSSLNLR	19	tr|Q5FWJ3|Q5FWJ3_MOUSE;tr|Q3U6S1|Q3U6S1_MOUSE;tr|Q3TFD9|Q3TFD9_MOUSE;sp|P20152|VIME_MOUSE		-0.000944223	1.50864	97.87	1556.89	779.453	1556.89	779.454	2	1	1	1.1.1.1719.4
TIAQDYGVLK	20	sp|P35700|PRDX1_MOUSE		-0.00277566	2	99	1106.59	554.304	1106.6	554.306	2	1	1	1.1.1.1211.11
QITINDLPVGR	20	sp|P35700|PRDX1_MOUSE		-0.00309633	2	99	1224.68	613.347	1224.68	613.349	2	1	2	1.1.1.1357.13,1.1.1.1363.11
KQGGLGPMNIPLISDPKR	20	sp|P35700|PRDX1_MOUSE		0.00517509	2	99	1920.07	481.024	1920.06	481.023	4,3	1	2	1.1.1.1350.11,1.1.1.1358.2
QGGLGPMNIPLISDPKR	20	sp|P35700|PRDX1_MOUSE		-0.00320551	1.50864	97.89	1791.96	598.328	1791.97	598.329	3	1	1	1.1.1.1462.4
HGEVCPAGWKPGSDTIKPDVNK	20	sp|P35700|PRDX1_MOUSE	Carbamidomethyl(C)@5	0.00273797	2	99	2391.17	598.799	2391.16	598.798	4	1	1	1.1.1.1123.16
IGYPAPNFK	20	sp|P35700|PRDX1_MOUSE		-7.80696e-05	2	99	1005.53	503.771	1005.53	503.771	2	1	1	1.1.1.1204.9
GLFIIDDKGILR	20	sp|P35700|PRDX1_MOUSE		-0.000495782	2	99	1358.79	680.403	1358.79	680.403	2	1	2	1.1.1.1524.5,1.1.1.1519.5
GYLDKLEPSK	21	sp|Q03265|ATPA_MOUSE		0.00541081	1.4437	97.56	1148.61	575.314	1148.61	575.311	2	1	1	1.1.1.1169.10
GIRPAINVGLSVSR	21	sp|Q03265|ATPA_MOUSE		0.000444535	1.92082	99	1437.84	480.288	1437.84	480.288	3	1	1	1.1.1.1259.4
HALIIYDDLSK	21	sp|Q03265|ATPA_MOUSE		-0.0041152	2	99	1286.68	644.349	1286.69	644.351	2	1	1	1.1.1.1264.18
VVDALGNAIDGKGPIGSK	21	sp|Q03265|ATPA_MOUSE		0.000870346	1.72125	98.7	1709.93	570.985	1709.93	570.984	3	1	1	1.1.1.1259.10
AVDSLVPIGR	21	sp|Q03265|ATPA_MOUSE		0.00437153	2	99	1025.59	513.803	1025.59	513.801	2	1	1	1.1.1.1268.7
ILGADTSVDLEETGR	21	sp|Q03265|ATPA_MOUSE		-0.0101417	1.65758	98.51	1574.77	788.392	1574.78	788.397	2	1	2	1.1.1.1333.15,1.1.1.1344.18
VLSIGDGIAR	21	sp|Q03265|ATPA_MOUSE		0.0024112	1.82391	98.97	999.574	500.794	999.571	500.793	2	1	1	1.1.1.1219.5
ISVREPMQTGIK	21	sp|Q03265|ATPA_MOUSE		-0.00116587	2	99	1357.74	453.587	1357.74	453.587	3	1	1	1.1.1.1126.11
NIQETCMSQTGWNR	22	tr|Q790Y8|Q790Y8_MOUSE;sp|Q00612|G6PD1_MOUSE	Carbamidomethyl(C)@6	-0.00219629	2	99	1723.74	862.876	1723.74	862.878	2	1	2	1.1.1.1176.28,1.1.1.1101.28
NSYVAGQYDDAASYK	22	tr|Q790Y8|Q790Y8_MOUSE;sp|Q00612|G6PD1_MOUSE		0.000988649	2	99	1650.72	826.366	1650.72	826.365	2	1	1	1.1.1.1162.30
DGLLPEDTFIVGYAR	22	tr|Q790Y8|Q790Y8_MOUSE;sp|Q00612|G6PD1_MOUSE		-0.00118266	2	99	1664.84	833.427	1664.84	833.428	2	1	2	1.1.1.1681.16,1.1.1.1682.14
DVAGDIFHQQCK	22	tr|Q790Y8|Q790Y8_MOUSE;sp|Q00612|G6PD1_MOUSE	Carbamidomethyl(C)@11	0.00117482	2	99	1416.65	709.331	1416.65	709.33	2	1	1	1.1.1.1198.24
GGYFDEFGIIR	22	tr|Q790Y8|Q790Y8_MOUSE;sp|Q00612|G6PD1_MOUSE		0.024702	2	99	1272.64	637.327	1272.61	637.314	2	1	1	1.1.1.1572.4
GCITIIGGGDTATCCAK	23	sp|P09411|PGK1_MOUSE	Carbamidomethyl(C)@2; Carbamidomethyl(C)@14; Carbamidomethyl(C)@15	-0.00177026	2	99	1753.78	877.896	1753.78	877.897	2	1	1	1.1.1.1203.31
VLNNMEIGTSLYDEEGAK	23	sp|P09411|PGK1_MOUSE		0.00316526	2	99	1981.93	991.974	1981.93	991.972	2	1	1	1.1.1.1415.26
LTLDKLDVK	23	sp|P09411|PGK1_MOUSE		-0.0021905	2	99	1043.62	522.817	1043.62	522.819	2	1	1	1.1.1.1181.14
PVDFVTADKFDENAK	23	sp|P09411|PGK1_MOUSE		0.0253799	2	99	1694.84	848.428	1694.82	848.415	2	1	1	1.1.1.1551.14
SVVLMSHLGRPDGVPMPDKYSLEPVAAELK	23	sp|P09411|PGK1_MOUSE	Deamidated(R)@10	-0.000156818	1.17393	99	3235.66	809.923	3235.66	809.923	4	1	1	1.1.1.1534.25
LGDVYVNDAFGTAHR	23	sp|P09411|PGK1_MOUSE		0.00306031	1.72125	98.78	1633.79	545.603	1633.78	545.602	3	1	1	1.1.1.1281.7
SLLGKDVLFLK	23	sp|P09411|PGK1_MOUSE		-0.00184693	2	99	1231.75	616.883	1231.75	616.884	2	1	1	1.1.1.1458.4
SILFVPTSAPR	24	tr|Q91V38|Q91V38_MOUSE;tr|Q3UBU0|Q3UBU0_MOUSE;tr|Q3UAD6|Q3UAD6_MOUSE;sp|P08113|ENPL_MOUSE		-0.00253154	1.20066	95.81	1186.67	594.341	1186.67	594.343	2	1	1	1.1.1.1378.12
DISTNYYASQK	24	tr|Q91V38|Q91V38_MOUSE;tr|Q3UBU0|Q3UBU0_MOUSE;tr|Q3UAD6|Q3UAD6_MOUSE;sp|P08113|ENPL_MOUSE		-0.00375062	1.5376	98.09	1288.59	645.302	1288.59	645.304	2	1	1	1.1.1.1120.24
GVVDSDDLPLNVSR	24	tr|Q91V38|Q91V38_MOUSE;tr|Q3UBU0|Q3UBU0_MOUSE;tr|Q3UAD6|Q3UAD6_MOUSE;sp|P08113|ENPL_MOUSE		-0.000818207	2	99	1484.75	743.38	1484.75	743.381	2	1	1	1.1.1.1363.21
KYSQFINFPIYVWSSK	24	tr|Q91V38|Q91V38_MOUSE;tr|Q3UBU0|Q3UBU0_MOUSE;tr|Q3UAD6|Q3UAD6_MOUSE;sp|P08113|ENPL_MOUSE		0.00448743	1.65758	98.56	2006.03	669.686	2006.03	669.684	3	1	1	1.1.1.1665.6
KGYEVIYLTEPVDEYCIQALPEFDGKR	24	tr|Q91V38|Q91V38_MOUSE;tr|Q3UBU0|Q3UBU0_MOUSE;tr|Q3UAD6|Q3UAD6_MOUSE;sp|P08113|ENPL_MOUSE	Carbamidomethyl(C)@16	-0.0140025	1.92082	99	3231.57	808.899	3231.58	808.902	4	1	1	1.1.1.1637.12
FAFQAEVNR	24	tr|Q91V38|Q91V38_MOUSE;tr|Q3UBU0|Q3UBU0_MOUSE;tr|Q3UAD6|Q3UAD6_MOUSE;sp|P08113|ENPL_MOUSE		0.0033991	2	99	1080.54	541.277	1080.54	541.275	2	1	1	1.1.1.1204.14
QAVTNPNNTFYATK	25	sp|P38647|GRP75_MOUSE		-0.00197756	1.95861	99	1567.76	784.888	1567.76	784.889	2	1	1	1.1.1.1126.29
VQQTVQDLFGR	25	sp|P38647|GRP75_MOUSE		0.00256601	2	99	1289.68	645.845	1289.67	645.844	2	1	1	1.1.1.1299.24
DAGQISGLNVLR	25	sp|P38647|GRP75_MOUSE		0.00256952	2	99	1241.68	621.845	1241.67	621.844	2	1	1	1.1.1.1374.11
ALLAGKDSETGENIR	25	sp|P38647|GRP75_MOUSE		-0.000956108	2	99	1572.81	787.412	1572.81	787.413	2	1	1	1.1.1.1097.30
TTPSVVAFTADGER	25	sp|P38647|GRP75_MOUSE		0.00182446	2	99	1449.71	725.863	1449.71	725.862	2	1	1	1.1.1.1263.26
LYSPSQIGAFVLMK	25	sp|P38647|GRP75_MOUSE		-0.00363104	2	99	1552.83	777.422	1552.83	777.423	2	1	1	1.1.1.1673.12
NIIHGSDSVESAEKEIHLWFKPEELIDYK	26	tr|E9PZF0|E9PZF0_MOUSE		-0.00439237	2	99	3425.71	686.149	3425.71	686.15	5	1	1	1.1.1.1672.4
DRPFFPGLVK	26	tr|E9PZF0|E9PZF0_MOUSE		-0.00299388	2	99	1174.65	588.331	1174.65	588.332	2	1	2	1.1.1.1311.6,1.1.1.1306.7
GDFCIQVGR	26	tr|E9PZF0|E9PZF0_MOUSE	Carbamidomethyl(C)@4	0.00636268	2	99	1050.5	526.256	1050.49	526.253	2	0	3	1.1.1.1246.6,1.1.1.1241.7,1.1.1.1209.5
GLVGEIIKR	26	tr|E9PZF0|E9PZF0_MOUSE		0.00276695	2	99	983.615	492.815	983.613	492.814	2	0	1	1.1.1.1177.10
VMLGETNPADSKPGTIR	26	tr|E9PZF0|E9PZF0_MOUSE		-0.003115	2	99	1784.91	893.46	1784.91	893.462	2	0	1	1.1.1.1144.30
NLEPEWAAAATEVKEQTK	27	tr|Q3THH1|Q3THH1_MOUSE;sp|Q922R8|PDIA6_MOUSE		0.00604091	2	99	2014.01	1008.01	2014	1008.01	2	1	1	1.1.1.1370.30
VGAVNADKHQSLGGQYGVQGFPTIK	27	tr|Q3THH1|Q3THH1_MOUSE;sp|Q922R8|PDIA6_MOUSE	Deamidated(Q)@15	0.0189079	2	99	2571.33	643.839	2571.31	643.834	4	1	2	1.1.1.1282.15,1.1.1.1284.18
LYSSSDDVIELTPSNFNR	27	tr|Q3THH1|Q3THH1_MOUSE;sp|Q922R8|PDIA6_MOUSE		0.00363029	1.14267	99	2055.98	1029	2055.97	1028.99	2	1	1	1.1.1.1474.30
IFQKGESPVDYDGGR	27	tr|Q3THH1|Q3THH1_MOUSE;sp|Q922R8|PDIA6_MOUSE		-0.00446066	2	99	1666.79	556.604	1666.8	556.606	3	1	1	1.1.1.1135.9
LAAVDATVNQVLASR	27	tr|Q3THH1|Q3THH1_MOUSE;sp|Q922R8|PDIA6_MOUSE		-0.00241253	2	99	1526.84	764.427	1526.84	764.428	2	1	1	1.1.1.1477.23
GSTAPVGGGSFPTITPR	27	tr|Q3THH1|Q3THH1_MOUSE;sp|Q922R8|PDIA6_MOUSE		0.00324335	2	99	1600.82	801.419	1600.82	801.418	2	1	1	1.1.1.1294.27
KTETVCTFQDGALVQHQQWDGK	28	tr|Q497I3|Q497I3_MOUSE;sp|Q05816|FABP5_MOUSE	Carbamidomethyl(C)@6	-0.00232151	2	99	2575.21	859.411	2575.21	859.411	3	1	1	1.1.1.1240.22
TTVFSCNLGEKFDETTADGR	28	tr|Q497I3|Q497I3_MOUSE;sp|Q05816|FABP5_MOUSE	Carbamidomethyl(C)@6	-0.00582462	2	99	2247.01	750.009	2247.01	750.011	3	1	1	1.1.1.1353.22
LMESHGFEEYMK	28	tr|Q497I3|Q497I3_MOUSE;sp|Q05816|FABP5_MOUSE		0.00334955	1.27572	96.67	1499.65	500.889	1499.64	500.888	3	1	1	1.1.1.1245.3
MIVECVMNNATCTR	28	tr|Q497I3|Q497I3_MOUSE;sp|Q05816|FABP5_MOUSE	Carbamidomethyl(C)@5; Carbamidomethyl(C)@12	0.00359497	0	99	1697.74	849.877	1697.74	849.875	2	1	2	1.1.1.1336.24,1.1.1.1331.26
ELGVGLALRK	28	tr|Q497I3|Q497I3_MOUSE;sp|Q05816|FABP5_MOUSE		-0.00085617	2	99	1054.65	528.332	1054.65	528.332	2	1	1	1.1.1.1176.14
TTVFSCNLGEKFDETTADGRK	28	tr|Q497I3|Q497I3_MOUSE;sp|Q05816|FABP5_MOUSE	Carbamidomethyl(C)@6	-0.00086042	1.55284	98.26	2375.11	792.709	2375.11	792.709	3	1	1	1.1.1.1258.29
AVLFCLSEDKK	29	tr|Q544Y7|Q544Y7_MOUSE;tr|F8WGL3|F8WGL3_MOUSE;sp|P18760|COF1_MOUSE	Carbamidomethyl(C)@5	0.00508351	1.85387	99	1308.68	437.234	1308.67	437.232	3	1	1	1.1.1.1205.10
LGGSAVISLEGKPL	29	tr|Q544Y7|Q544Y7_MOUSE;tr|F8WGL3|F8WGL3_MOUSE;sp|P18760|COF1_MOUSE		0.00228454	0	99	1339.77	670.894	1339.77	670.893	2	1	2	1.1.1.1424.6,1.1.1.1442.15
LTGIKHELQANCYEEVKDR	29	tr|Q544Y7|Q544Y7_MOUSE;tr|F8WGL3|F8WGL3_MOUSE;sp|P18760|COF1_MOUSE	Deamidated(N)@11; Carbamidomethyl(C)@12	0.0126574	1.95861	99	2303.13	576.791	2303.12	576.788	4	1	1	1.1.1.1115.17
KLTGIKHELQANCYEEVKDR	29	tr|Q544Y7|Q544Y7_MOUSE;tr|F8WGL3|F8WGL3_MOUSE;sp|P18760|COF1_MOUSE	Deamidated(N)@12; Carbamidomethyl(C)@13	0.00720863	2	99	2431.22	487.252	2431.22	487.251	5	1	1	1.1.1.1096.5
YALYDATYETK	29	tr|Q544Y7|Q544Y7_MOUSE;tr|F8WGL3|F8WGL3_MOUSE;sp|P18760|COF1_MOUSE		-0.000760812	2	99	1336.62	669.316	1336.62	669.317	2	1	5	1.1.1.1238.22,1.1.1.1233.14,1.1.1.1223.11,1.1.1.1228.12,1.1.1.1218.11
NLNQALLDLHALGSAR	30	tr|Q3THE6|Q3THE6_MOUSE		0.00354828	2	99	1704.93	569.317	1704.93	569.316	3	1	2	1.1.1.1524.2,1.1.1.1519.2
QNYSTEVEAAVNR	30	tr|Q3THE6|Q3THE6_MOUSE		1.85202e-05	2	99	1479.7	740.855	1479.7	740.855	2	1	2	1.1.1.1240.17,1.1.1.1237.27
VAGPQPAQTGAPQGSLGEYLFER	30	tr|Q3THE6|Q3THE6_MOUSE		-0.00147234	0	99	2372.18	1187.1	2372.18	1187.1	2	1	3	1.1.1.1508.31,1.1.1.1503.24,1.1.1.1498.23
VDPHLCDFLESHYLDK	30	tr|Q3THE6|Q3THE6_MOUSE	Carbamidomethyl(C)@6	0.0062454	2	99	1986.92	663.314	1986.91	663.312	3	1	1	1.1.1.1464.5
TQEAMEAALAMEK	30	tr|Q3THE6|Q3THE6_MOUSE		0.0221581	2	99	1421.68	711.845	1421.65	711.834	2	1	1	1.1.1.1292.23
LLVVTDPR	31	sp|P14206|RSSA_MOUSE		-0.00103826	1.14267	95.59	911.543	456.779	911.544	456.779	2	1	1	1.1.1.1171.4
ADHQPLTEASYVNLPTIALCNTDSPLR	31	sp|P14206|RSSA_MOUSE	Carbamidomethyl(C)@20	0.00836904	2	99	2995.48	999.5	2995.47	999.498	3	1	2	1.1.1.1627.24,1.1.1.1622.22
SGALDVLQMKEEDVLK	31	sp|P14206|RSSA_MOUSE	Protein Terminal Acetyl@N-term	0.0001398	2	99	1815.93	908.972	1815.93	908.972	2	1	1	1.1.1.1629.22
AIVAIENPADVSVISSR	31	sp|P14206|RSSA_MOUSE		-0.00335841	2	99	1739.94	870.976	1739.94	870.978	2	1	1	1.1.1.1461.16
FAAATGATPIAGR	31	sp|P14206|RSSA_MOUSE		-0.00314642	2	99	1202.64	602.326	1202.64	602.328	2	1	1	1.1.1.1123.17
IDNSQVESGSLEDDWDFLPPKK	32	tr|Q3UWP8|Q3UWP8_MOUSE;tr|B2MWM9|B2MWM9_MOUSE;sp|P14211|CALR_MOUSE		0.0125881	1.85387	99	2518.2	840.407	2518.19	840.403	3	1	1	1.1.1.1514.17
DPAIYFKEQFLDGDAWTNR	32	tr|Q3UWP8|Q3UWP8_MOUSE;tr|B2MWM9|B2MWM9_MOUSE;sp|P14211|CALR_MOUSE		0.0054508	1.284	99	2285.08	1143.55	2285.08	1143.54	2	1	1	1.1.1.1645.28
FYGDLEKDKGLQTSQDAR	32	tr|Q3UWP8|Q3UWP8_MOUSE;tr|B2MWM9|B2MWM9_MOUSE;sp|P14211|CALR_MOUSE		-0.00131561	2	99	2070	518.507	2070	518.508	4	1	1	1.1.1.1136.6
CKDDEFTHLYTLIVRPDNTYEVK	32	tr|Q3UWP8|Q3UWP8_MOUSE;tr|B2MWM9|B2MWM9_MOUSE;sp|P14211|CALR_MOUSE	Carbamidomethyl(C)@1	-0.00403835	2	99	2855.38	714.851	2855.38	714.852	4	1	1	1.1.1.1542.15
IKDPDAAKPEDWDER	32	tr|Q3UWP8|Q3UWP8_MOUSE;tr|B2MWM9|B2MWM9_MOUSE;sp|P14211|CALR_MOUSE		-0.000838464	2	99	1783.84	446.966	1783.84	446.967	4	1	2	1.1.1.1102.2,1.1.1.1099.3
ERQEAEEAKEALLQASR	33	tr|Q3TZQ2|Q3TZQ2_MOUSE;sp|P26041|MOES_MOUSE		0.0049333	2	99	1956.99	653.338	1956.99	653.336	3	1	1	1.1.1.1175.24
IGFPWSEIR	33	tr|Q3TZQ2|Q3TZQ2_MOUSE;sp|P26041|MOES_MOUSE		0.00260171	2	99	1103.58	552.797	1103.58	552.795	2	1	1	1.1.1.1543.5
APDFVFYAPR	33	tr|Q3TZQ2|Q3TZQ2_MOUSE;sp|P26041|MOES_MOUSE		0.00365779	2	99	1181.59	591.803	1181.59	591.801	2	1	1	1.1.1.1389.8
ALTSELANARDESK	33	tr|Q3TZQ2|Q3TZQ2_MOUSE;sp|P26041|MOES_MOUSE		-0.00161709	2	99	1503.75	752.883	1503.75	752.884	2	1	1	1.1.1.1108.28
EVWFFGLQYQDTK	33	tr|Q3TZQ2|Q3TZQ2_MOUSE;sp|P26041|MOES_MOUSE		0.00475896	1.76955	99	1659.8	830.906	1659.79	830.904	2	1	1	1.1.1.1690.21
TFVSITPAEVGVLVGKDR	34	tr|Q8CEH8|Q8CEH8_MOUSE;tr|Q5SX50|Q5SX50_MOUSE;sp|P62962|PROF1_MOUSE		0.00350979	2	99	1887.05	630.024	1887.05	630.023	3	1	2	1.1.1.1561.5,1.1.1.1566.5
TFVSITPAEVGVLVGK	34	tr|Q8CEH8|Q8CEH8_MOUSE;tr|Q5SX50|Q5SX50_MOUSE;sp|P62962|PROF1_MOUSE		-0.00596334	2	99	1615.91	808.964	1615.92	808.967	2	1	3	1.1.1.1665.18,1.1.1.1660.16,1.1.1.1670.15
SSFFVNGLTLGGQK	34	tr|Q8CEH8|Q8CEH8_MOUSE;tr|Q5SX50|Q5SX50_MOUSE;sp|P62962|PROF1_MOUSE	Deamidated(N)@6	0.00172652	2	99	1454.74	728.378	1454.74	728.378	2	1	2	1.1.1.1522.12,1.1.1.1543.19
DSPSVWAAVPGK	34	tr|Q8CEH8|Q8CEH8_MOUSE;tr|Q5SX50|Q5SX50_MOUSE;sp|P62962|PROF1_MOUSE		0.00297359	2	99	1212.62	607.316	1212.61	607.314	2	1	1	1.1.1.1296.10
TLVLLMGK	34	tr|Q8CEH8|Q8CEH8_MOUSE;tr|Q5SX50|Q5SX50_MOUSE;sp|P62962|PROF1_MOUSE		-0.0010741	1.5376	98.27	873.535	437.775	873.536	437.775	2	1	1	1.1.1.1335.2
VVLAYEPVWAIGTGK	35	sp|P17751|TPIS_MOUSE		-0.0011786	2	99	1601.88	801.948	1601.88	801.948	2	1	3	1.1.1.1580.20,1.1.1.1581.18,1.1.1.1581.19
DLGATWVVLGHSER	35	sp|P17751|TPIS_MOUSE		-0.00692134	2	99	1538.78	770.396	1538.78	770.399	2	1	4	1.1.1.1307.14,1.1.1.1335.18,1.1.1.1387.21,1.1.1.1302.26
RHVFGESDELIGQK	35	sp|P17751|TPIS_MOUSE		0.000286045	2	99	1613.82	538.946	1613.82	538.946	3	1	1	1.1.1.1122.11
VTNGAFTGEISPGMIK	35	sp|P17751|TPIS_MOUSE	Deamidated(N)@3	-0.000606328	2	99	1621.8	811.908	1621.8	811.908	2	1	2	1.1.1.1386.30,1.1.1.1385.25
YHTEIVFAR	36	tr|Q3TXF9|Q3TXF9_MOUSE;sp|Q8VDN2|AT1A1_MOUSE		0.000577296	1.20066	96.35	1134.58	568.299	1134.58	568.298	2	1	1	1.1.1.1151.15
SPDFTNENPLETR	36	tr|Q3TXF9|Q3TXF9_MOUSE;sp|Q8VDN2|AT1A1_MOUSE		0.00506666	2	99	1518.7	760.357	1518.7	760.355	2	1	2	1.1.1.1289.21,1.1.1.1288.24
QGAIVAVTGDGVNDSPALK	36	tr|Q3TXF9|Q3TXF9_MOUSE;sp|Q8VDN2|AT1A1_MOUSE		0.00104168	2	99	1810.94	906.479	1810.94	906.479	2	1	1	1.1.1.1292.30
TSATWFALSR	36	tr|Q3TXF9|Q3TXF9_MOUSE;sp|Q8VDN2|AT1A1_MOUSE		0.01074	1.74473	99	1138.59	570.301	1138.58	570.296	2	1	1	1.1.1.1380.8
VDNSSLTGESEPQTR	36	tr|Q3TXF9|Q3TXF9_MOUSE;sp|Q8VDN2|AT1A1_MOUSE		0.00146033	2	99	1618.75	810.38	1618.74	810.379	2	1	2	1.1.1.1061.28,1.1.1.1066.14
IIVDELKQEVISTSSK	37	sp|P68040|RACK1_MOUSE		-0.00244162	2	99	1787.99	895	1787.99	895.001	2	1	1	1.1.1.1383.28
HLYTLDGGDIINALCFSPNR	37	sp|P68040|RACK1_MOUSE	Carbamidomethyl(C)@15	-0.00702032	2	99	2275.1	759.374	2275.11	759.376	3	1	1	1.1.1.1671.6
FSPNSSNPIIVSCGWDK	37	sp|P68040|RACK1_MOUSE	Carbamidomethyl(C)@13	0.00999515	2	99	1906.9	954.456	1906.89	954.451	2	1	2	1.1.1.1406.23,1.1.1.1413.17
LTRDETNYGIPQR	37	sp|P68040|RACK1_MOUSE		-0.000819171	1.88606	99	1561.78	781.899	1561.78	781.9	2	1	1	1.1.1.1100.25
LWDLTTGTTTR	37	sp|P68040|RACK1_MOUSE		-0.0378335	0.161781	98.92	1263.61	632.811	1263.65	632.83	2	1	1	1.1.1.1301.17
NPDDITNEEYGEFYK	38	tr|Q80Y52|Q80Y52_MOUSE;sp|P07901|HS90A_MOUSE		-0.00165962	2	99	1832.77	917.394	1832.77	917.394	2	1	1	1.1.1.1353.28
ELISNSSDALDKIR	38	tr|Q80Y52|Q80Y52_MOUSE;sp|P07901|HS90A_MOUSE		-0.020042	2	99	1559.8	520.939	1559.82	520.946	3	1	1	1.1.1.1257.6
DQVANSAFVER	38	tr|Q80Y52|Q80Y52_MOUSE;sp|P07901|HS90A_MOUSE		-0.00215927	2	99	1234.59	618.303	1234.59	618.304	2	1	1	1.1.1.1125.23
TLTIVDTGIGMTK	38	tr|Q80Y52|Q80Y52_MOUSE;sp|P07901|HS90A_MOUSE		0.000289879	0	99	1348.73	675.371	1348.73	675.371	2	1	2	1.1.1.1396.4,1.1.1.1403.9
KCLELFTELAEDKENYKK	38	tr|Q80Y52|Q80Y52_MOUSE;sp|P07901|HS90A_MOUSE	Carbamidomethyl(C)@2	1.97107	0.0315171	96.91	2259.1	565.783	2257.13	565.29	4	1	1	1.1.1.1287.9
KHLEINPDHSIIETLR	38	tr|Q80Y52|Q80Y52_MOUSE;sp|P07901|HS90A_MOUSE		0.00081455	2	99	1914.03	479.516	1914.03	479.515	4	1	1	1.1.1.1204.6
LVIITAGAR	39	tr|Q564E2|Q564E2_MOUSE;tr|Q3TI99|Q3TI99_MOUSE;tr|A0A1B0GSX0|A0A1B0GSX0_MOUSE;tr|A0A1B0GSR9|A0A1B0GSR9_MOUSE;sp|P06151|LDHA_MOUSE		-0.000874542	2	99	912.575	457.295	912.576	457.295	2	1	1	1.1.1.1177.5
DQLIVNLLKEEQAPQNK	39	tr|Q564E2|Q564E2_MOUSE;tr|Q3TI99|Q3TI99_MOUSE;tr|A0A1B0GSX0|A0A1B0GSX0_MOUSE;tr|A0A1B0GSR9|A0A1B0GSR9_MOUSE;sp|P06151|LDHA_MOUSE		-0.00128204	2	99	1979.07	990.541	1979.07	990.542	2	1	1	1.1.1.1478.28
ATLKDQLIVNLLKEEQAPQNK	39	tr|Q564E2|Q564E2_MOUSE;tr|Q3TI99|Q3TI99_MOUSE;tr|A0A1B0GSX0|A0A1B0GSX0_MOUSE;tr|A0A1B0GSR9|A0A1B0GSR9_MOUSE;sp|P06151|LDHA_MOUSE	Protein Terminal Acetyl@N-term	-0.00254251	2	99	2434.34	812.454	2434.34	812.455	3	1	1	1.1.1.1624.13
SLNPELGTDADKEQWK	39	tr|Q564E2|Q564E2_MOUSE;tr|Q3TI99|Q3TI99_MOUSE;tr|A0A1B0GSX0|A0A1B0GSX0_MOUSE;tr|A0A1B0GSR9|A0A1B0GSR9_MOUSE;sp|P06151|LDHA_MOUSE		-1.21389e-05	2	99	1829.88	915.947	1829.88	915.947	2	1	1	1.1.1.1195.31
TKGVDEVTIVNILTNR	40	tr|Q9CZI7|Q9CZI7_MOUSE		-0.00357529	2	99	1770.98	591.334	1770.98	591.335	3	1	1	1.1.1.1541.3
RAEDGSVIDYELIDQDAR	40	tr|Q9CZI7|Q9CZI7_MOUSE		0.0125559	2	99	2063.99	689.004	2063.98	688.999	3	1	1	1.1.1.1368.22
TDLEKDIISDTSGDFRK	40	tr|Q9CZI7|Q9CZI7_MOUSE		-0.00438986	2	99	1938.95	647.324	1938.95	647.325	3	1	1	1.1.1.1357.18
GLGTDEDSLIEIICSR	40	tr|Q9CZI7|Q9CZI7_MOUSE	Carbamidomethyl(C)@14	-0.024997	2	99	1776.83	889.423	1776.86	889.435	2	1	1	1.1.1.1701.20
APNVLASEPEIPK	41	sp|Q9WTP6|KAD2_MOUSE		-0.00500921	2	99	1363.73	682.872	1363.73	682.875	2	1	1	1.1.1.1291.20
LEAYHTQTTPLVEYYR	41	sp|Q9WTP6|KAD2_MOUSE		0.0114282	2	99	1982.99	662.002	1982.97	661.999	3	1	1	1.1.1.1285.18
LVSDEMVVELIEK	41	sp|Q9WTP6|KAD2_MOUSE		-0.00275634	1.79588	99	1502.79	752.401	1502.79	752.402	2	1	1	1.1.1.1677.11
TRLEAYHTQTTPLVEYYR	41	sp|Q9WTP6|KAD2_MOUSE		-0.0118126	2	99	2240.11	747.711	2240.12	747.715	3	1	1	1.1.1.1242.28
SIQEIQELDKDDESLRK	42	sp|Q99PT1|GDIR1_MOUSE		0.00403888	2	99	2045.03	682.684	2045.03	682.683	3	1	1	1.1.1.1198.23
SIQEIQELDKDDESLR	42	sp|Q99PT1|GDIR1_MOUSE		0.00726799	2	99	1916.94	959.477	1916.93	959.474	2	1	1	1.1.1.1288.31
AEEYEFLTPMEEAPK	42	sp|Q99PT1|GDIR1_MOUSE		0.00577759	2	99	1782.81	892.411	1782.8	892.408	2	1	1	1.1.1.1478.21
VAVSADPNVPNVIVTR	42	sp|Q99PT1|GDIR1_MOUSE		-0.00698154	2	99	1649.9	825.959	1649.91	825.962	2	1	1	1.1.1.1347.28
VHLVGIDIFTGKK	43	tr|A0A0A0MQM0|A0A0A0MQM0_MOUSE;sp|P63242|IF5A1_MOUSE		0.00491859	2	99	1425.84	476.287	1425.83	476.285	3	1	1	1.1.1.1367.4
VHLVGIDIFTGK	43	tr|A0A0A0MQM0|A0A0A0MQM0_MOUSE;sp|P63242|IF5A1_MOUSE		0.000456653	2	99	1297.74	649.877	1297.74	649.877	2	1	1	1.1.1.1482.10
KYEDICPSTHNMDVPNIK	43	tr|A0A0A0MQM0|A0A0A0MQM0_MOUSE;sp|P63242|IF5A1_MOUSE	Carbamidomethyl(C)@6	0.00717745	2	99	2160.01	721.009	2160	721.007	3	1	1	1.1.1.1198.26
EDLRLPEGDLGKEIEQK	43	tr|A0A0A0MQM0|A0A0A0MQM0_MOUSE;sp|P63242|IF5A1_MOUSE		-1.93755e-05	2	99	1968.02	657.013	1968.02	657.013	3	1	1	1.1.1.1294.16
HELLQPFNVLYEK	44	tr|Q3UMW2|Q3UMW2_MOUSE;tr|Q3TGU7|Q3TGU7_MOUSE;tr|Q05BN2|Q05BN2_MOUSE;sp|P50580|PA2G4_MOUSE		-0.00867704	2	99	1628.85	815.431	1628.86	815.435	2	1	1	1.1.1.1471.22
LVKPGNQNTQVTEAWNK	44	tr|Q3UMW2|Q3UMW2_MOUSE;tr|Q3TGU7|Q3TGU7_MOUSE;tr|Q05BN2|Q05BN2_MOUSE;sp|P50580|PA2G4_MOUSE		0.00217989	2	99	1926	643.007	1926	643.006	3	1	1	1.1.1.1121.22
EGEFVAQFK	44	tr|Q3UMW2|Q3UMW2_MOUSE;tr|Q3TGU7|Q3TGU7_MOUSE;tr|Q05BN2|Q05BN2_MOUSE;sp|P50580|PA2G4_MOUSE		0.00395536	1.72125	99	1053.52	527.766	1053.51	527.764	2	1	1	1.1.1.1220.2
AAHLCAEAALR	44	tr|Q3UMW2|Q3UMW2_MOUSE;tr|Q3TGU7|Q3TGU7_MOUSE;tr|Q05BN2|Q05BN2_MOUSE;sp|P50580|PA2G4_MOUSE	Carbamidomethyl(C)@5	-0.00170353	2	99	1181.6	394.873	1181.6	394.873	3	1	1	1.1.1.1081.2
LGNAGIAALCPGLLLPSCK	45	tr|Q3UM23|Q3UM23_MOUSE;tr|A0A1B0GSG5|A0A1B0GSG5_MOUSE;sp|Q91VI7|RINI_MOUSE	Carbamidomethyl(C)@10; Carbamidomethyl(C)@18	-0.0112899	2	99	1924.02	963.015	1924.03	963.021	2	1	1	1.1.1.1650.26
LSLQNCGLTEAGCGILPGMLR	45	tr|Q3UM23|Q3UM23_MOUSE;tr|A0A1B0GSG5|A0A1B0GSG5_MOUSE;sp|Q91VI7|RINI_MOUSE	Carbamidomethyl(C)@6; Carbamidomethyl(C)@13	-0.00801853	1.50864	98.36	2259.11	1130.56	2259.12	1130.57	2	1	1	1.1.1.1667.25
TNELGDGGVGLVLQGLQNPTCK	45	tr|Q3UM23|Q3UM23_MOUSE;tr|A0A1B0GSG5|A0A1B0GSG5_MOUSE;sp|Q91VI7|RINI_MOUSE	Carbamidomethyl(C)@21	-0.0127672	2	99	2269.12	1135.57	2269.14	1135.58	2	1	1	1.1.1.1637.29
LLCEGLQDPQCR	45	tr|Q3UM23|Q3UM23_MOUSE;tr|A0A1B0GSG5|A0A1B0GSG5_MOUSE;sp|Q91VI7|RINI_MOUSE	Carbamidomethyl(C)@3; Carbamidomethyl(C)@11	0.00162082	2	99	1487.69	744.851	1487.69	744.85	2	1	1	1.1.1.1169.26
SSGPYGGGGQYFAKPR	46	tr|Q5EBP8|Q5EBP8_MOUSE;tr|Q3UK83|Q3UK83_MOUSE;tr|Q3U7F3|Q3U7F3_MOUSE;tr|Q3TIK8|Q3TIK8_MOUSE;tr|Q3TFB1|Q3TFB1_MOUSE;sp|P49312|ROA1_MOUSE		0.000876095	2	99	1627.78	814.895	1627.77	814.894	2	1	1	1.1.1.1113.28
SHFEQWGTLTDCVVMRDPNTKR	46	tr|Q5EBP8|Q5EBP8_MOUSE;tr|Q3UK83|Q3UK83_MOUSE;tr|Q3U7F3|Q3U7F3_MOUSE;tr|Q3TIK8|Q3TIK8_MOUSE;tr|Q3TFB1|Q3TFB1_MOUSE;sp|P49312|ROA1_MOUSE	Carbamidomethyl(C)@12	-0.00839706	2	99	2676.25	670.069	2676.25	670.071	4	1	1	1.1.1.1337.11
GFAFVTFDDHDSVDKIVIQK	46	tr|Q5EBP8|Q5EBP8_MOUSE;tr|Q3UK83|Q3UK83_MOUSE;tr|Q3U7F3|Q3U7F3_MOUSE;tr|Q3TIK8|Q3TIK8_MOUSE;tr|Q3TFB1|Q3TFB1_MOUSE;sp|P49312|ROA1_MOUSE		-0.00749174	1.30103	97.3	2280.14	761.052	2280.14	761.055	3	1	1	1.1.1.1533.16
KLFIGGLSFETTDESLR	46	tr|Q5EBP8|Q5EBP8_MOUSE;tr|Q3UK83|Q3UK83_MOUSE;tr|Q3U7F3|Q3U7F3_MOUSE;tr|Q3TIK8|Q3TIK8_MOUSE;tr|Q3TFB1|Q3TFB1_MOUSE;sp|P49312|ROA1_MOUSE		0.000491822	2	99	1911.99	638.339	1911.99	638.339	3	1	1	1.1.1.1532.6
ALLATASQCQQPAGNK	47	tr|Q3U0U5|Q3U0U5_MOUSE;sp|P40124|CAP1_MOUSE	Carbamidomethyl(C)@9	-0.00162478	2	99	1656.82	829.419	1656.83	829.42	2	1	1	1.1.1.1088.30
KEPALLELEGK	47	tr|Q3U0U5|Q3U0U5_MOUSE;sp|P40124|CAP1_MOUSE		0.00341167	2	99	1225.7	613.855	1225.69	613.853	2	1	1	1.1.1.1203.20
NSLDCEIVSAK	47	tr|Q3U0U5|Q3U0U5_MOUSE;sp|P40124|CAP1_MOUSE	Carbamidomethyl(C)@5	-0.00833477	2	99	1234.58	618.296	1234.59	618.3	2	1	1	1.1.1.1164.17
ASGADSKGDDLSTAILK	48	sp|Q01853|TERA_MOUSE	Protein Terminal Acetyl@N-term	-0.00119226	2	99	1689.84	845.928	1689.84	845.928	2	1	1	1.1.1.1305.16
VINQILTEMDGMSTK	48	sp|Q01853|TERA_MOUSE		-0.0130436	1.65758	98.84	1678.81	840.414	1678.83	840.421	2	1	1	1.1.1.1536.22
WALSQSNPSALR	48	sp|Q01853|TERA_MOUSE		-0.00239731	2	99	1328.68	665.348	1328.68	665.349	2	1	1	1.1.1.1260.27
GYLGPEQLPDCLK	49	sp|P08249|MDHM_MOUSE	Carbamidomethyl(C)@11	-0.00702552	2	99	1488.72	745.368	1488.73	745.371	2	1	1	1.1.1.1383.17
GCDVVVIPAGVPR	49	sp|P08249|MDHM_MOUSE	Carbamidomethyl(C)@2	-0.00311729	2	99	1337.71	669.862	1337.71	669.864	2	1	1	1.1.1.1355.18
IFGVTTLDIVR	49	sp|P08249|MDHM_MOUSE		-0.0349302	0.379864	99	1232.68	617.346	1232.71	617.364	2	1	1	1.1.1.1580.5
VAVLGASGGIGQPLSLLLK	49	sp|P08249|MDHM_MOUSE		0.0103598	2	99	1792.09	897.054	1792.08	897.048	2	1	1	1.1.1.1721.18
GASKEILSEVER	50	tr|Q3U4U6|Q3U4U6_MOUSE;tr|Q3U0I3|Q3U0I3_MOUSE;sp|P80318|TCPG_MOUSE		0.0045665	2	99	1316.7	659.356	1316.69	659.354	2	1	1	1.1.1.1152.22
IPGGIIEDSCVLR	50	tr|Q3U4U6|Q3U4U6_MOUSE;tr|Q3U0I3|Q3U0I3_MOUSE;sp|P80318|TCPG_MOUSE	Carbamidomethyl(C)@10	-0.000241269	1.22185	96.87	1427.74	714.879	1427.74	714.879	2	1	1	1.1.1.1377.23
NLQDAMQVCR	50	tr|Q3U4U6|Q3U4U6_MOUSE;tr|Q3U0I3|Q3U0I3_MOUSE;sp|P80318|TCPG_MOUSE	Carbamidomethyl(C)@9	0.00479869	2	99	1233.56	617.789	1233.56	617.787	2	1	1	1.1.1.1167.20
LKEDTQVADVTTSR	51	tr|Q3TB22|Q3TB22_MOUSE;tr|A0A0U1RNJ1|A0A0U1RNJ1_MOUSE;sp|P19096|FAS_MOUSE		0.00111847	2	99	1561.8	521.606	1561.79	521.606	3	1	1	1.1.1.1079.8
VHLTGINVNPNALFPPVEFPAPR	51	tr|Q3TB22|Q3TB22_MOUSE;tr|A0A0U1RNJ1|A0A0U1RNJ1_MOUSE;sp|P19096|FAS_MOUSE		0.0156553	2	99	2498.36	833.794	2498.34	833.788	3	1	1	1.1.1.1694.13
FPQLDDTSFANSR	51	tr|Q3TB22|Q3TB22_MOUSE;tr|A0A0U1RNJ1|A0A0U1RNJ1_MOUSE;sp|P19096|FAS_MOUSE		0.0189647	2	99	1496.71	749.362	1496.69	749.352	2	1	1	1.1.1.1368.28
SSGPTSLFAVTVAPPGAR	52	tr|Q8C290|Q8C290_MOUSE;tr|Q3ULH5|Q3ULH5_MOUSE;tr|Q3TWN5|Q3TWN5_MOUSE;tr|Q3TVV6|Q3TVV6_MOUSE;sp|Q8VEK3|HNRPU_MOUSE		-0.00671641	2	99	1713.9	857.956	1713.91	857.96	2	1	1	1.1.1.1487.26
NGQDLGVAFK	52	tr|Q8C290|Q8C290_MOUSE;tr|Q3ULH5|Q3ULH5_MOUSE;tr|Q3TWN5|Q3TWN5_MOUSE;tr|Q3TVV6|Q3TVV6_MOUSE;sp|Q8VEK3|HNRPU_MOUSE	Deamidated(N)@1	0.00657012	1.60206	99	1048.53	525.27	1048.52	525.267	2	1	1	1.1.1.1269.5
NFILDQTNVSAAAQR	52	tr|Q8C290|Q8C290_MOUSE;tr|Q3ULH5|Q3ULH5_MOUSE;tr|Q3TWN5|Q3TWN5_MOUSE;tr|Q3TVV6|Q3TVV6_MOUSE;sp|Q8VEK3|HNRPU_MOUSE		-0.00070409	2	99	1646.84	824.426	1646.84	824.426	2	1	1	1.1.1.1348.29
DHFTKLAVEAVLRLK	53	tr|Q542X7|Q542X7_MOUSE;sp|P80314|TCPB_MOUSE	Acetyl@N-term; Deamidated(R)@13	-0.0155536	0	97.7	1781.99	892.001	1782	892.009	2	1	1	1.1.1.1572.22
EALLSSAVDHGSDEAR	53	tr|Q542X7|Q542X7_MOUSE;sp|P80314|TCPB_MOUSE		-0.00299778	2	99	1655.77	828.893	1655.78	828.895	2	1	1	1.1.1.1152.29
DHFTKLAVEAVLR	53	tr|Q542X7|Q542X7_MOUSE;sp|P80314|TCPB_MOUSE	Oxidation(H)@2; Delta:H(2)C(2)(K)@5; Carbamyl(R)@13	0.00704185	2	99	1582.85	792.434	1582.85	792.431	2	1	1	1.1.1.1759.4
TPGKEAVAMESFAK	53	tr|Q542X7|Q542X7_MOUSE;sp|P80314|TCPB_MOUSE		-0.00179369	2	99	1464.73	489.249	1464.73	489.25	3	1	1	1.1.1.1154.6
KISSVQSIVPALEIANAHR	54	sp|P63038|CH60_MOUSE		-0.00884756	2	99	2032.13	678.385	2032.14	678.388	3	1	1	1.1.1.1374.17
VGLQVVAVK	54	sp|P63038|CH60_MOUSE		-0.00122996	2	99	911.579	456.797	911.58	456.797	2	1	1	1.1.1.1188.3
TVIIEQSWGSPK	54	sp|P63038|CH60_MOUSE		-0.00025521	2	99	1343.71	672.861	1343.71	672.862	2	1	1	1.1.1.1263.22
KCEPIAMTVPR	55	tr|Q3U232|Q3U232_MOUSE;tr|Q3U1N0|Q3U1N0_MOUSE;tr|Q3T9L1|Q3T9L1_MOUSE;sp|O89053|COR1A_MOUSE	Carbamidomethyl(C)@2	-0.00184824	2	99	1300.66	651.338	1300.66	651.339	2	1	1	1.1.1.1127.23
VSQTTWDSGFCAVNPK	55	tr|Q3U232|Q3U232_MOUSE;tr|Q3U1N0|Q3U1N0_MOUSE;tr|Q3T9L1|Q3T9L1_MOUSE;sp|O89053|COR1A_MOUSE	Carbamidomethyl(C)@11	-0.00218405	2	99	1795.82	898.916	1795.82	898.917	2	1	2	1.1.1.1318.16,1.1.1.1323.14
HVFGQPAKADQCYEDVR	55	tr|Q3U232|Q3U232_MOUSE;tr|Q3U1N0|Q3U1N0_MOUSE;tr|Q3T9L1|Q3T9L1_MOUSE;sp|O89053|COR1A_MOUSE	Carbamidomethyl(C)@12	-0.00192238	2	99	2018.92	673.982	2018.93	673.983	3	1	1	1.1.1.1099.22
DLVDDLKSELTGKFEK	56	sp|P48036|ANXA5_MOUSE		-0.00211712	2	99	1835.95	612.99	1835.95	612.991	3	1	1	1.1.1.1681.3
VLTEIIASR	56	sp|P48036|ANXA5_MOUSE		-0.00419706	1.50864	98.45	1000.59	501.301	1000.59	501.303	2	1	1	1.1.1.1215.2
GTVTDFPGFDGR	56	sp|P48036|ANXA5_MOUSE		0.00767231	1.29243	97.43	1267.59	634.803	1267.58	634.799	2	1	1	1.1.1.1337.9
LYDAYELK	56	sp|P48036|ANXA5_MOUSE		0.00471571	1.22185	96.97	1013.51	507.763	1013.51	507.761	2	1	1	1.1.1.1199.7
DTGKTPVEPEVAIHR	57	tr|Q5BLK2|Q5BLK2_MOUSE;sp|P60867|RS20_MOUSE		-0.000296262	2	99	1647.86	550.293	1647.86	550.293	3	1	1	1.1.1.1098.11
AFKDTGKTPVEPEVAIHR	57	tr|Q5BLK2|Q5BLK2_MOUSE;sp|P60867|RS20_MOUSE	Protein Terminal Acetyl@N-term	0.00271939	2	99	2036.07	510.025	2036.07	510.025	4	1	1	1.1.1.1191.3
LIDLHSPSEIVK	57	tr|Q5BLK2|Q5BLK2_MOUSE;sp|P60867|RS20_MOUSE		-0.00262493	2	99	1349.75	450.925	1349.76	450.926	3	1	1	1.1.1.1264.3
QTQVSVLPEGGETPLFK	58	tr|Q6PAC1|Q6PAC1_MOUSE;tr|Q3U9Q8|Q3U9Q8_MOUSE;tr|Q3TGJ9|Q3TGJ9_MOUSE;tr|A0A0J9YUQ8|A0A0J9YUQ8_MOUSE;sp|P13020|GELS_MOUSE		0.003708	2	99	1828.96	915.488	1828.96	915.486	2	1	1	1.1.1.1470.30
NWRDPDQTDGPGLGYLSSHIANVER	58	tr|Q6PAC1|Q6PAC1_MOUSE;tr|Q3U9Q8|Q3U9Q8_MOUSE;tr|Q3TGJ9|Q3TGJ9_MOUSE;tr|A0A0J9YUQ8|A0A0J9YUQ8_MOUSE;sp|P13020|GELS_MOUSE		-0.00365462	2	99	2796.32	700.087	2796.32	700.088	4	1	1	1.1.1.1447.18
SGALNSNDAFVLK	58	tr|Q6PAC1|Q6PAC1_MOUSE;tr|Q3U9Q8|Q3U9Q8_MOUSE;tr|Q3TGJ9|Q3TGJ9_MOUSE;tr|A0A0J9YUQ8|A0A0J9YUQ8_MOUSE;sp|P13020|GELS_MOUSE		0.00546649	2	99	1334.69	668.351	1334.68	668.349	2	1	1	1.1.1.1276.13
YQGVNLYVK	59	tr|Q8BN32|Q8BN32_MOUSE;sp|P29341|PABP1_MOUSE		-0.00505673	1.95861	99	1082.57	542.293	1082.58	542.295	2	1	1	1.1.1.1202.12
NLDDGIDDERLR	59	tr|Q8BN32|Q8BN32_MOUSE;sp|P29341|PABP1_MOUSE		0.00291107	2	99	1429.68	715.849	1429.68	715.847	2	1	1	1.1.1.1165.27
SKVDEAVAVLQAHQAK	59	tr|Q8BN32|Q8BN32_MOUSE;sp|P29341|PABP1_MOUSE		-0.00125067	2	99	1692.91	565.312	1692.92	565.313	3	1	1	1.1.1.1192.12
GITGIEDKEAWHGKPLPK	60	sp|P40142|TKT_MOUSE		-0.00162457	2	99	1975.05	659.358	1975.05	659.358	3	1	1	1.1.1.1142.17
ILATPPQEDAPSVDIANIR	60	sp|P40142|TKT_MOUSE		0.00230636	2	99	2019.07	1010.54	2019.06	1010.54	2	1	1	1.1.1.1453.31
LGQSDPAPLQHQVDIYQK	60	sp|P40142|TKT_MOUSE		-0.000426985	1.5376	98.58	2036.03	679.685	2036.03	679.685	3	1	1	1.1.1.1201.26
AVQQPDGLAVLGIFLK	61	sp|P00920|CAH2_MOUSE		-0.0038135	1.92082	99	1667.96	834.986	1667.96	834.988	2	1	1	1.1.1.1728.15
EPITVSSEQMSHFR	61	sp|P00920|CAH2_MOUSE		0.00448867	2	99	1646.78	824.396	1646.77	824.393	2	1	1	1.1.1.1199.30
HNGPENWHKDFPIANGDR	61	sp|P00920|CAH2_MOUSE	Deamidated(N)@15	-0.0114463	1.82391	99	2103.94	526.992	2103.95	526.995	4	1	1	1.1.1.1153.8
ATQALVLAPTR	62	tr|Q5F2A7|Q5F2A7_MOUSE;tr|Q4FZL1|Q4FZL1_MOUSE;tr|Q3TFG3|Q3TFG3_MOUSE;sp|P60843|IF4A1_MOUSE		-0.00390262	2	99	1139.66	570.838	1139.67	570.84	2	1	1	1.1.1.1168.15
MFVLDEADEMLSR	62	tr|Q5F2A7|Q5F2A7_MOUSE;tr|Q4FZL1|Q4FZL1_MOUSE;tr|Q3TFG3|Q3TFG3_MOUSE;sp|P60843|IF4A1_MOUSE		-0.00113768	1.63827	98.89	1554.7	778.36	1554.71	778.36	2	1	1	1.1.1.1687.9
GIYAYGFEKPSAIQQR	62	tr|Q5F2A7|Q5F2A7_MOUSE;tr|Q4FZL1|Q4FZL1_MOUSE;tr|Q3TFG3|Q3TFG3_MOUSE;sp|P60843|IF4A1_MOUSE		0.00477822	2	99	1826.94	914.475	1826.93	914.473	2	1	1	1.1.1.1256.30
WFLTCINQPQFR	63	tr|Q4FZK2|Q4FZK2_MOUSE;sp|Q9D8N0|EF1G_MOUSE	Carbamidomethyl(C)@5	-0.00374138	1.05061	95.6	1608.78	805.399	1608.79	805.401	2	1	1	1.1.1.1574.15
KLDPGSEETQTLVR	63	tr|Q4FZK2|Q4FZK2_MOUSE;sp|Q9D8N0|EF1G_MOUSE		0.00155106	2	99	1571.82	524.946	1571.82	524.946	3	1	1	1.1.1.1124.14
ALIAAQYSGAQVR	63	tr|Q4FZK2|Q4FZK2_MOUSE;sp|Q9D8N0|EF1G_MOUSE		-0.00517929	2	99	1346.73	674.37	1346.73	674.373	2	1	1	1.1.1.1181.29
YLAEVACGDDR	64	tr|F6VW30|F6VW30_MOUSE	Carbamidomethyl(C)@7	0.00692614	2	99	1267.56	634.786	1267.55	634.782	2	1	1	1.1.1.1118.20
AVTEQGAELSNEER	64	tr|F6VW30|F6VW30_MOUSE		0.00271068	2	99	1531.71	766.864	1531.71	766.863	2	1	2	1.1.1.1073.14,1.1.1.1079.24
SICTTVLELLDKYLIANATNPESK	64	tr|F6VW30|F6VW30_MOUSE	Carbamidomethyl(C)@3	-0.017003	1.40894	98.13	2692.38	898.468	2692.4	898.474	3	1	1	1.1.1.1732.11
ELSGTIKEILGTAQSVGCNVDGR	65	tr|Q5BLK0|Q5BLK0_MOUSE;sp|P35979|RL12_MOUSE	Carbamidomethyl(C)@18	0.0147725	2	99	2403.22	802.081	2403.21	802.076	3	1	1	1.1.1.1698.13
CTGGEVGATSALAPK	65	tr|Q5BLK0|Q5BLK0_MOUSE;sp|P35979|RL12_MOUSE	Carbamidomethyl(C)@1	-7.36701e-05	2	99	1417.69	709.851	1417.69	709.851	2	1	1	1.1.1.1118.25
IAATILTSPDLR	66	sp|P05202|AATM_MOUSE		-0.00252394	2	99	1269.73	635.871	1269.73	635.872	2	1	1	1.1.1.1371.13
VGAFTVVCKDAEEAK	66	sp|P05202|AATM_MOUSE	Carbamidomethyl(C)@8	0.0129951	2	99	1622.81	541.944	1622.8	541.94	3	1	1	1.1.1.1194.10
ISVAGVTSGNVGYLAHAIHQVTK	66	sp|P05202|AATM_MOUSE		0.00898136	1.22185	97.16	2321.26	581.322	2321.25	581.32	4	1	1	1.1.1.1529.2
VCTLAIIDPGDSDIIR	67	tr|Q5PR15|Q5PR15_MOUSE;tr|Q58DZ3|Q58DZ3_MOUSE;tr|Q497D7|Q497D7_MOUSE;tr|A0A2I3BQF4|A0A2I3BQF4_MOUSE;sp|P62889|RL30_MOUSE	Carbamidomethyl(C)@2	-0.000311943	2	99	1756.9	879.459	1756.9	879.459	2	1	1	1.1.1.1564.19
TGVHHYSGNNIELGTACGK	67	tr|Q5PR15|Q5PR15_MOUSE;tr|Q58DZ3|Q58DZ3_MOUSE;tr|Q497D7|Q497D7_MOUSE;tr|A0A2I3BQF4|A0A2I3BQF4_MOUSE;sp|P62889|RL30_MOUSE	Carbamidomethyl(C)@17	0.0110687	1.30103	97.64	2013.94	672.322	2013.93	672.318	3	1	1	1.1.1.1058.20
LVILANNCPALR	67	tr|Q5PR15|Q5PR15_MOUSE;tr|Q58DZ3|Q58DZ3_MOUSE;tr|Q497D7|Q497D7_MOUSE;tr|A0A2I3BQF4|A0A2I3BQF4_MOUSE;sp|P62889|RL30_MOUSE	Carbamidomethyl(C)@8	-0.000247652	2	99	1352.76	677.387	1352.76	677.387	2	1	3	1.1.1.1326.13,1.1.1.1372.16,1.1.1.1321.14
ALPFWNEEIVPQIK	68	tr|Q3U7Z6|Q3U7Z6_MOUSE;sp|Q9DBJ1|PGAM1_MOUSE		0.00163454	2	99	1682.9	842.46	1682.9	842.459	2	1	1	1.1.1.1690.23
FSGWYDADLSPAGHEEAKR	68	tr|Q3U7Z6|Q3U7Z6_MOUSE;sp|Q9DBJ1|PGAM1_MOUSE		0.0088257	2	99	2134.98	534.752	2134.97	534.75	4	1	1	1.1.1.1255.10
YADLTEDQLPSCESLKDTIAR	68	tr|Q3U7Z6|Q3U7Z6_MOUSE;sp|Q9DBJ1|PGAM1_MOUSE	Carbamidomethyl(C)@12	0.0021598	1.284	97.55	2424.15	809.057	2424.15	809.057	3	1	1	1.1.1.1434.10
GILFVGSGVSGGEEGAR	69	tr|Q91V28|Q91V28_MOUSE;tr|Q3UAG2|Q3UAG2_MOUSE;sp|Q9DCD0|6PGD_MOUSE		0.00139743	2	99	1590.8	796.408	1590.8	796.407	2	1	1	1.1.1.1367.27
TVSKVDDFLANEAK	69	tr|Q91V28|Q91V28_MOUSE;tr|Q3UAG2|Q3UAG2_MOUSE;sp|Q9DCD0|6PGD_MOUSE		0.000628702	2	99	1535.78	512.935	1535.78	512.935	3	1	1	1.1.1.1204.12
VVGAQSLKDMVSK	69	tr|Q91V28|Q91V28_MOUSE;tr|Q3UAG2|Q3UAG2_MOUSE;sp|Q9DCD0|6PGD_MOUSE		0.000996314	1.18046	96.88	1360.74	454.587	1360.74	454.587	3	1	1	1.1.1.1199.2
GAVDGGLSIPHSTK	70	tr|Q58EU6|Q58EU6_MOUSE;tr|Q3U850|Q3U850_MOUSE;tr|Q3TKR5|Q3TKR5_MOUSE;sp|P47962|RL5_MOUSE		0.00713714	2	99	1337.7	669.858	1337.69	669.854	2	1	1	1.1.1.1126.27
VGLTNYAAAYCTGLLLAR	70	tr|Q58EU6|Q58EU6_MOUSE;tr|Q3U850|Q3U850_MOUSE;tr|Q3TKR5|Q3TKR5_MOUSE;sp|P47962|RL5_MOUSE	Carbamidomethyl(C)@11	-0.010381	1.16749	96.82	1925.99	964.004	1926	964.009	2	1	1	1.1.1.1647.27
VTNRDIICQIAYAR	70	tr|Q58EU6|Q58EU6_MOUSE;tr|Q3U850|Q3U850_MOUSE;tr|Q3TKR5|Q3TKR5_MOUSE;sp|P47962|RL5_MOUSE	Carbamidomethyl(C)@8	-0.00807277	1.09691	96.23	1691.87	564.964	1691.88	564.966	3	1	1	1.1.1.1293.14
HQSFVLVGETGSGK	71	tr|Q497W9|Q497W9_MOUSE;tr|Q3UKJ6|Q3UKJ6_MOUSE;tr|Q3UDX4|Q3UDX4_MOUSE;tr|Q3TFE5|Q3TFE5_MOUSE;sp|O35286|DHX15_MOUSE		-0.00629993	2	99	1444.72	723.37	1444.73	723.373	2	1	1	1.1.1.1130.10
EVDDLGPEVGDIK	71	tr|Q497W9|Q497W9_MOUSE;tr|Q3UKJ6|Q3UKJ6_MOUSE;tr|Q3UDX4|Q3UDX4_MOUSE;tr|Q3TFE5|Q3TFE5_MOUSE;sp|O35286|DHX15_MOUSE		0.00342953	2	99	1384.68	693.345	1384.67	693.343	2	1	1	1.1.1.1289.19
SLKELQEMDKDDESLTK	72	sp|Q61599|GDIR2_MOUSE		-0.00627485	2	99	2007.96	670.327	2007.97	670.33	3	1	1	1.1.1.1194.24
TLLGDVPVVADPTVPNVTVTR	72	sp|Q61599|GDIR2_MOUSE		-0.00482128	2	99	2162.19	1082.1	2162.19	1082.1	2	1	2	1.1.1.1618.25,1.1.1.1623.16
TEKDAQPQLEEADDDLDSKLNYKPPPQK	72	sp|Q61599|GDIR2_MOUSE	Protein Terminal Acetyl@N-term	-0.00764728	0.595166	98.53	3253.55	814.396	3253.56	814.398	4	1	1	1.1.1.1351.28
IDSAATSTYEVGNPPDYR	73	tr|Q4VAI2|Q4VAI2_MOUSE;sp|Q9D358|PPAC_MOUSE		0.00269833	2	99	1954.89	978.454	1954.89	978.453	2	1	1	1.1.1.1236.26
SPIAEAVFR	73	tr|Q4VAI2|Q4VAI2_MOUSE;sp|Q9D358|PPAC_MOUSE		0.0047471	2	99	988.539	495.277	988.534	495.274	2	1	1	1.1.1.1253.5
AIFASGSPFDPVTLPDGR	74	tr|Q99LF5|Q99LF5_MOUSE;tr|Q921S3|Q921S3_MOUSE;tr|Q3TQP6|Q3TQP6_MOUSE;sp|P06801|MAOX_MOUSE		0.00680742	2	99	1845.93	923.974	1845.93	923.97	2	1	1	1.1.1.1606.16
ILGLGDLGCNGMGIPVGK	74	tr|Q99LF5|Q99LF5_MOUSE;tr|Q921S3|Q921S3_MOUSE;tr|Q3TQP6|Q3TQP6_MOUSE;sp|P06801|MAOX_MOUSE	Carbamidomethyl(C)@9; Deamidated(N)@10	0.00454248	2	99	1770.91	886.46	1770.9	886.458	2	1	1	1.1.1.1684.20
GCALQCAILSPAFK	75	tr|Q99L75|Q99L75_MOUSE;tr|Q571M2|Q571M2_MOUSE;tr|Q3U2G2|Q3U2G2_MOUSE;sp|Q61316|HSP74_MOUSE	Carbamidomethyl(C)@2; Carbamidomethyl(C)@6	-0.00176245	2	99	1534.76	768.388	1534.76	768.389	2	1	1	1.1.1.1464.17
AGGIETIANEYSDR	75	tr|Q99L75|Q99L75_MOUSE;tr|Q571M2|Q571M2_MOUSE;tr|Q3U2G2|Q3U2G2_MOUSE;sp|Q61316|HSP74_MOUSE		0.00424109	2	99	1494.7	748.357	1494.7	748.355	2	1	1	1.1.1.1286.24
TVLDPVTGDLSDTR	76	tr|B2RSV4|B2RSV4_MOUSE;sp|Q921M3|SF3B3_MOUSE		0.999756	0.0721166	98.02	1488.75	745.381	1487.75	744.881	2	1	1	1.1.1.1348.20
LGAVFNQVAFPLQYTPR	76	tr|B2RSV4|B2RSV4_MOUSE;sp|Q921M3|SF3B3_MOUSE		-0.0136538	2	99	1920.01	961.013	1920.03	961.02	2	1	1	1.1.1.1667.20
LPPNTNDEVDEDPTGNK	76	tr|B2RSV4|B2RSV4_MOUSE;sp|Q921M3|SF3B3_MOUSE		0.00716601	2	99	1853.84	927.925	1853.83	927.921	2	1	1	1.1.1.1101.30
QAALQVADGFISR	77	tr|Q99LB4|Q99LB4_MOUSE;tr|Q3UJ44|Q3UJ44_MOUSE;sp|P24452|CAPG_MOUSE		-0.00310413	2	99	1374.72	688.369	1374.73	688.37	2	1	1	1.1.1.1384.21
YSPNTQVEILPQGR	77	tr|Q99LB4|Q99LB4_MOUSE;tr|Q3UJ44|Q3UJ44_MOUSE;sp|P24452|CAPG_MOUSE		-0.004325	2	99	1600.82	801.416	1600.82	801.418	2	1	1	1.1.1.1260.31
HIAEEADRKYEEVAR	78	tr|Q58E70|Q58E70_MOUSE		0.00172594	2	99	1814.89	454.731	1814.89	454.73	4	1	1	1.1.1.1052.3
TIDDLEDKLK	78	tr|Q58E70|Q58E70_MOUSE		-0.00250023	2	99	1188.62	595.318	1188.62	595.319	2	1	1	1.1.1.1200.16
LHIIEVGTPPTGNQPFPK	79	tr|Q80U89|Q80U89_MOUSE;tr|Q5SXR6|Q5SXR6_MOUSE;sp|Q68FD5|CLH1_MOUSE		-0.00348222	1.95861	99	1944.04	649.022	1944.05	649.023	3	1	1	1.1.1.1361.16
ALEHFTDLYDIKR	79	tr|Q80U89|Q80U89_MOUSE;tr|Q5SXR6|Q5SXR6_MOUSE;sp|Q68FD5|CLH1_MOUSE		0.0105942	2	99	1619.84	540.954	1619.83	540.951	3	1	1	1.1.1.1288.8
GVVQDLQQAISK	80	tr|A0A0R4J1E2|A0A0R4J1E2_MOUSE		-0.00391024	2	99	1284.7	643.357	1284.7	643.359	2	1	1	1.1.1.1476.8
SLAGSSGPGASSGPGGDHSELIVR	80	tr|A0A0R4J1E2|A0A0R4J1E2_MOUSE		-0.00585041	2	99	2194.06	732.359	2194.06	732.361	3	1	1	1.1.1.1164.26
DLSYCLSGMYDHR	81	sp|Q9Z2X1|HNRPF_MOUSE	Carbamidomethyl(C)@5	0.00345351	2	99	1615.68	808.847	1615.68	808.845	2	1	1	1.1.1.1361.29
ITGEAFVQFASQELAEK	81	sp|Q9Z2X1|HNRPF_MOUSE		0.0156985	2	99	1866.95	934.483	1866.94	934.475	2	1	1	1.1.1.1708.23
TNAENEFVTIK	82	sp|P04104|K2C1_MOUSE		-0.00287674	2	99	1264.63	633.321	1264.63	633.322	2	1	1	1.1.1.1202.20
FLEQQNQVLQTK	82	sp|P04104|K2C1_MOUSE		-0.00628904	2	99	1474.77	738.393	1474.78	738.396	2	1	1	1.1.1.1179.28
YEELQITAGK	82	sp|P04104|K2C1_MOUSE	Formyl(K)@10	0.0125206	0.0172766	98.1	1178.59	590.304	1178.58	590.298	2	1	1	1.1.1.1194.18
FNSANEDNVTQVR	83	tr|Q8C6E3|Q8C6E3_MOUSE;tr|Q542K4|Q542K4_MOUSE;tr|Q3UZE7|Q3UZE7_MOUSE;tr|Q3UF58|Q3UF58_MOUSE;tr|Q3TVZ1|Q3TVZ1_MOUSE;sp|P24270|CATA_MOUSE		-0.00134959	2	99	1492.69	747.352	1492.69	747.353	2	1	1	1.1.1.1099.26
LVNADGEAVYCK	83	tr|Q8C6E3|Q8C6E3_MOUSE;tr|Q542K4|Q542K4_MOUSE;tr|Q3UZE7|Q3UZE7_MOUSE;tr|Q3UF58|Q3UF58_MOUSE;tr|Q3TVZ1|Q3TVZ1_MOUSE;sp|P24270|CATA_MOUSE	Carbamidomethyl(C)@11	-0.0028027	2	99	1337.63	669.82	1337.63	669.822	2	1	1	1.1.1.1107.26
VAVVAGYGDVGK	84	tr|Q8BPI7|Q8BPI7_MOUSE;tr|Q3U4D1|Q3U4D1_MOUSE;tr|Q3TF14|Q3TF14_MOUSE;sp|P50247|SAHH_MOUSE		-0.00113206	2	99	1133.61	567.811	1133.61	567.811	2	1	1	1.1.1.1159.16
GISEETTTGVHNLYK	84	tr|Q8BPI7|Q8BPI7_MOUSE;tr|Q3U4D1|Q3U4D1_MOUSE;tr|Q3TF14|Q3TF14_MOUSE;sp|P50247|SAHH_MOUSE		-0.000469094	2	99	1647.81	824.912	1647.81	824.912	2	1	1	1.1.1.1160.29
VVTDTDETELAR	85	sp|Q6ZWX6|IF2A_MOUSE		0.00776111	2	99	1347.66	674.837	1347.65	674.833	2	1	1	1.1.1.1113.18
AGLNCSTETMPIK	85	sp|Q6ZWX6|IF2A_MOUSE	Carbamidomethyl(C)@5	0.0092266	2	99	1420.68	711.346	1420.67	711.342	2	1	1	1.1.1.1170.26
DLSHIGDAVVISCAK	86	tr|Q91ZH2|Q91ZH2_MOUSE;tr|Q542J9|Q542J9_MOUSE;tr|A0A140T8V5|A0A140T8V5_MOUSE;sp|P17918|PCNA_MOUSE	Carbamidomethyl(C)@13	-0.00738337	2	99	1583.79	792.903	1583.8	792.906	2	1	1	1.1.1.1357.29
FSASGELGNGNIK	86	tr|Q91ZH2|Q91ZH2_MOUSE;tr|Q542J9|Q542J9_MOUSE;tr|A0A140T8V5|A0A140T8V5_MOUSE;sp|P17918|PCNA_MOUSE	Deamidated(N)@9	-0.000154239	2	99	1293.62	647.817	1293.62	647.817	2	1	1	1.1.1.1173.20
VLEQLTGQTPVFSK	87	tr|E9PYL9|E9PYL9_MOUSE;sp|Q9CXW4|RL11_MOUSE		-0.00237732	2	99	1545.84	773.926	1545.84	773.927	2	1	1	1.1.1.1374.27
YDGIILPGK	87	tr|E9PYL9|E9PYL9_MOUSE;sp|Q9CXW4|RL11_MOUSE		-0.000345059	2	99	974.543	488.279	974.544	488.279	2	1	1	1.1.1.1263.4
TQCPDDSTCCELPTGK	88	tr|Q9D2V3|Q9D2V3_MOUSE;tr|Q544Y8|Q544Y8_MOUSE;tr|Q3UDD6|Q3UDD6_MOUSE;tr|Q3UD85|Q3UD85_MOUSE;tr|Q3UC19|Q3UC19_MOUSE;tr|Q3UAJ3|Q3UAJ3_MOUSE;tr|Q3U9N4|Q3U9N4_MOUSE;tr|Q3U9K2|Q3U9K2_MOUSE;tr|Q3U8W3|Q3U8W3_MOUSE;tr|Q3U5Q6|Q3U5Q6_MOUSE;tr|Q3TX66|Q3TX66_MOUSE;tr|Q3TWT4|Q3TWT4_MOUSE;tr|Q3TW77|Q3TW77_MOUSE;tr|Q3TVQ3|Q3TVQ3_MOUSE;sp|P28798|GRN_MOUSE	Carbamidomethyl(C)@3; Carbamidomethyl(C)@9; Carbamidomethyl(C)@10	0.00266583	2	99	1867.74	934.878	1867.74	934.877	2	1	1	1.1.1.1101.31
LNTGAWGCCPFAK	88	tr|Q9D2V3|Q9D2V3_MOUSE;tr|Q544Y8|Q544Y8_MOUSE;tr|Q3UDD6|Q3UDD6_MOUSE;tr|Q3UD85|Q3UD85_MOUSE;tr|Q3UC19|Q3UC19_MOUSE;tr|Q3UAJ3|Q3UAJ3_MOUSE;tr|Q3U9N4|Q3U9N4_MOUSE;tr|Q3U9K2|Q3U9K2_MOUSE;tr|Q3U8W3|Q3U8W3_MOUSE;tr|Q3U5Q6|Q3U5Q6_MOUSE;tr|Q3TX66|Q3TX66_MOUSE;tr|Q3TWT4|Q3TWT4_MOUSE;tr|Q3TW77|Q3TW77_MOUSE;tr|Q3TVQ3|Q3TVQ3_MOUSE;sp|P28798|GRN_MOUSE	Carbamidomethyl(C)@8; Carbamidomethyl(C)@9	-0.0025891	2	99	1480.66	741.336	1480.66	741.337	2	1	1	1.1.1.1329.17
DLISHDELFSDIYK	89	sp|P63028|TCTP_MOUSE		0.00512692	2	99	1693.83	847.92	1693.82	847.917	2	1	1	1.1.1.1548.22
VKPFMTGAAEQIK	89	sp|P63028|TCTP_MOUSE		-0.00493977	2	99	1418.75	473.925	1418.76	473.927	3	1	1	1.1.1.1155.5
THILLFLPK	90	tr|Q3URP6|Q3URP6_MOUSE;tr|Q3UJA8|Q3UJA8_MOUSE;tr|Q3UDR2|Q3UDR2_MOUSE;tr|Q3UBY9|Q3UBY9_MOUSE;tr|Q3UA23|Q3UA23_MOUSE;tr|Q3U738|Q3U738_MOUSE;tr|Q3TWE3|Q3TWE3_MOUSE;tr|Q3THC3|Q3THC3_MOUSE;tr|Q3TGS0|Q3TGS0_MOUSE;tr|Q3TF72|Q3TF72_MOUSE;sp|P09103|PDIA1_MOUSE		-0.000330698	1.65758	99	1080.67	541.342	1080.67	541.342	2	1	1	1.1.1.1378.9
YKPESDELTAEKITEFCHR	90	tr|Q3URP6|Q3URP6_MOUSE;tr|Q3UJA8|Q3UJA8_MOUSE;tr|Q3UDR2|Q3UDR2_MOUSE;tr|Q3UBY9|Q3UBY9_MOUSE;tr|Q3UA23|Q3UA23_MOUSE;tr|Q3U738|Q3U738_MOUSE;tr|Q3TWE3|Q3TWE3_MOUSE;tr|Q3THC3|Q3THC3_MOUSE;tr|Q3TGS0|Q3TGS0_MOUSE;tr|Q3TF72|Q3TF72_MOUSE;sp|P09103|PDIA1_MOUSE	Carbamidomethyl(C)@17	0.0229706	2	99	2352.13	589.039	2352.11	589.034	4	1	1	1.1.1.1237.12
HVGYRQPLVAVQVK	91	tr|Q544Q7|Q544Q7_MOUSE;tr|Q3UFH4|Q3UFH4_MOUSE;tr|Q1WWL1|Q1WWL1_MOUSE;sp|P97370|AT1B3_MOUSE		-0.00230325	1.67778	99	1592.91	531.978	1592.92	531.979	3	1	1	1.1.1.1122.9
EVTVECHIAGTR	91	tr|Q544Q7|Q544Q7_MOUSE;tr|Q3UFH4|Q3UFH4_MOUSE;tr|Q1WWL1|Q1WWL1_MOUSE;sp|P97370|AT1B3_MOUSE	Carbamidomethyl(C)@6	-0.000992921	2	99	1370.66	686.337	1370.66	686.338	2	1	1	1.1.1.1075.12
LNEAAAGLNQAATELVQASR	92	tr|Q80TM2|Q80TM2_MOUSE		-0.000699611	2	99	2026.04	1014.03	2026.04	1014.03	2	1	1	1.1.1.1570.30
VAGSVTELIQAAEAMK	92	tr|Q80TM2|Q80TM2_MOUSE		0.0132541	0.962573	95.22	1616.86	809.436	1616.84	809.429	2	1	1	1.1.1.1707.13
GLAGAVSELLR	92	tr|Q80TM2|Q80TM2_MOUSE		0.985098	0.539102	99	1085.61	543.812	1084.62	543.319	2	1	1	1.1.1.1543.3
LAPITYPQGLALAK	93	sp|Q05144|RAC2_MOUSE		0.00365386	1.74473	99	1454.85	728.434	1454.85	728.432	2	1	1	1.1.1.1456.11
YLECSALTQR	93	sp|Q05144|RAC2_MOUSE	Carbamidomethyl(C)@4	0.0010102	1.79588	99	1239.59	620.804	1239.59	620.803	2	1	1	1.1.1.1152.18
ALTGGIAHLFK	94	sp|O08749|DLDH_MOUSE		-0.00166964	1.18046	97.24	1126.65	564.331	1126.65	564.332	2	1	1	1.1.1.1299.16
EANLAAAFGKPINF	94	sp|O08749|DLDH_MOUSE		-0.00213869	2	99	1461.76	731.887	1461.76	731.888	2	1	1	1.1.1.1580.14
SEGGFIWACK	95	tr|Q8C338|Q8C338_MOUSE;tr|Q5HZJ8|Q5HZJ8_MOUSE;tr|Q3TJ51|Q3TJ51_MOUSE;sp|O88844|IDHC_MOUSE	Carbamidomethyl(C)@9	-0.000549423	2	99	1153.52	577.768	1153.52	577.769	2	1	1	1.1.1.1297.12
FKDIFQEIYDKK	95	tr|Q8C338|Q8C338_MOUSE;tr|Q5HZJ8|Q5HZJ8_MOUSE;tr|Q3TJ51|Q3TJ51_MOUSE;sp|O88844|IDHC_MOUSE		0.0160942	1.35655	98.18	1572.83	525.286	1572.82	525.28	3	1	1	1.1.1.1368.3
SPSQEPSAPGKAEAVGEQAR	96	tr|Q8CIJ3|Q8CIJ3_MOUSE;sp|Q8JZQ9|EIF3B_MOUSE		-0.00342856	1.34679	98.15	1994.96	665.995	1994.97	665.996	3	1	1	1.1.1.1047.14
AKPAAQSEEETATSPAASPTPQSAER	96	tr|Q8CIJ3|Q8CIJ3_MOUSE;sp|Q8JZQ9|EIF3B_MOUSE		0.00458083	2	99	2611.24	871.421	2611.24	871.419	3	1	1	1.1.1.1048.25
GAEEMETVIPVDVMR	97	tr|A2A815|A2A815_MOUSE;tr|A2A813|A2A813_MOUSE;sp|Q99LX0|PARK7_MOUSE		-0.000782654	1.82391	99	1674.79	838.405	1674.8	838.405	2	1	1	1.1.1.1543.26
DVMICPDTSLEDAK	97	tr|A2A815|A2A815_MOUSE;tr|A2A813|A2A813_MOUSE;sp|Q99LX0|PARK7_MOUSE	Carbamidomethyl(C)@5	-0.00118657	1.52288	98.78	1592.71	797.36	1592.71	797.36	2	1	1	1.1.1.1339.17
LASDLLEWIR	98	tr|Q3ULT2|Q3ULT2_MOUSE;tr|Q3UDJ7|Q3UDJ7_MOUSE;tr|Q1A602|Q1A602_MOUSE;tr|A0A1L1SV25|A0A1L1SV25_MOUSE;sp|P57780|ACTN4_MOUSE		0.000414619	2	99	1214.67	608.341	1214.67	608.34	2	1	1	1.1.1.1692.3
GISQEQMQEFR	98	tr|Q3ULT2|Q3ULT2_MOUSE;tr|Q3UDJ7|Q3UDJ7_MOUSE;tr|Q1A602|Q1A602_MOUSE;tr|A0A1L1SV25|A0A1L1SV25_MOUSE;sp|P57780|ACTN4_MOUSE		0.00863596	1.27572	97.85	1351.63	676.821	1351.62	676.817	2	1	1	1.1.1.1174.20
ALEESNYELEGK	99	tr|A2A513|A2A513_MOUSE;sp|P02535|K1C10_MOUSE		-0.00408391	2	99	1380.64	691.326	1380.64	691.328	2	1	1	1.1.1.1149.27
QSVEADINGLRR	99	tr|A2A513|A2A513_MOUSE;sp|P02535|K1C10_MOUSE		-0.0134724	1.20066	97.41	1356.7	679.356	1356.71	679.363	2	1	1	1.1.1.1163.22
GIHPTIISESFQK	100	tr|Q3UJZ8|Q3UJZ8_MOUSE		0.00735989	2	99	1455.78	728.897	1455.77	728.893	2	1	1	1.1.1.1203.27
SIHDALCVIR	100	tr|Q3UJZ8|Q3UJZ8_MOUSE	Carbamidomethyl(C)@7	0.00355961	1.14874	97.07	1182.62	395.214	1182.62	395.213	3	1	1	1.1.1.1205.4
FLIPNASQPESK	101	tr|A0A2I3BQ03|A0A2I3BQ03_MOUSE;sp|P63101|1433Z_MOUSE		-0.00192263	1.10791	96.78	1329.69	665.853	1329.69	665.854	2	1	1	1.1.1.1216.13
SVTEQGAELSNEER	101	tr|A0A2I3BQ03|A0A2I3BQ03_MOUSE;sp|P63101|1433Z_MOUSE		-3.57845e-05	2	99	1547.71	774.86	1547.71	774.86	2	1	1	1.1.1.1086.29
GFGFVTFDDHDPVDKIVLQK	102	sp|O88569|ROA2_MOUSE		0.00158706	2	99	2276.15	759.724	2276.15	759.723	3	1	1	1.1.1.1573.18
KLFIGGLSFETTEESLR	102	sp|O88569|ROA2_MOUSE		-0.000648045	0.12436	99	1926.01	643.01	1926.01	643.011	3	1	1	1.1.1.1540.10
LTVEDPVTVEYITR	103	tr|Q542H2|Q542H2_MOUSE;tr|Q3UIT9|Q3UIT9_MOUSE;tr|Q3TN31|Q3TN31_MOUSE;sp|Q9Z2U0|PSA7_MOUSE		-0.00459099	2	99	1633.85	817.933	1633.86	817.935	2	1	1	1.1.1.1463.17
LYQTDPSGTYHAWK	103	tr|Q542H2|Q542H2_MOUSE;tr|Q3UIT9|Q3UIT9_MOUSE;tr|Q3TN31|Q3TN31_MOUSE;sp|Q9Z2U0|PSA7_MOUSE		-0.0110914	0.982967	95.72	1665.77	556.263	1665.78	556.267	3	1	1	1.1.1.1159.14
SAVGHEYVADVEKHSSQTDAAR	104	tr|Q542G0|Q542G0_MOUSE;sp|P49710|HCLS1_MOUSE	Deamidated(Q)@17	0.0201754	0.90309	99	2357.11	590.284	2357.09	590.279	4	1	1	1.1.1.1102.16
EVQQPSMPVEEPAAPAQLPK	104	tr|Q542G0|Q542G0_MOUSE;sp|P49710|HCLS1_MOUSE		0.000724313	2	99	2145.08	1073.55	2145.08	1073.55	2	1	1	1.1.1.1341.26
VEVTEFEDIK	105	tr|Q5U445|Q5U445_MOUSE;tr|Q3T9S3|Q3T9S3_MOUSE;tr|A2BE93|A2BE93_MOUSE;sp|Q9EQU5|SET_MOUSE		0.00139295	2	99	1207.6	604.807	1207.6	604.806	2	1	1	1.1.1.1311.7
INVYYNEATGGK	106	sp|P68372|TBB4B_MOUSE		-0.00567077	2	99	1327.64	664.825	1327.64	664.828	2	1	1	1.1.1.1155.25
SVSTPSEAGSQDSGDGAVGSR	107	tr|Q3UDA2|Q3UDA2_MOUSE;tr|Q3TPJ8|Q3TPJ8_MOUSE;tr|D6Q0F7|D6Q0F7_MOUSE;tr|D6Q0F6|D6Q0F6_MOUSE;tr|D6Q0F5|D6Q0F5_MOUSE;tr|A2BFF9|A2BFF9_MOUSE;tr|A2BFF8|A2BFF8_MOUSE;tr|A2BFF7|A2BFF7_MOUSE;tr|A2BFF5|A2BFF5_MOUSE;sp|O88487|DC1I2_MOUSE		0.00336371	2	99	1949.86	975.937	1949.86	975.935	2	1	1	1.1.1.1048.30
NQGPCYDSSAVSSDIK	108	tr|Q61876|Q61876_MOUSE;sp|P10404|ENV1_MOUSE	Carbamidomethyl(C)@5	-0.00619351	2	99	1726.74	864.378	1726.75	864.381	2	1	1	1.1.1.1155.30
VIVVGNPANTNCLTASK	109	sp|P14152|MDHC_MOUSE	Carbamidomethyl(C)@12	-0.00132973	2	99	1756.91	879.464	1756.91	879.464	2	1	1	1.1.1.1249.30
SSGSPYGGGYGSGGGSGGYGSR	110	tr|Q0VG47|Q0VG47_MOUSE;tr|B2RXM2|B2RXM2_MOUSE		0.000923168	2	99	1909.78	955.899	1909.78	955.899	2	1	1	1.1.1.1088.31
AITIAGVPQSVTECVK	111	sp|P60335|PCBP1_MOUSE	Carbamidomethyl(C)@14	-0.00460772	2	99	1671.88	836.948	1671.89	836.951	2	1	1	1.1.1.1383.25
GGSTTGSQFLEQFK	112	sp|Q80X50|UBP2L_MOUSE		-0.000692712	2	99	1485.71	743.862	1485.71	743.862	2	1	1	1.1.1.1373.21
DVQIGDIVTVGECRPLSK	113	tr|Q9DB79|Q9DB79_MOUSE;tr|Q9D0P6|Q9D0P6_MOUSE;tr|Q3UC02|Q3UC02_MOUSE;tr|A0A1B0GSE8|A0A1B0GSE8_MOUSE;sp|P62281|RS11_MOUSE	Carbamidomethyl(C)@13	0.00310793	2	99	1985.03	993.521	1985.03	993.52	2	1	1	1.1.1.1455.18
NVTELNEPLSNEER	114	tr|A8IP69|A8IP69_MOUSE;sp|P61982|1433G_MOUSE		-0.00175144	2	99	1642.78	822.396	1642.78	822.397	2	1	1	1.1.1.1190.21
LGGTCVNVGCVPK	115	tr|Q3UB84|Q3UB84_MOUSE;tr|Q3UAS7|Q3UAS7_MOUSE;tr|Q3U9R7|Q3U9R7_MOUSE;sp|P47791|GSHR_MOUSE	Carbamidomethyl(C)@5; Carbamidomethyl(C)@10	0.0100494	2	99	1359.67	680.844	1359.66	680.839	2	1	1	1.1.1.1168.25
ATNYNRGDQSTDYGIFQINSR	116	tr|A0A077S2U6|A0A077S2U6_MOUSE;sp|P08905|LYZ2_MOUSE		0.00303917	2	99	2419.12	807.38	2419.12	807.379	3	1	1	1.1.1.1297.28
AITIAGIPQSIIECVK	117	tr|Q3TT81|Q3TT81_MOUSE;tr|B2M1R7|B2M1R7_MOUSE;tr|A0A2R8VI25|A0A2R8VI25_MOUSE;tr|A0A2R8VHP9|A0A2R8VHP9_MOUSE;sp|Q61990|PCBP2_MOUSE	Carbamidomethyl(C)@14	1.99312	2	99	1713.95	857.981	1711.95	856.984	2	1	2	1.1.1.1690.24,1.1.1.1690.25
KGTDIMYTGTLDCWR	118	tr|Q545A2|Q545A2_MOUSE;sp|P51881|ADT2_MOUSE	Carbamidomethyl(C)@13	0.00326126	2	99	1815.83	606.284	1815.83	606.283	3	1	1	1.1.1.1371.9
VDHQTGPIVWGEPGTNGQHAFYQLIHQGTK	119	sp|P06745|G6PI_MOUSE	Deamidated(N)@16; Deamidated(Q)@18	-0.0203071	0.188425	99	3316.57	830.15	3316.59	830.155	4	1	1	1.1.1.1540.25
TLASLSPETSLFIIASK	119	sp|P06745|G6PI_MOUSE		-0.00188238	2	99	1776.99	889.5	1776.99	889.501	2	1	1	1.1.1.1694.23
EVQTNDLKEVVNK	120	tr|Q564F3|Q564F3_MOUSE;tr|Q3UJU5|Q3UJU5_MOUSE;tr|Q3UAC2|Q3UAC2_MOUSE;tr|Q3U5P8|Q3U5P8_MOUSE;sp|P97351|RS3A_MOUSE		-0.00248372	2	99	1514.79	758.403	1514.79	758.404	2	1	1	1.1.1.1120.28
KFKLITEDVQ	120	tr|Q564F3|Q564F3_MOUSE;tr|Q3UJU5|Q3UJU5_MOUSE;tr|Q3UAC2|Q3UAC2_MOUSE;tr|Q3U5P8|Q3U5P8_MOUSE;sp|P97351|RS3A_MOUSE		-0.00462304	0.101275	95.85	1219.68	610.846	1219.68	610.848	2	1	1	1.1.1.1385.13
EGAASLAGSCGCGTPQR	121	tr|E9Q265|E9Q265_MOUSE;tr|E9Q0Z7|E9Q0Z7_MOUSE;sp|Q8R0F3|SUMF1_MOUSE	Carbamidomethyl(C)@10; Carbamidomethyl(C)@12	0.00138392	1.79588	99	1677.72	839.868	1677.72	839.867	2	1	1	1.1.1.1059.27
DKVAGHSLGYGFVNYVTAK	122	tr|Q8BW03|Q8BW03_MOUSE;tr|Q8BVF8|Q8BVF8_MOUSE;tr|Q8BTQ1|Q8BTQ1_MOUSE;tr|Q8BM84|Q8BM84_MOUSE;tr|Q3UFF9|Q3UFF9_MOUSE;sp|P70372|ELAV1_MOUSE		0.00310871	2	99	2025.04	676.019	2025.03	676.018	3	1	1	1.1.1.1358.21
TFQTYWVLGTPQAVLPK	123	sp|Q8BG07|PLD4_MOUSE		0.000280359	2	99	1948.05	975.03	1948.05	975.03	2	1	1	1.1.1.1689.24
NQYDNDVTVWSPQGR	124	tr|Q8BTU5|Q8BTU5_MOUSE;tr|Q3TS44|Q3TS44_MOUSE;sp|Q9R1P4|PSA1_MOUSE		0.00414791	2	99	1777.81	889.91	1777.8	889.908	2	1	1	1.1.1.1288.30
IFVGGLNPEATEEK	125	tr|Q544Z3|Q544Z3_MOUSE;tr|Q3TMZ8|Q3TMZ8_MOUSE;tr|Q20BD0|Q20BD0_MOUSE;sp|Q99020|ROAA_MOUSE		0.00450292	2	99	1502.77	752.39	1502.76	752.388	2	1	1	1.1.1.1294.22
VDCTADSDVCSAQGVR	126	tr|Q3UBW8|Q3UBW8_MOUSE;tr|Q3TEE8|Q3TEE8_MOUSE;sp|Q91W90|TXND5_MOUSE	Carbamidomethyl(C)@3; Carbamidomethyl(C)@10	-0.00359207	2	99	1738.72	870.368	1738.73	870.37	2	1	1	1.1.1.1080.25
QEVEADSGVEQDPHAK	126	tr|Q3UBW8|Q3UBW8_MOUSE;tr|Q3TEE8|Q3TEE8_MOUSE;sp|Q91W90|TXND5_MOUSE	Gln->pyro-Glu@N-term	-0.00275986	0.0846002	98.78	1720.75	861.383	1720.75	861.384	2	1	1	1.1.1.1077.30
KACGDSTLTQITAGLDPVGR	127	tr|Q3U9V4|Q3U9V4_MOUSE;tr|E9QKR0|E9QKR0_MOUSE;sp|P62880|GBB2_MOUSE	Carbamidomethyl(C)@3	0.0104509	2	99	2059.05	687.356	2059.04	687.353	3	1	1	1.1.1.1452.16
AQVAQPGGDTIFGK	128	sp|P70349|HINT1_MOUSE		0.00241431	2	99	1387.71	694.863	1387.71	694.862	2	1	1	1.1.1.1201.27
ESQESADQSDVIDSQASSK	129	tr|Q547B5|Q547B5_MOUSE;tr|Q3UZY3|Q3UZY3_MOUSE;tr|Q3UBR1|Q3UBR1_MOUSE;tr|Q3TND2|Q3TND2_MOUSE;tr|F8WIP8|F8WIP8_MOUSE;sp|P10923|OSTP_MOUSE		0.00413415	2	99	2009.87	1005.94	2009.87	1005.94	2	1	1	1.1.1.1075.19
ICANHYITPMMELKPNAGSDR	130	tr|H7BX22|H7BX22_MOUSE;sp|P34022|RANG_MOUSE	Carbamidomethyl(C)@2	-0.000987112	2	99	2417.13	605.289	2417.13	605.29	4	1	1	1.1.1.1289.11
EVLEKQPVLSQTEAR	131	sp|P99026|PSB4_MOUSE		-0.010603	2	99	1725.92	576.312	1725.93	576.316	3	1	1	1.1.1.1121.16
VLEEANQAINPK	132	tr|Q3U741|Q3U741_MOUSE		-0.00309175	2	99	1324.7	663.355	1324.7	663.357	2	1	1	1.1.1.1119.23
ASLYNAVTTEDVEK	133	tr|Q99JU9|Q99JU9_MOUSE;tr|Q8BTJ1|Q8BTJ1_MOUSE;tr|Q543K5|Q543K5_MOUSE;tr|Q3ULZ3|Q3ULZ3_MOUSE;tr|Q3U6K9|Q3U6K9_MOUSE;sp|Q99K85|SERC_MOUSE		0.00531132	2	99	1538.75	770.383	1538.75	770.38	2	1	1	1.1.1.1259.29
LGEHNINVLEGNEQFIDAAK	134	tr|Q9Z1R9|Q9Z1R9_MOUSE	Deamidated(N)@7; Amidated@C-term	-0.00358707	2	99	2210.09	1106.05	2210.1	1106.06	3,2	1	15	1.1.1.1430.29,1.1.1.1447.23,1.1.1.1482.20,1.1.1.1412.15,1.1.1.1406.16,1.1.1.1540.19,1.1.1.1437.15,1.1.1.1487.20,1.1.1.1448.19,1.1.1.1435.13,1.1.1.1441.18,1.1.1.1472.21,1.1.1.1426.21,1.1.1.1506.10,1.1.1.1425.27
AVAQGNLSSADVQAAK	135	sp|Q9DB77|QCR2_MOUSE		0.00114205	2	99	1528.79	765.4	1528.78	765.4	2	1	1	1.1.1.1099.27
ESQAKDVIEEYFK	136	tr|Q6ZWZ6|Q6ZWZ6_MOUSE;tr|F7AEH4|F7AEH4_MOUSE;tr|A0A1W2P7A1|A0A1W2P7A1_MOUSE		-0.00279665	2	99	1584.76	793.389	1584.77	793.391	2	1	1	1.1.1.1383.23
SAEKEISLWFQPEELVEYK	137	tr|Q5NC81|Q5NC81_MOUSE;sp|P15532|NDKA_MOUSE		0.000967618	2	99	2324.16	775.727	2324.16	775.727	3	1	1	1.1.1.1688.15
DQDVEPGAPSMGAK	138	tr|B9EIU1|B9EIU1_MOUSE;sp|Q8CGC7|SYEP_MOUSE		0.00563026	2	99	1400.63	701.322	1400.62	701.319	2	1	1	1.1.1.1097.28
ITCLCQVPQNAANR	139	tr|Q6XMP4|Q6XMP4_MOUSE;tr|Q3TZ32|Q3TZ32_MOUSE;sp|Q8BGQ7|SYAC_MOUSE	Carbamidomethyl(C)@3; Carbamidomethyl(C)@5	0.000906285	2	99	1643.79	822.901	1643.79	822.901	2	1	1	1.1.1.1143.25
TDDYLDQPCCETINR	140	tr|Q3UPA3|Q3UPA3_MOUSE;tr|Q3UC72|Q3UC72_MOUSE	Carbamidomethyl(C)@9; Carbamidomethyl(C)@10	0.0127488	2	99	1898.79	950.402	1898.78	950.396	2	1	1	1.1.1.1232.25
SPAAPGQSPTGSVCYER	141	tr|Q3U1S6|Q3U1S6_MOUSE;sp|Q91W50|CSDE1_MOUSE	Carbamidomethyl(C)@14	0.00693399	2	99	1762.8	882.408	1762.79	882.404	2	1	1	1.1.1.1101.29
SCGSSTPDEFPTDIPGTK	142	tr|Q3UIJ2|Q3UIJ2_MOUSE;tr|Q3UDF8|Q3UDF8_MOUSE;tr|Q3TML6|Q3TML6_MOUSE;tr|A2AAW9|A2AAW9_MOUSE;sp|Q9Z0N1|IF2G_MOUSE	Carbamidomethyl(C)@2	-0.000696368	2	99	1894.82	948.42	1894.83	948.42	2	1	1	1.1.1.1297.30
DTASLSTTPSESPR	143	tr|A0JNY3|A0JNY3_MOUSE;sp|Q8BUV3|GEPH_MOUSE		-0.00132452	2	99	1447.68	724.846	1447.68	724.847	2	1	1	1.1.1.1079.21
VMQQQQQATQQQLPQK	144	sp|Q8K4Z5|SF3A1_MOUSE		0.00701984	2	99	1910.97	956.492	1910.96	956.489	2	1	1	1.1.1.1050.27
GGAEQFMEETER	145	tr|Q3UIJ0|Q3UIJ0_MOUSE;tr|Q3UDB1|Q3UDB1_MOUSE;tr|Q3TJN2|Q3TJN2_MOUSE;tr|Q3TIJ7|Q3TIJ7_MOUSE;tr|Q3THH8|Q3THH8_MOUSE;tr|Q3TET0|Q3TET0_MOUSE;tr|A0A0N4SV00|A0A0N4SV00_MOUSE;sp|P80313|TCPH_MOUSE		0.0109759	2	99	1382.59	692.301	1382.58	692.296	2	1	1	1.1.1.1197.24
ENNAVYAFLGLTAPPGSK	146	tr|Q3U9A8|Q3U9A8_MOUSE;sp|Q9JJU8|SH3L1_MOUSE		0.00274985	2	99	1847.94	924.98	1847.94	924.978	2	1	1	1.1.1.1689.18
GDFDENLNYPEQK	147	tr|D3Z645|D3Z645_MOUSE;tr|D3YYD5|D3YYD5_MOUSE;sp|Q9QZ88|VPS29_MOUSE		0.000728128	2	99	1567.68	784.847	1567.68	784.847	2	1	1	1.1.1.1235.15
NLDLDSIIAEVK	148	sp|Q8VED5|K2C79_MOUSE		0.00552135	2	99	1328.72	665.369	1328.72	665.367	2	1	1	1.1.1.1708.6
GVLMVGPPGTGK	149	sp|Q8K0T4|KATL1_MOUSE		-0.00717735	2	99	1111.6	556.807	1111.61	556.81	2	1	1	1.1.1.1207.10
DLNHVCVISETGK	150	tr|Q99KF5|Q99KF5_MOUSE;sp|P00493|HPRT_MOUSE	Carbamidomethyl(C)@6	-0.000685184	2	99	1470.71	736.364	1470.71	736.364	2	1	1	1.1.1.1157.26
TITLEVEPSDTIENVK	151	tr|Q922Z8|Q922Z8_MOUSE;tr|Q922B0|Q922B0_MOUSE;tr|Q8VC46|Q8VC46_MOUSE;tr|Q8R0Z9|Q8R0Z9_MOUSE;tr|Q3TH47|Q3TH47_MOUSE;sp|P0CG50|UBC_MOUSE		-0.000216587	2	99	1786.92	894.467	1786.92	894.467	2	1	1	1.1.1.1418.17
LGEYGFQNAILVR	152	tr|Q546G4|Q546G4_MOUSE;sp|P07724|ALBU_MOUSE		0.00388733	2	99	1478.79	740.403	1478.79	740.401	2	1	1	1.1.1.1478.11
VSGADGYETEGIR	153	tr|Q542I2|Q542I2_MOUSE;tr|Q3ULG5|Q3ULG5_MOUSE;tr|Q3UC10|Q3UC10_MOUSE;sp|P97311|MCM6_MOUSE		0.0111331	2	99	1352.63	677.323	1352.62	677.318	2	1	1	1.1.1.1114.23
DYQDNKADVILK	154	tr|Q4FJR7|Q4FJR7_MOUSE;sp|Q8BMJ3|IF1AX_MOUSE;sp|Q60872|IF1A_MOUSE		-0.00455936	2	99	1420.72	711.365	1420.72	711.367	2	1	1	1.1.1.1138.14
IQTQPGYANTLR	155	tr|Q3UB63|Q3UB63_MOUSE;tr|Q3U995|Q3U995_MOUSE;tr|Q3THU8|Q3THU8_MOUSE;tr|G5E902|G5E902_MOUSE;sp|Q8VEM8|MPCP_MOUSE		-0.00118399	2	99	1360.71	681.362	1360.71	681.362	2	1	1	1.1.1.1121.24
ELVSCSNCTDYQAR	156	tr|Q3U8N1|Q3U8N1_MOUSE	Carbamidomethyl(C)@5; Carbamidomethyl(C)@8	-0.00315926	2	99	1701.71	851.86	1701.71	851.862	2	1	1	1.1.1.1103.27
DIKDTTVGTLSQR	157	tr|A1L3B8|A1L3B8_MOUSE;sp|P26516|PSMD7_MOUSE		-0.000925737	2	99	1432.75	717.383	1432.75	717.383	2	1	1	1.1.1.1156.26
LIGPNCPGVINPGECK	158	sp|Q9WUM5|SUCA_MOUSE	Carbamidomethyl(C)@6; Carbamidomethyl(C)@15	-0.00136465	2	99	1723.84	862.926	1723.84	862.927	2	1	1	1.1.1.1248.29
LNQDQLDAVSK	159	sp|Q60865|CAPR1_MOUSE		-0.000160306	2	99	1229.63	615.82	1229.63	615.82	2	1	1	1.1.1.1116.13
ICDECNYGSYQGR	160	sp|P83870|PHF5A_MOUSE	Carbamidomethyl(C)@2; Carbamidomethyl(C)@5	-0.00037516	2	99	1620.63	811.322	1620.63	811.322	2	1	1	1.1.1.1090.29
LVAGEMGQNEPDQGGQR	161	tr|Q9CYT3|Q9CYT3_MOUSE;tr|Q99N15|Q99N15_MOUSE;tr|A2AFQ2|A2AFQ2_MOUSE		-0.0073646	2	99	1784.8	893.409	1784.81	893.413	2	1	1	1.1.1.1083.31
NVLGHMQQGGAPSPFDR	162	tr|Q8C605|Q8C605_MOUSE;sp|Q9WUA3|PFKAP_MOUSE		0.0108548	2	99	1809.87	604.297	1809.86	604.293	3	1	1	1.1.1.1243.16
YDSRPGGYGYGYGR	163	tr|Q8BG13|Q8BG13_MOUSE;tr|Q545K5|Q545K5_MOUSE;sp|O89086|RBM3_MOUSE		0.001287	2	99	1566.69	523.236	1566.69	523.236	3	1	1	1.1.1.1095.8
GVEEEEEDGEMRE	164	tr|Q6NZQ3|Q6NZQ3_MOUSE;tr|Q497K3|Q497K3_MOUSE;sp|P62307|RUXF_MOUSE		0.00407758	2	99	1536.59	769.304	1536.59	769.302	2	1	1	1.1.1.1090.26
ALGQNPTNAEVLK	165	tr|Q642K0|Q642K0_MOUSE;tr|A0A1W2P7Q9|A0A1W2P7Q9_MOUSE;tr|A0A1W2P6G5|A0A1W2P6G5_MOUSE;tr|A0A1W2P6F6|A0A1W2P6F6_MOUSE;sp|Q60605|MYL6_MOUSE		-0.000988515	2	99	1353.72	677.869	1353.73	677.87	2	1	1	1.1.1.1147.21
MTDQEAIQDLWQWR	166	tr|Q5U438|Q5U438_MOUSE;tr|Q5SQB7|Q5SQB7_MOUSE;tr|Q5SQB0|Q5SQB0_MOUSE;tr|Q3U536|Q3U536_MOUSE;sp|Q61937|NPM_MOUSE		-0.00743285	2	99	1818.83	910.422	1818.84	910.425	2	1	1	1.1.1.1713.21
VDYAGVTVDELGK	167	tr|Q5EBQ2|Q5EBQ2_MOUSE;tr|Q3TGC5|Q3TGC5_MOUSE;tr|D6RHS6|D6RHS6_MOUSE;tr|D3Z1V4|D3Z1V4_MOUSE;sp|P70296|PEBP1_MOUSE		-0.00298171	2	99	1364.68	683.347	1364.68	683.348	2	1	2	1.1.1.1357.21,1.1.1.1359.16
AIWNVINWENVTER	168	tr|Q4FJX9|Q4FJX9_MOUSE;tr|Q3U8W4|Q3U8W4_MOUSE;tr|Q3TJA2|Q3TJA2_MOUSE;sp|P09671|SODM_MOUSE		0.00821767	2	99	1742.88	872.448	1742.87	872.444	2	1	1	1.1.1.1690.26
GHSNIYEVFLTQTVDTLKK	169	tr|Q4FJR9|Q4FJR9_MOUSE;sp|Q64339|ISG15_MOUSE		0.00678028	0	99	2192.15	731.726	2192.15	731.723	3	1	2	1.1.1.1633.8,1.1.1.1632.5
TLTGKEIEIDIEPTDKVER	170	tr|Q3UI46|Q3UI46_MOUSE;sp|P29595|NEDD8_MOUSE		0.00228732	2	99	2185.15	729.391	2185.15	729.39	3	1	1	1.1.1.1287.25
IFVGGLSPDTPEEK	171	tr|G5E8G0|G5E8G0_MOUSE;tr|G3X9W0|G3X9W0_MOUSE;tr|F6ZV59|F6ZV59_MOUSE;tr|F6SHF3|F6SHF3_MOUSE;sp|Q60668|HNRPD_MOUSE		0.00833994	2	99	1487.76	744.887	1487.75	744.883	2	1	1	1.1.1.1292.26
IKDLSTVEALQNLK	172	tr|E9Q5H2|E9Q5H2_MOUSE;tr|E9PZF5|E9PZF5_MOUSE;sp|P97822|AN32E_MOUSE		0.00351469	2	99	1570.9	524.639	1570.89	524.638	3	1	1	1.1.1.1358.6
ESSYACYYDEER	173	tr|A2RTI3|A2RTI3_MOUSE;sp|O89017|LGMN_MOUSE	Carbamidomethyl(C)@6	0.00162269	2	99	1570.59	786.302	1570.59	786.301	2	1	1	1.1.1.1162.27
VSRDTLYEAVR	174	tr|A0A3B2W824|A0A3B2W824_MOUSE		-0.00344524	2	99	1307.68	436.901	1307.68	436.902	3	1	1	1.1.1.1126.8
DCDHADEQKCYSCGEFGHIQK	175	tr|A0A0N4SVS6|A0A0N4SVS6_MOUSE	Carbamidomethyl(C)@2; Carbamidomethyl(C)@10; Carbamidomethyl(C)@13	0.00910817	2	99	2583.03	646.765	2583.02	646.763	4	1	1	1.1.1.1092.24
MREDYDSVEQDGDEPGPQR	176	tr|A0A0G2JFX7|A0A0G2JFX7_MOUSE;sp|Q9CWZ3|RBM8A_MOUSE	Oxidation(M)@1	0.0055143	2	99	2237.92	746.98	2237.91	746.978	3	1	1	1.1.1.1081.29
AATMSAVEAATCR	177	sp|Q9DCC4|P5CR3_MOUSE	Carbamidomethyl(C)@12	0.00738191	2	99	1337.61	669.814	1337.61	669.811	2	1	1	1.1.1.1151.25
CQEIQNGSESEVSASQR	178	sp|Q9CX34|SGT1_MOUSE	Carbamidomethyl(C)@1; Deamidated(N)@6	0.00743976	2	99	1908.82	955.417	1908.81	955.413	2	1	1	1.1.1.1058.28
ALTTQLTDAELAQGR	179	sp|Q99KE1|MAOM_MOUSE		-0.00136442	2	99	1586.83	794.42	1586.83	794.42	2	1	1	1.1.1.1291.28
LTWHSCPEDEAQ	180	tr|Q9DCC5|Q9DCC5_MOUSE;tr|Q32P00|Q32P00_MOUSE;sp|P23198|CBX3_MOUSE	Carbamidomethyl(C)@6	-0.0044489	2	99	1471.6	736.807	1471.6	736.809	2	1	1	1.1.1.1145.24
EAIESAIGGNAYQHSK	181	tr|Q9DAS3|Q9DAS3_MOUSE;tr|Q5EBK8|Q5EBK8_MOUSE;tr|A1E5T5|A1E5T5_MOUSE;tr|A0A338P7B7|A0A338P7B7_MOUSE;sp|P51807|DYLT1_MOUSE		0.00338583	2	99	1673.8	837.909	1673.8	837.908	2	1	1	1.1.1.1123.27
FVIGGPQGDAGLTGR	182	tr|Q99J57|Q99J57_MOUSE;tr|Q6PE05|Q6PE05_MOUSE;tr|Q3UZA2|Q3UZA2_MOUSE;tr|Q3UAP7|Q3UAP7_MOUSE;tr|Q3TSS0|Q3TSS0_MOUSE;tr|Q3TED1|Q3TED1_MOUSE;tr|A0A0U1RNT6|A0A0U1RNT6_MOUSE;tr|A0A0U1RNK6|A0A0U1RNK6_MOUSE;sp|Q3THS6|METK2_MOUSE		0.0133613	2	99	1443.76	722.888	1443.75	722.881	2	1	1	1.1.1.1295.26
MLQPSGPPADKPEEN	183	tr|Q8CEW9|Q8CEW9_MOUSE;sp|Q923D4|SF3B5_MOUSE		-0.00154037	0	99	1608.74	805.379	1608.75	805.38	2	1	2	1.1.1.1093.28,1.1.1.1088.29
AAQSPQQHSSGDPTEEESPV	184	tr|Q8C2E6|Q8C2E6_MOUSE;tr|Q8BPS5|Q8BPS5_MOUSE;tr|Q544N9|Q544N9_MOUSE;tr|Q3UWP4|Q3UWP4_MOUSE;tr|Q3TRK9|Q3TRK9_MOUSE;tr|Q3TIU1|Q3TIU1_MOUSE;sp|P53986|MOT1_MOUSE		0.00857545	2	99	2079.91	1040.96	2079.9	1040.96	2	1	1	1.1.1.1068.20
LYVSGQDPGLTFGIR	185	tr|Q61975|Q61975_MOUSE		-0.0126279	2	99	1621.83	811.924	1621.85	811.93	2	1	1	1.1.1.1484.21
NSSYAHGGLDSNGKPADAVYGQK	186	tr|Q571F9|Q571F9_MOUSE;tr|Q3UR88|Q3UR88_MOUSE;sp|P97855|G3BP1_MOUSE	Deamidated(N)@12	0.00162166	2	99	2336.07	779.697	2336.07	779.696	3	1	1	1.1.1.1099.28
HFCPNVPIILVGNKK	187	tr|Q4VAE6|Q4VAE6_MOUSE;tr|Q3TN61|Q3TN61_MOUSE;tr|H3BL56|H3BL56_MOUSE;tr|A0A0A6YXF6|A0A0A6YXF6_MOUSE;sp|Q9QUI0|RHOA_MOUSE;sp|Q62159|RHOC_MOUSE	Carbamidomethyl(C)@3	0.00204422	2	99	1734.96	579.328	1734.96	579.327	3	1	1	1.1.1.1267.14
DITSDTSGDFRK	188	tr|Q4FK88|Q4FK88_MOUSE;tr|Q4FJV4|Q4FJV4_MOUSE;tr|Q3US43|Q3US43_MOUSE;tr|Q3U5N9|Q3U5N9_MOUSE;tr|B7STB7|B7STB7_MOUSE;sp|P10107|ANXA1_MOUSE		-0.00228045	2	99	1340.62	671.317	1340.62	671.318	2	1	1	1.1.1.1098.23
NLGSINTELQDVQR	189	tr|Q3UZ06|Q3UZ06_MOUSE;tr|E9Q6R3|E9Q6R3_MOUSE;sp|O08547|SC22B_MOUSE		0.00523219	2	99	1585.81	793.913	1585.81	793.91	2	1	1	1.1.1.1343.21
VAVFGAGGVGK	190	tr|Q3UWU7|Q3UWU7_MOUSE;sp|Q5PR73|DIRA2_MOUSE		0.00225586	2	99	960.542	481.278	960.539	481.277	2	1	1	1.1.1.1226.4
VAGQDGSVVQFK	191	tr|H7BWX9|H7BWX9_MOUSE;tr|G3UZX6|G3UZX6_MOUSE;tr|G3UZA7|G3UZA7_MOUSE;tr|G3UZ60|G3UZ60_MOUSE;tr|G3UWX9|G3UWX9_MOUSE;tr|G3UWI9|G3UWI9_MOUSE;tr|D3Z794|D3Z794_MOUSE;sp|Q9Z172|SUMO3_MOUSE;sp|P61957|SUMO2_MOUSE		-0.00874878	2	99	1233.63	617.821	1233.64	617.825	2	1	1	1.1.1.1147.17
LVQSPNSYFMDVK	192	tr|D6RH49|D6RH49_MOUSE;tr|D3YYB0|D3YYB0_MOUSE;tr|A0A0G2JG29|A0A0G2JG29_MOUSE;tr|A0A0G2JDW7|A0A0G2JDW7_MOUSE;sp|Q6ZWY3|RS27L_MOUSE;sp|Q6ZWU9|RS27_MOUSE		0.000723289	2	99	1526.74	764.38	1526.74	764.379	2	1	1	1.1.1.1370.22
GPDGLTALEATDNQAIK	193	sp|P62774|MTPN_MOUSE		-0.00157288	2	99	1712.86	857.436	1712.86	857.436	2	1	1	1.1.1.1354.31
TDYNASVSVPDSSGPER	194	tr|Q5FWJ5|Q5FWJ5_MOUSE;tr|Q3U9Q3|Q3U9Q3_MOUSE;tr|Q3U6X2|Q3U6X2_MOUSE;tr|Q3TUA1|Q3TUA1_MOUSE;tr|Q3TL71|Q3TL71_MOUSE;tr|B2M1R6|B2M1R6_MOUSE;sp|P61979|HNRPK_MOUSE		-0.00332562	1.88606	99	1779.79	890.901	1779.79	890.903	2	1	1	1.1.1.1161.31
LGGVEFNIDLPNKK	195	sp|O08997|ATOX1_MOUSE		-0.00200142	1.88606	99	1542.84	515.287	1542.84	515.287	3	1	1	1.1.1.1371.2
DGMDNQGGYGSVGR	196	tr|D3Z3N4|D3Z3N4_MOUSE;tr|D3YWT1|D3YWT1_MOUSE		0.00344094	1.85387	99	1411.58	706.798	1411.58	706.797	2	1	1	1.1.1.1087.23
SQNVMAAASIANIVK	197	sp|P11983|TCPA_MOUSE		-0.00308227	1.56864	99	1515.8	758.91	1515.81	758.911	2	1	1	1.1.1.1461.15
QVLVAPGNAGTACAGK	198	sp|Q64737|PUR2_MOUSE	Carbamidomethyl(C)@13	0.000284739	1.50864	99	1512.77	757.393	1512.77	757.393	2	1	1	1.1.1.1110.29
FVQCPDGELQK	199	tr|Q3UXP2|Q3UXP2_MOUSE;tr|Q3TXT7|Q3TXT7_MOUSE;sp|Q9WTM5|RUVB2_MOUSE	Carbamidomethyl(C)@4	0.00290034	1.82391	99	1319.62	660.818	1319.62	660.816	2	1	1	1.1.1.1107.25
EVSDGIVAPGYEEEALK	200	sp|Q9CWJ9|PUR9_MOUSE		8.69359e-05	1.82391	99	1804.87	903.444	1804.87	903.444	2	1	1	1.1.1.1359.31
NASCTLSSAVHSQGVTR	201	tr|Q3V2T0|Q3V2T0_MOUSE;tr|F7D5L2|F7D5L2_MOUSE;sp|Q99J09|MEP50_MOUSE	Carbamidomethyl(C)@4	-4.50525e-05	1.76955	99	1773.84	887.929	1773.84	887.929	2	1	1	1.1.1.1103.29
FLDGIYVSEK	202	tr|Q5EBQ6|Q5EBQ6_MOUSE;tr|A0A140T8T4|A0A140T8T4_MOUSE;tr|A0A0G2JES3|A0A0G2JES3_MOUSE;sp|P51410|RL9_MOUSE		-0.00402616	1.50864	99	1169.59	585.804	1169.6	585.806	2	1	1	1.1.1.1366.8
TASSVLLHTGQK	203	tr|Q80XJ7|Q80XJ7_MOUSE;tr|Q540D7|Q540D7_MOUSE;tr|Q3UJW9|Q3UJW9_MOUSE;sp|Q9JII6|AK1A1_MOUSE	Protein Terminal Acetyl@N-term	-0.00334212	0.38934	98.52	1282.68	642.35	1282.69	642.351	2	1	1	1.1.1.1186.16
GLEVTAYSPLGSSDR	203	tr|Q80XJ7|Q80XJ7_MOUSE;tr|Q540D7|Q540D7_MOUSE;tr|Q3UJW9|Q3UJW9_MOUSE;sp|Q9JII6|AK1A1_MOUSE		-0.00583436	1.34679	98.72	1550.75	776.383	1550.76	776.386	2	1	1	1.1.1.1365.24
FSPGAPSGPGPQPNQK	204	tr|Q8CD55|Q8CD55_MOUSE;tr|Q8CBM0|Q8CBM0_MOUSE;tr|Q7TQE2|Q7TQE2_MOUSE;tr|Q3TCR9|Q3TCR9_MOUSE;sp|Q62523|ZYX_MOUSE		0.000377268	1.72125	99	1564.76	783.389	1564.76	783.389	2	1	1	1.1.1.1069.23
SNPVHEIQSLDEVTNLDR	205	tr|Q3URM4|Q3URM4_MOUSE;sp|Q9D1Q6|ERP44_MOUSE		0.0138182	1.67778	99	2065.02	689.348	2065.01	689.343	3	1	1	1.1.1.1441.13
AVLENYHSVLDQK	206	tr|Q3TW82|Q3TW82_MOUSE;sp|P12265|BGLR_MOUSE		-0.00515804	1.65758	99	1514.77	758.391	1514.77	758.394	2	1	1	1.1.1.1199.26
AMEGIFIKPGADLSTGHDEL	207	sp|Q9ESP1|SDF2L_MOUSE		0.00297844	1.63827	99	2100.02	701.015	2100.02	701.014	3	1	1	1.1.1.1474.16
IWDTASGQCLK	208	tr|Q3UNQ3|Q3UNQ3_MOUSE;tr|F6Q3W0|F6Q3W0_MOUSE;sp|P61965|WDR5_MOUSE	Carbamidomethyl(C)@9	0.00533547	1.61979	99	1277.61	639.814	1277.61	639.811	2	1	1	1.1.1.1158.26
SFLLKDPETSQR	209	sp|Q9CZN7|GLYM_MOUSE		0.00784755	1.46852	99	1419.74	474.255	1419.74	474.253	3	1	1	1.1.1.1160.5
VAVNDAHLLQYNHR	210	tr|Q8C253|Q8C253_MOUSE;tr|Q3V471|Q3V471_MOUSE;sp|P16110|LEG3_MOUSE		0.00154442	1.39794	98.91	1648.84	413.219	1648.84	413.218	4	1	1	1.1.1.1126.4
HYAHTDCPGHADYVK	211	sp|Q8BFR5|EFTU_MOUSE	Didehydro(T)@5; Carbamidomethyl(C)@7	0.0337278	0	96.27	1767.78	442.951	1767.74	442.943	4	1	1	1.1.1.1036.2
GITINAAHVEYSTAAR	211	sp|Q8BFR5|EFTU_MOUSE		0.00167625	1.46852	99	1672.86	837.435	1672.85	837.434	2	1	1	1.1.1.1194.27
GLCAIAQAESLR	212	tr|Q5YLW3|Q5YLW3_MOUSE;tr|Q3UCL7|Q3UCL7_MOUSE;sp|P62908|RS3_MOUSE	Carbamidomethyl(C)@3	0.0154056	0.866461	96.01	1287.68	644.845	1287.66	644.838	2	1	1	1.1.1.1302.22
DSSRLPSEGPQPAHVVVGDVR	213	tr|Q3U6G1|Q3U6G1_MOUSE;tr|E9PZC3|E9PZC3_MOUSE;tr|A0A0U1RPU7|A0A0U1RPU7_MOUSE;sp|Q923D2|BLVRB_MOUSE		-0.00722981	1.25964	98.5	2201.11	551.285	2201.12	551.287	4	1	1	1.1.1.1167.13
LGFMSAFVK	214	sp|Q9D2G2|ODO2_MOUSE		-0.0102179	1.38722	98.9	998.516	500.265	998.526	500.27	2	1	1	1.1.1.1487.2
ALVHERDEAAYGALR	215	tr|Q5SVP3|Q5SVP3_MOUSE;tr|G3X9V0|G3X9V0_MOUSE;sp|P97372|PSME2_MOUSE		0.00220347	1.35655	98.81	1669.86	557.626	1669.85	557.625	3	1	1	1.1.1.1102.13
GVTFNVTTVDTK	216	tr|Q542F1|Q542F1_MOUSE;tr|Q3TIP8|Q3TIP8_MOUSE;sp|Q9Z1Q5|CLIC1_MOUSE		-0.00648559	1.26761	98.54	1280.65	641.335	1280.66	641.338	2	1	1	1.1.1.1261.21
IASTLKDNDPPIAVAK	217	tr|A0A0R4J0Z1|A0A0R4J0Z1_MOUSE;sp|P08003|PDIA4_MOUSE		0.00690659	1.3279	98.74	1651.92	551.648	1651.91	551.645	3	1	1	1.1.1.1147.13
YVASYLLAALGGNSSPSAK	218	sp|P99027|RLA2_MOUSE		-0.00299862	1.3279	98.74	1867.96	934.99	1867.97	934.991	2	1	1	1.1.1.1644.23
APHDFQFVQKPDESGPHSHR	219	sp|Q8BVG4|DPP9_MOUSE		0.00775178	1.30103	98.67	2315.09	464.026	2315.08	464.024	5	1	1	1.1.1.1058.2
