# Supplementary material for: The non-glycosylated protein of Toxocara canis MUC-1 interacts with proteins of murine macrophages
Source: PLoS Negl Trop Dis. 2022 Sep 2;16(9):e0010734. doi: 10.1371/journal.pntd.0010734 (PMC9477421; doi:10.1371/journal.pntd.0010734)
Supplement: S4 Table — (XLSX) [file pntd.0010734.s004.xlsx]

## Sheet: S4 Table
S4 Table. Gene Ontology (GO) annotation of proteins of RAW264.7 cells identified to interact with the rTc-MUC-1 protein.
GO_ID	GO_Name	maxLevel	levels	Pvalue	Pvalue_adjusted	Genes	Count	Pop_Hit	List_Total	Background_Genes	Class
GO:0009987	cellular process	2	2	2.97e-06	6.42e-05	HSP90AB1|1;Pkm|1;Tubb5|1;EEF1A1|1;Atp5b|1;EG433182|1;GAPDH|1;Lmna|1;ALDOA|1;AKR1B3|1;PPIA|1;Pdia3|1;Tuba1a|1;VIM|1;Prdx1|1;Atp5a1|1;G6PDX|1;Pgk1|1;HSP90B1|1;Hspa9|1;Gm20390|1;PDIA6|1;FABP5|1;CFL1|1;Q3THE6|1;Rpsa|1;CALR|1;PFN1|1;Tpi1|1;Rack1|1;HSP90AA1|1;Ldha|1;Ak2|1;Arhgdia|1;Eif5a|1;Hnrnpa1|1;CAP1|1;Vcp|1;Mdh2|1;CCT3|1;CCT2|1;Hspd1|1;CORO1A|1;Anxa5|1;RPS20|1;GSN|1;Tkt|1;Ca2|1;Ywhaq|1;RPL12|1;Got…	289	46100	303	52649	Biological processes
GO:0044763	single-organism cellular process	3	3	0.0151	0.0568	HSP90AB1|1;Pkm|1;Tubb5|1;Atp5b|1;EG433182|1;GAPDH|1;Lmna|1;ALDOA|1;AKR1B3|1;PPIA|1;Pdia3|1;Tuba1a|1;Prdx1|1;Atp5a1|1;G6PDX|1;Pgk1|1;Hspa9|1;Gm20390|1;PDIA6|1;FABP5|1;CFL1|1;Q3THE6|1;Rpsa|1;PFN1|1;Tpi1|1;Rack1|1;HSP90AA1|1;Ldha|1;Ak2|1;Arhgdia|1;Eif5a|1;CAP1|1;Vcp|1;Mdh2|1;CCT3|1;CCT2|1;Hspd1|1;CORO1A|1;Anxa5|1;GSN|1;Tkt|1;Ca2|1;Ywhaq|1;Got2|1;PGAM1|1;PGD|1;Arhgdib|1;Capg|1;Q8BPI7|1;Eif2s1|1;Tpt1|…	208	32920	303	52649	Biological processes
GO:0065007	biological regulation	2	2	0.564	0.665	HSP90AB1|1;Atp5b|1;EG433182|1;Lmna|1;AKR1B3|1;Pdia3|1;VIM|1;Prdx1|1;Atp5a1|1;G6PDX|1;Pgk1|1;Hspa9|1;Gm20390|1;PDIA6|1;FABP5|1;CFL1|1;Q3THE6|1;Rack1|1;HSP90AA1|1;Arhgdia|1;Eif5a|1;Hnrnpa1|1;Vcp|1;CCT3|1;CCT2|1;Hspd1|1;Anxa5|1;GSN|1;Tkt|1;Ca2|1;Ywhaq|1;Got2|1;PGAM1|1;RPL5|1;Arhgdib|1;SF3B3|1;Capg|1;Eef1d|1;Hnrnpf|1;Krt1|1;Eif2s1|1;PCNA|1;Tpt1|1;P4HB|1;ATP1B3|1;TLN1|1;Rac2|1;Dld|1;Park7|1;ACTN4|1;Hn…	190	33153	303	52649	Biological processes
GO:0044699	single-organism process	2	2	0.743	0.808	HSP90AB1|1;Pkm|1;Tubb5|1;Atp5b|1;EG433182|1;GAPDH|1;Lmna|1;ALDOA|1;AKR1B3|1;PPIA|1;Pdia3|1;Tuba1a|1;VIM|1;Prdx1|1;Atp5a1|1;G6PDX|1;Pgk1|1;Hspa9|1;Gm20390|1;PDIA6|1;FABP5|1;CFL1|1;Q3THE6|1;Rpsa|1;PFN1|1;Tpi1|1;Rack1|1;HSP90AA1|1;Ldha|1;Ak2|1;Arhgdia|1;Eif5a|1;CAP1|1;Vcp|1;Mdh2|1;CCT3|1;CCT2|1;Hspd1|1;CORO1A|1;Anxa5|1;GSN|1;Tkt|1;Ca2|1;Ywhaq|1;Got2|1;PGAM1|1;PGD|1;Arhgdib|1;Capg|1;Eef1d|1;Krt1|1;Q8…	223	39506	303	52649	Biological processes
GO:0050789	regulation of biological process	3	2,3	0.403	0.528	HSP90AB1|1;Atp5b|1;Lmna|1;AKR1B3|1;Pdia3|1;VIM|1;Prdx1|1;Atp5a1|1;G6PDX|1;Pgk1|1;Hspa9|1;Gm20390|1;PDIA6|1;FABP5|1;CFL1|1;Rack1|1;HSP90AA1|1;Arhgdia|1;Eif5a|1;Hnrnpa1|1;Vcp|1;CCT3|1;CCT2|1;Hspd1|1;Anxa5|1;GSN|1;Tkt|1;Ca2|1;Ywhaq|1;PGAM1|1;RPL5|1;Arhgdib|1;SF3B3|1;Capg|1;Eef1d|1;Hnrnpf|1;Krt1|1;Eif2s1|1;PCNA|1;Tpt1|1;P4HB|1;ATP1B3|1;Rac2|1;Dld|1;Park7|1;ACTN4|1;Hnrnpa2b1|1;Mdh1|1;Pcbp1|1;Ubap2l|1;…	184	31518	303	52649	Biological processes
GO:0050896	response to stimulus	2	2	0.245	0.374	HSP90AB1|1;Pkm|1;EEF1A1|1;Lmna|1;AKR1B3|1;Pdia3|1;Prdx1|1;G6PDX|1;Pgk1|1;HSP90B1|1;Hspa9|1;FABP5|1;CFL1|1;Rack1|1;HSP90AA1|1;Arhgdia|1;Hnrnpa1|1;Vcp|1;Hspd1|1;CORO1A|1;Anxa5|1;Ca2|1;Ywhaq|1;Got2|1;RPL5|1;Arhgdib|1;Eef1d|1;Krt1|1;CAT|1;Eif2s1|1;Tpt1|1;Rac2|1;Park7|1;ACTN4|1;Krt10|1;Hnrnpa2b1|1;Mdh1|1;YWHAG|1;LYZ2|1;SLC25A5|1;Gpi|1;GNB2|1;Hint1|1;Psmb4|1;Ddx17|1;NME1|1;GDI2|1;Gphn|1;ALB|1;Pfkp|1;Rb…	143	23725	303	52649	Biological processes
GO:0050794	regulation of cellular process	3	3	0.678	0.757	HSP90AB1|1;Atp5b|1;Lmna|1;AKR1B3|1;Pdia3|1;VIM|1;Prdx1|1;Atp5a1|1;Hspa9|1;Gm20390|1;PDIA6|1;FABP5|1;CFL1|1;Rack1|1;HSP90AA1|1;Arhgdia|1;Eif5a|1;Hnrnpa1|1;Vcp|1;CCT3|1;CCT2|1;Hspd1|1;Anxa5|1;GSN|1;Ca2|1;Ywhaq|1;PGAM1|1;RPL5|1;Arhgdib|1;Capg|1;Eef1d|1;Hnrnpf|1;Eif2s1|1;PCNA|1;Tpt1|1;P4HB|1;Rac2|1;Dld|1;Park7|1;ACTN4|1;Hnrnpa2b1|1;Mdh1|1;Pcbp1|1;YWHAG|1;GSR|1;SLC25A5|1;Gpi|1;RPS3A1|1;TXNDC5|1;GNB2|1…	168	29791	303	52649	Biological processes
GO:0016043	cellular component organization	3	3	0.000151	0.00162	HSP90AB1|1;Pkm|1;Tubb5|1;Lmna|1;Tuba1a|1;Hspa9|1;CFL1|1;Rpsa|1;PFN1|1;Rack1|1;HSP90AA1|1;Arhgdia|1;Eif5a|1;Hnrnpa1|1;CAP1|1;Vcp|1;CCT3|1;CCT2|1;Hspd1|1;CORO1A|1;Anxa5|1;GSN|1;Arhgdib|1;Capg|1;MKIAA0034|1;Krt1|1;Eif2s1|1;Gm10036|1;ATP1B3|1;TLN1|1;Rac2|1;EIF3B|1;ACTN4|1;Krt10|1;Hnrnpa2b1|1;HCLS1|1;BC085271|1;Tubb4b|1;Mdh1|1;SLC25A5|1;Ranbp1|1;Uqcrc2|1;NME1|1;Gphn|1;Sf3a1|1;Katnal1|1;MCM6|1;Caprin1|…	121	15821	303	52649	Biological processes
GO:0071840	cellular component organization or biogenesis	2	2	0.000251	0.00245	HSP90AB1|1;Pkm|1;Tubb5|1;Lmna|1;Tuba1a|1;Hspa9|1;CFL1|1;Rpsa|1;PFN1|1;Rack1|1;HSP90AA1|1;Arhgdia|1;Eif5a|1;Hnrnpa1|1;CAP1|1;Vcp|1;CCT3|1;CCT2|1;Hspd1|1;CORO1A|1;Anxa5|1;GSN|1;Arhgdib|1;Capg|1;MKIAA0034|1;Krt1|1;Eif2s1|1;Gm10036|1;ATP1B3|1;TLN1|1;Rac2|1;EIF3B|1;ACTN4|1;Krt10|1;Hnrnpa2b1|1;HCLS1|1;BC085271|1;Tubb4b|1;Mdh1|1;SLC25A5|1;Ranbp1|1;Uqcrc2|1;NME1|1;Gphn|1;Sf3a1|1;Katnal1|1;MCM6|1;Caprin1|…	122	16165	303	52649	Biological processes
GO:0008152	metabolic process	2	2	2.15e-10	1.22e-08	HSP90AB1|1;Pkm|1;Tubb5|1;Atp5b|1;EG433182|1;GAPDH|1;Lmna|1;ALDOA|1;AKR1B3|1;Pdia3|1;Tuba1a|1;VIM|1;Prdx1|1;Atp5a1|1;G6PDX|1;Pgk1|1;Hspa9|1;Gm20390|1;FABP5|1;CFL1|1;Rpsa|1;Tpi1|1;Rack1|1;HSP90AA1|1;Ldha|1;Ak2|1;Arhgdia|1;Eif5a|1;Hnrnpa1|1;Vcp|1;Mdh2|1;CCT3|1;CCT2|1;Hspd1|1;Anxa5|1;RPS20|1;Tkt|1;Ca2|1;Ywhaq|1;RPL12|1;Got2|1;RPL30|1;PGAM1|1;PGD|1;RPL5|1;Arhgdib|1;SF3B3|1;Eef1d|1;Hnrnpf|1;Krt1|1;CAT|…	240	32873	303	52649	Biological processes
GO:0006996	organelle organization	4	4	7.28e-06	0.000132	HSP90AB1|1;Tubb5|1;Lmna|1;Tuba1a|1;CFL1|1;Rpsa|1;PFN1|1;HSP90AA1|1;Arhgdia|1;Hnrnpa1|1;CAP1|1;Vcp|1;CCT3|1;CCT2|1;Hspd1|1;CORO1A|1;Anxa5|1;GSN|1;Arhgdib|1;Capg|1;Eif2s1|1;Gm10036|1;TLN1|1;Rac2|1;ACTN4|1;Hnrnpa2b1|1;HCLS1|1;BC085271|1;Tubb4b|1;Mdh1|1;SLC25A5|1;Ranbp1|1;Uqcrc2|1;Katnal1|1;MCM6|1;Pfkp|1;PEBP1|1;SOD2|1;Hnrnpd|1;RHOA|1;Mtpn|1;Tcp1|1;Shmt2|1;RPS3|1;Hsp90ab1|1;Slc16a1|1;Cfl1|1;Msn|1;Hsp…	88	9825	303	52649	Biological processes
GO:0022607	cellular component assembly	4	4	1.95e-09	8.99e-08	HSP90AB1|1;Pkm|1;Tubb5|1;Tuba1a|1;Hspa9|1;CFL1|1;Rpsa|1;Rack1|1;HSP90AA1|1;Vcp|1;CCT3|1;CCT2|1;CORO1A|1;Anxa5|1;GSN|1;Capg|1;MKIAA0034|1;Krt1|1;Eif2s1|1;Gm10036|1;Rac2|1;EIF3B|1;ACTN4|1;Krt10|1;HCLS1|1;BC085271|1;Tubb4b|1;Gphn|1;Sf3a1|1;SNRPF|1;SOD2|1;MAT2A|1;RHOA|1;Mtpn|1;Shmt2|1;RPS3|1;Hsp90ab1|1;Msn|1;Hsp90aa1|1;Cct3|1;Cct2|1;Rpl12|1;CAPG|1;Cltc|1;Rpl11|1;Eif3b|1;Ywhaz|1;Hcls1|1;SET|1;Hprt1|1;…	75	6476	303	52649	Biological processes
GO:0044085	cellular component biogenesis	3	3	1.4e-08	5.73e-07	HSP90AB1|1;Pkm|1;Tubb5|1;Tuba1a|1;Hspa9|1;CFL1|1;Rpsa|1;Rack1|1;HSP90AA1|1;Vcp|1;CCT3|1;CCT2|1;CORO1A|1;Anxa5|1;GSN|1;Capg|1;MKIAA0034|1;Krt1|1;Eif2s1|1;Gm10036|1;Rac2|1;EIF3B|1;ACTN4|1;Krt10|1;HCLS1|1;BC085271|1;Tubb4b|1;Gphn|1;Sf3a1|1;SNRPF|1;SOD2|1;MAT2A|1;RHOA|1;Mtpn|1;Shmt2|1;RPS3|1;Hsp90ab1|1;Msn|1;Hsp90aa1|1;Cct3|1;Cct2|1;Rpl12|1;CAPG|1;Cltc|1;Rpl11|1;Eif3b|1;Ywhaz|1;Hcls1|1;SET|1;Hprt1|1;…	76	6909	303	52649	Biological processes
GO:0042221	response to chemical	3	3	2e-07	6.55e-06	HSP90AB1|1;Pkm|1;EEF1A1|1;Lmna|1;AKR1B3|1;Pdia3|1;Prdx1|1;Pgk1|1;Hspa9|1;CFL1|1;Rack1|1;HSP90AA1|1;Arhgdia|1;Hnrnpa1|1;Vcp|1;Hspd1|1;CORO1A|1;Anxa5|1;Ca2|1;Got2|1;RPL5|1;Eif2s1|1;Rac2|1;Park7|1;Krt10|1;Hnrnpa2b1|1;YWHAG|1;SLC25A5|1;Gpi|1;NME1|1;Gphn|1;Rbm3|1;PEBP1|1;SOD2|1;ISG15|1;NEDD8|1;LGMN|1;Cbx3|1;MAT2A|1;RHOA|1;Atox1|1;Gart|1;Atic|1;Sdf2l1|1;Shmt2|1;Lgals3|1;Tufm|1;RPS3|1;Hsp90ab1|1;ACTG1|1…	98	10468	303	52649	Biological processes
GO:0051179	localization	2	2	0.0483	0.127	HSP90AB1|1;Atp5b|1;Lmna|1;Prdx1|1;Atp5a1|1;Hspa9|1;FABP5|1;CFL1|1;Q3THE6|1;Rpsa|1;Rack1|1;HSP90AA1|1;Arhgdia|1;Eif5a|1;Hnrnpa1|1;Vcp|1;CCT3|1;CCT2|1;Hspd1|1;CORO1A|1;Anxa5|1;Ca2|1;Ywhaq|1;Got2|1;Arhgdib|1;MKIAA0034|1;ATP1B3|1;TLN1|1;Rac2|1;Park7|1;ACTN4|1;Hnrnpa2b1|1;YWHAG|1;SLC25A5|1;Gpi|1;Pld4|1;Ranbp1|1;Uqcrc2|1;NME1|1;GDI2|1;Gphn|1;Vps29|1;ALB|1;LGMN|1;Rbm8a|1;RHOA|1;SEC22B|1;HNRNPK|1;Atox1|1…	103	15507	303	52649	Biological processes
GO:0044767	single-organism developmental process	3	3	0.184	0.307	HSP90AB1|1;Pkm|1;Atp5b|1;EG433182|1;Lmna|1;AKR1B3|1;PPIA|1;G6PDX|1;Pgk1|1;Hspa9|1;CFL1|1;Rpsa|1;Tpi1|1;Rack1|1;HSP90AA1|1;Arhgdia|1;CAP1|1;Hspd1|1;Ca2|1;Got2|1;Arhgdib|1;Krt1|1;Eif2s1|1;Tpt1|1;Dld|1;ACTN4|1;Krt10|1;YWHAG|1;Gpi|1;RPS3A1|1;Pld4|1;Ddx17|1;NME1|1;Gphn|1;Caprin1|1;PEBP1|1;SOD2|1;ISG15|1;RHOA|1;Mtpn|1;Hnrnph3|1;Gart|1;Atic|1;Lgals3|1;CLIC1|1;Hsp90ab1|1;Eno1|1;G6pdx|1;Cfl1|1;Msn|1;Hsp90…	94	15022	303	52649	Biological processes
GO:0032502	developmental process	2	2	0.208	0.335	HSP90AB1|1;Pkm|1;Atp5b|1;EG433182|1;Lmna|1;AKR1B3|1;PPIA|1;G6PDX|1;Pgk1|1;Hspa9|1;CFL1|1;Rpsa|1;Tpi1|1;Rack1|1;HSP90AA1|1;Arhgdia|1;CAP1|1;Hspd1|1;Ca2|1;Got2|1;Arhgdib|1;Krt1|1;Eif2s1|1;Tpt1|1;Dld|1;ACTN4|1;Krt10|1;YWHAG|1;Gpi|1;RPS3A1|1;Pld4|1;Ddx17|1;NME1|1;Gphn|1;Caprin1|1;PEBP1|1;SOD2|1;ISG15|1;RHOA|1;Mtpn|1;Hnrnph3|1;Gart|1;Atic|1;Lgals3|1;CLIC1|1;Hsp90ab1|1;Eno1|1;G6pdx|1;Cfl1|1;Msn|1;Hsp90…	94	15140	303	52649	Biological processes
GO:0048856	anatomical structure development	3	3	0.366	0.494	HSP90AB1|1;Pkm|1;Atp5b|1;EG433182|1;Lmna|1;AKR1B3|1;PPIA|1;G6PDX|1;Pgk1|1;Hspa9|1;CFL1|1;Rpsa|1;Tpi1|1;Rack1|1;HSP90AA1|1;Arhgdia|1;CAP1|1;Hspd1|1;Ca2|1;Got2|1;Arhgdib|1;Krt1|1;Tpt1|1;Dld|1;ACTN4|1;Krt10|1;YWHAG|1;Gpi|1;Pld4|1;Ddx17|1;NME1|1;Gphn|1;Caprin1|1;PEBP1|1;SOD2|1;ISG15|1;RHOA|1;Mtpn|1;Hnrnph3|1;Gart|1;Atic|1;Lgals3|1;Hsp90ab1|1;Eno1|1;G6pdx|1;Cfl1|1;Msn|1;Hsp90aa1|1;Rnh1|1;Cap1|1;Fasn|1…	85	14237	303	52649	Biological processes
GO:0044707	single-multicellular organism process	3	3	0.398	0.523	HSP90AB1|1;Pkm|1;Atp5b|1;EG433182|1;Lmna|1;AKR1B3|1;PPIA|1;VIM|1;Prdx1|1;Atp5a1|1;G6PDX|1;Pgk1|1;Hspa9|1;CFL1|1;Tpi1|1;Rack1|1;HSP90AA1|1;Hspd1|1;Anxa5|1;Ca2|1;Got2|1;Arhgdib|1;Krt1|1;Tpt1|1;Rac2|1;Dld|1;Park7|1;Krt10|1;YWHAG|1;Gpi|1;Pld4|1;SPP1|1;Ddx17|1;Prss1|1;NME1|1;Gphn|1;Caprin1|1;PEBP1|1;SOD2|1;ISG15|1;Hnrnpd|1;LGMN|1;RHOA|1;Mtpn|1;HNRNPK|1;Gart|1;Atic|1;Lgals3|1;RPS3|1;CLIC1|1;Hsp90ab1|1;…	100	16936	303	52649	Biological processes
GO:0051716	cellular response to stimulus	3	3	0.584	0.683	HSP90AB1|1;Pkm|1;EEF1A1|1;Lmna|1;AKR1B3|1;Pdia3|1;Prdx1|1;Pgk1|1;Hspa9|1;FABP5|1;CFL1|1;Rack1|1;HSP90AA1|1;Arhgdia|1;Hnrnpa1|1;Vcp|1;Hspd1|1;CORO1A|1;Anxa5|1;Ca2|1;Ywhaq|1;RPL5|1;Arhgdib|1;Eef1d|1;Eif2s1|1;Tpt1|1;Rac2|1;Park7|1;ACTN4|1;Krt10|1;Hnrnpa2b1|1;Mdh1|1;YWHAG|1;SLC25A5|1;GNB2|1;Hint1|1;Ddx17|1;NME1|1;GDI2|1;ALB|1;Pfkp|1;Rbm3|1;PEBP1|1;SOD2|1;LGMN|1;Cbx3|1;MAT2A|1;RHOA|1;DIRAS2|1;Rps27l|1…	110	19344	303	52649	Biological processes
GO:0032501	multicellular organismal process	2	2	0.705	0.78	HSP90AB1|1;Pkm|1;Atp5b|1;EG433182|1;Lmna|1;AKR1B3|1;PPIA|1;VIM|1;Prdx1|1;Atp5a1|1;G6PDX|1;Pgk1|1;Hspa9|1;FABP5|1;CFL1|1;Tpi1|1;Rack1|1;HSP90AA1|1;Hspd1|1;Anxa5|1;Ca2|1;Got2|1;Arhgdib|1;Krt1|1;Tpt1|1;Rac2|1;Dld|1;Park7|1;Krt10|1;YWHAG|1;Gpi|1;Pld4|1;SPP1|1;Ddx17|1;Prss1|1;NME1|1;Gphn|1;Katnal1|1;Caprin1|1;PEBP1|1;SOD2|1;ISG15|1;Hnrnpd|1;LGMN|1;RHOA|1;Mtpn|1;HNRNPK|1;Gart|1;Atic|1;Lgals3|1;RPS3|1;C…	105	18944	303	52649	Biological processes
GO:0044237	cellular metabolic process	3	3	6.35e-13	7.3e-11	HSP90AB1|1;Pkm|1;Tubb5|1;Atp5b|1;EG433182|1;GAPDH|1;Lmna|1;ALDOA|1;AKR1B3|1;Pdia3|1;VIM|1;Prdx1|1;Atp5a1|1;G6PDX|1;Pgk1|1;Hspa9|1;Gm20390|1;FABP5|1;CFL1|1;Rpsa|1;Tpi1|1;Rack1|1;HSP90AA1|1;Ldha|1;Ak2|1;Eif5a|1;Hnrnpa1|1;Vcp|1;Mdh2|1;CCT3|1;CCT2|1;Hspd1|1;Anxa5|1;RPS20|1;Tkt|1;Ca2|1;Ywhaq|1;RPL12|1;Got2|1;RPL30|1;PGAM1|1;PGD|1;RPL5|1;SF3B3|1;Eef1d|1;Hnrnpf|1;Krt1|1;CAT|1;Q8BPI7|1;Eif2s1|1;PCNA|1;Gm…	222	28049	303	52649	Biological processes
GO:0006807	nitrogen compound metabolic process	3	3	1.26e-12	1.29e-10	HSP90AB1|1;Pkm|1;Atp5b|1;EG433182|1;GAPDH|1;Lmna|1;ALDOA|1;AKR1B3|1;Pdia3|1;VIM|1;Prdx1|1;Atp5a1|1;G6PDX|1;Pgk1|1;Hspa9|1;Gm20390|1;FABP5|1;CFL1|1;Rpsa|1;Tpi1|1;Rack1|1;HSP90AA1|1;Ak2|1;Eif5a|1;Hnrnpa1|1;Vcp|1;Mdh2|1;CCT3|1;CCT2|1;Hspd1|1;RPS20|1;Tkt|1;Ywhaq|1;RPL12|1;Got2|1;RPL30|1;PGAM1|1;PGD|1;RPL5|1;SF3B3|1;Eef1d|1;Hnrnpf|1;Krt1|1;Eif2s1|1;PCNA|1;Gm10036|1;Rac2|1;Dld|1;EIF3B|1;Park7|1;Krt10|1…	204	24881	303	52649	Biological processes
GO:0065008	regulation of biological quality	3	3	2.14e-12	1.89e-10	HSP90AB1|1;Atp5b|1;Lmna|1;AKR1B3|1;Pdia3|1;VIM|1;Prdx1|1;G6PDX|1;Hspa9|1;PDIA6|1;FABP5|1;CFL1|1;Q3THE6|1;Rack1|1;HSP90AA1|1;Arhgdia|1;Hnrnpa1|1;Vcp|1;CCT3|1;CCT2|1;Hspd1|1;Anxa5|1;GSN|1;Ca2|1;Got2|1;Capg|1;Krt1|1;P4HB|1;ATP1B3|1;TLN1|1;Rac2|1;Dld|1;Park7|1;Hnrnpa2b1|1;Ubap2l|1;YWHAG|1;GSR|1;SLC25A5|1;Gpi|1;TXNDC5|1;NME1|1;ALB|1;PEBP1|1;SOD2|1;ISG15|1;Hnrnpd|1;Sugt1|1;RHOA|1;Mtpn|1;Atox1|1;Tcp1|1;…	100	8751	303	52649	Biological processes
GO:0071704	organic substance metabolic process	3	3	2.76e-11	2.29e-09	HSP90AB1|1;Pkm|1;Tubb5|1;Atp5b|1;EG433182|1;GAPDH|1;Lmna|1;ALDOA|1;AKR1B3|1;Pdia3|1;VIM|1;Prdx1|1;Atp5a1|1;G6PDX|1;Pgk1|1;Hspa9|1;Gm20390|1;FABP5|1;CFL1|1;Rpsa|1;Tpi1|1;Rack1|1;HSP90AA1|1;Ldha|1;Ak2|1;Eif5a|1;Hnrnpa1|1;Vcp|1;Mdh2|1;CCT3|1;CCT2|1;Hspd1|1;RPS20|1;Tkt|1;Ywhaq|1;RPL12|1;Got2|1;RPL30|1;PGAM1|1;PGD|1;RPL5|1;SF3B3|1;Eef1d|1;Hnrnpf|1;Krt1|1;Eif2s1|1;PCNA|1;Gm10036|1;Rac2|1;Dld|1;IDH1|1;E…	225	29453	303	52649	Biological processes
GO:0044238	primary metabolic process	3	3	9.47e-11	6.63e-09	HSP90AB1|1;Pkm|1;Tubb5|1;Atp5b|1;EG433182|1;GAPDH|1;Lmna|1;ALDOA|1;AKR1B3|1;Pdia3|1;VIM|1;Prdx1|1;Atp5a1|1;G6PDX|1;Pgk1|1;Hspa9|1;Gm20390|1;FABP5|1;CFL1|1;Rpsa|1;Tpi1|1;Rack1|1;HSP90AA1|1;Ldha|1;Ak2|1;Eif5a|1;Hnrnpa1|1;Vcp|1;Mdh2|1;CCT3|1;CCT2|1;Hspd1|1;RPS20|1;Tkt|1;Ywhaq|1;RPL12|1;Got2|1;RPL30|1;PGAM1|1;PGD|1;RPL5|1;SF3B3|1;Eef1d|1;Hnrnpf|1;Krt1|1;Eif2s1|1;PCNA|1;Gm10036|1;Rac2|1;Dld|1;IDH1|1;E…	217	28227	303	52649	Biological processes
GO:1902589	single-organism organelle organization	5	4,5	0.00315	0.0176	Tubb5|1;Lmna|1;CFL1|1;PFN1|1;HSP90AA1|1;Arhgdia|1;CAP1|1;Vcp|1;Anxa5|1;GSN|1;Arhgdib|1;Capg|1;Eif2s1|1;TLN1|1;Rac2|1;ACTN4|1;HCLS1|1;Mdh1|1;SLC25A5|1;Ranbp1|1;Katnal1|1;Pfkp|1;RHOA|1;Mtpn|1;RPS3|1;Slc16a1|1;Cfl1|1;Hsp90aa1|1;Cap1|1;CAPG|1;Cltc|1;Hcls1|1;Slc25a5|1;Nme1|1;Sec22b|1;Wdr5|1;Calr|1;Pfn1|1;Hspa4|1;Snrpf|1;Npm1|1;Ruvbl2|1;Rps3|1;Lcp1|1;Vim|1;Hsp90b1|1;Coro1a|1;Gsn|1;Pcna|1;Rhoa|1;Actg1|1…	55	6611	303	52649	Biological processes
GO:0019222	regulation of metabolic process	4	3,4	0.00597	0.0282	HSP90AB1|1;Lmna|1;Pdia3|1;VIM|1;Prdx1|1;FABP5|1;CFL1|1;Rack1|1;HSP90AA1|1;Arhgdia|1;Eif5a|1;Hnrnpa1|1;Vcp|1;CCT3|1;CCT2|1;Hspd1|1;Anxa5|1;Ywhaq|1;PGAM1|1;RPL5|1;Arhgdib|1;SF3B3|1;Hnrnpf|1;Eif2s1|1;PCNA|1;Rac2|1;Park7|1;Hnrnpa2b1|1;Mdh1|1;Pcbp1|1;Ubap2l|1;Gpi|1;Hint1|1;Ddx17|1;NME1|1;CSDE1|1;Sf3a1|1;Caprin1|1;Phf5a|1;Pfkp|1;Rbm3|1;PEBP1|1;SOD2|1;ISG15|1;Hnrnpd|1;Anp32e|1;LGMN|1;Cnbp|1;Sugt1|1;Me2|…	123	17661	303	52649	Biological processes
GO:0007154	cell communication	3	3	0.995	1	HSP90AB1|1;Lmna|1;AKR1B3|1;Pdia3|1;Prdx1|1;FABP5|1;CFL1|1;Rack1|1;HSP90AA1|1;Arhgdia|1;Hnrnpa1|1;Vcp|1;Hspd1|1;Anxa5|1;Ca2|1;Ywhaq|1;Arhgdib|1;Eef1d|1;Eif2s1|1;Tpt1|1;Rac2|1;Park7|1;ACTN4|1;Mdh1|1;YWHAG|1;SLC25A5|1;GNB2|1;Hint1|1;Ddx17|1;GDI2|1;ALB|1;Pfkp|1;PEBP1|1;SOD2|1;RHOA|1;DIRAS2|1;Rps27l|1;HNRNPK|1;Lgals3|1;RPS3|1;Hsp90ab1|1;Slc16a1|1;Fabp5|1;Hsp90aa1|1;Cap1|1;Rpl11|1;Ywhaz|1;Hcls1|1;Ywhag…	78	17070	303	52649	Biological processes
GO:0044700	single organism signaling	3	3	0.999	1	HSP90AB1|1;Lmna|1;AKR1B3|1;Pdia3|1;Prdx1|1;FABP5|1;CFL1|1;Rack1|1;HSP90AA1|1;Arhgdia|1;Vcp|1;Hspd1|1;Anxa5|1;Ca2|1;Ywhaq|1;Arhgdib|1;Eef1d|1;Tpt1|1;Rac2|1;Park7|1;ACTN4|1;YWHAG|1;SLC25A5|1;GNB2|1;Hint1|1;Ddx17|1;GDI2|1;PEBP1|1;SOD2|1;RHOA|1;DIRAS2|1;Rps27l|1;HNRNPK|1;Lgals3|1;RPS3|1;Hsp90ab1|1;Slc16a1|1;Fabp5|1;Hsp90aa1|1;Cap1|1;Rpl11|1;Ywhaz|1;Hcls1|1;Ywhag|1;Slc25a5|1;Gnb2|1;Nme1|1;Lgmn|1;Diras…	71	16570	303	52649	Biological processes
GO:0023052	signaling	2	2	0.999	1	HSP90AB1|1;Lmna|1;AKR1B3|1;Pdia3|1;Prdx1|1;FABP5|1;CFL1|1;Rack1|1;HSP90AA1|1;Arhgdia|1;Vcp|1;Hspd1|1;Anxa5|1;Ca2|1;Ywhaq|1;Arhgdib|1;Eef1d|1;Tpt1|1;Rac2|1;Park7|1;ACTN4|1;YWHAG|1;SLC25A5|1;GNB2|1;Hint1|1;Ddx17|1;GDI2|1;PEBP1|1;SOD2|1;RHOA|1;DIRAS2|1;Rps27l|1;HNRNPK|1;Lgals3|1;RPS3|1;Hsp90ab1|1;Slc16a1|1;Fabp5|1;Hsp90aa1|1;Cap1|1;Rpl11|1;Ywhaz|1;Hcls1|1;Ywhag|1;Slc25a5|1;Gnb2|1;Nme1|1;Lgmn|1;Diras…	71	16616	303	52649	Biological processes
GO:1901564	organonitrogen compound metabolic process	4	4	7.94e-24	4.61e-21	HSP90AB1|1;Pkm|1;Atp5b|1;EG433182|1;GAPDH|1;ALDOA|1;AKR1B3|1;Pdia3|1;VIM|1;Prdx1|1;Atp5a1|1;G6PDX|1;Pgk1|1;Hspa9|1;Gm20390|1;FABP5|1;CFL1|1;Rpsa|1;Tpi1|1;Rack1|1;HSP90AA1|1;Ak2|1;Eif5a|1;Vcp|1;Mdh2|1;Hspd1|1;RPS20|1;Tkt|1;RPL12|1;Got2|1;RPL30|1;PGAM1|1;PGD|1;RPL5|1;SF3B3|1;Eef1d|1;Krt1|1;Eif2s1|1;Gm10036|1;Rac2|1;Dld|1;EIF3B|1;Park7|1;Krt10|1;Hnrnpa2b1|1;PSMA7|1;Mdh1|1;Pcbp1|1;RPS11|1;GSR|1;Gpi|1…	166	14425	303	52649	Biological processes
GO:0034641	cellular nitrogen compound metabolic process	4	4	4e-15	6.78e-13	HSP90AB1|1;Pkm|1;Atp5b|1;EG433182|1;GAPDH|1;Lmna|1;ALDOA|1;VIM|1;Atp5a1|1;G6PDX|1;Pgk1|1;Gm20390|1;Rpsa|1;Tpi1|1;Rack1|1;HSP90AA1|1;Ak2|1;Eif5a|1;Hnrnpa1|1;Vcp|1;Mdh2|1;CCT3|1;CCT2|1;Hspd1|1;RPS20|1;Tkt|1;Ywhaq|1;RPL12|1;RPL30|1;PGAM1|1;PGD|1;RPL5|1;SF3B3|1;Eef1d|1;Hnrnpf|1;Eif2s1|1;PCNA|1;Gm10036|1;Dld|1;EIF3B|1;Park7|1;Hnrnpa2b1|1;Mdh1|1;Pcbp1|1;RPS11|1;GSR|1;Gpi|1;RPS3A1|1;Hint1|1;Ddx17|1;Uqcr…	167	17511	303	52649	Biological processes
GO:0043933	macromolecular complex subunit organization	4	4	6.15e-11	4.72e-09	HSP90AB1|1;Pkm|1;Tubb5|1;Tuba1a|1;CFL1|1;Rpsa|1;Rack1|1;HSP90AA1|1;Eif5a|1;Vcp|1;CCT3|1;CCT2|1;Anxa5|1;GSN|1;Capg|1;MKIAA0034|1;Krt1|1;Eif2s1|1;Gm10036|1;Rac2|1;EIF3B|1;Krt10|1;HCLS1|1;BC085271|1;Tubb4b|1;Ranbp1|1;Sf3a1|1;Katnal1|1;SNRPF|1;SOD2|1;MAT2A|1;RHOA|1;Mtpn|1;Shmt2|1;RPS3|1;Hsp90ab1|1;Cfl1|1;Msn|1;Hsp90aa1|1;Cct3|1;Cct2|1;Rpl12|1;CAPG|1;Cltc|1;Rpl11|1;Eif3b|1;Hcls1|1;SET|1;Hprt1|1;Hsd17b…	76	6126	303	52649	Biological processes
GO:0009058	biosynthetic process	3	3	1.54e-10	9.46e-09	HSP90AB1|1;Pkm|1;Atp5b|1;Lmna|1;AKR1B3|1;VIM|1;Atp5a1|1;G6PDX|1;Pgk1|1;Hspa9|1;Gm20390|1;FABP5|1;Rpsa|1;Tpi1|1;Rack1|1;HSP90AA1|1;Ak2|1;Eif5a|1;Hnrnpa1|1;Vcp|1;CCT3|1;CCT2|1;Hspd1|1;RPS20|1;Tkt|1;Ywhaq|1;RPL12|1;Got2|1;RPL30|1;RPL5|1;Eef1d|1;Eif2s1|1;PCNA|1;Gm10036|1;Dld|1;EIF3B|1;Park7|1;Hnrnpa2b1|1;Pcbp1|1;RPS11|1;Gpi|1;RPS3A1|1;Pld4|1;Hint1|1;Ddx17|1;Rps12|1;NME1|1;EPRS|1;AARS|1;CSDE1|1;Gphn|1…	145	16037	303	52649	Biological processes
GO:1901576	organic substance biosynthetic process	4	4	1.89e-10	1.15e-08	HSP90AB1|1;Pkm|1;Atp5b|1;Lmna|1;AKR1B3|1;VIM|1;Atp5a1|1;G6PDX|1;Pgk1|1;Gm20390|1;FABP5|1;Rpsa|1;Tpi1|1;Rack1|1;HSP90AA1|1;Ak2|1;Eif5a|1;Hnrnpa1|1;Vcp|1;CCT3|1;CCT2|1;RPS20|1;Tkt|1;Ywhaq|1;RPL12|1;Got2|1;RPL30|1;RPL5|1;Eef1d|1;Eif2s1|1;PCNA|1;Gm10036|1;Dld|1;EIF3B|1;Park7|1;Hnrnpa2b1|1;Pcbp1|1;RPS11|1;Gpi|1;RPS3A1|1;Pld4|1;Hint1|1;Ddx17|1;Rps12|1;NME1|1;EPRS|1;AARS|1;CSDE1|1;Gphn|1;HPRT|1;MCM6|1;S…	143	15768	303	52649	Biological processes
GO:0071822	protein complex subunit organization	5	5	2.08e-10	1.2e-08	HSP90AB1|1;Pkm|1;Tubb5|1;Tuba1a|1;CFL1|1;Rack1|1;HSP90AA1|1;Eif5a|1;Vcp|1;CCT3|1;CCT2|1;Anxa5|1;GSN|1;Capg|1;MKIAA0034|1;Krt1|1;Rac2|1;Krt10|1;HCLS1|1;Tubb4b|1;Ranbp1|1;Katnal1|1;SOD2|1;MAT2A|1;RHOA|1;Mtpn|1;Shmt2|1;RPS3|1;Hsp90ab1|1;Cfl1|1;Msn|1;Hsp90aa1|1;Cct3|1;Cct2|1;CAPG|1;Cltc|1;Hcls1|1;Hprt1|1;Hsd17b10|1;Eef1a1|1;Calr|1;Pfn1|1;Me1|1;Hspa4|1;Set|1;Npm1|1;Rhoc|1;Rps3|1;Lcp1|1;Vim|1;Hsp90b1|1…	59	4241	303	52649	Biological processes
GO:0044249	cellular biosynthetic process	4	4	4.68e-10	2.44e-08	HSP90AB1|1;Pkm|1;Atp5b|1;Lmna|1;AKR1B3|1;VIM|1;Atp5a1|1;G6PDX|1;Hspa9|1;Gm20390|1;FABP5|1;Rpsa|1;Tpi1|1;Rack1|1;HSP90AA1|1;Ak2|1;Eif5a|1;Hnrnpa1|1;Vcp|1;CCT3|1;CCT2|1;RPS20|1;Tkt|1;Ywhaq|1;RPL12|1;Got2|1;RPL30|1;RPL5|1;Eef1d|1;Eif2s1|1;PCNA|1;Gm10036|1;Dld|1;EIF3B|1;Park7|1;Hnrnpa2b1|1;Pcbp1|1;RPS11|1;Gpi|1;RPS3A1|1;Pld4|1;Hint1|1;Ddx17|1;Rps12|1;NME1|1;EPRS|1;AARS|1;CSDE1|1;Gphn|1;HPRT|1;MCM6|1;…	140	15490	303	52649	Biological processes
GO:0010033	response to organic substance	4	4	2.23e-09	1.01e-07	HSP90AB1|1;Pkm|1;EEF1A1|1;AKR1B3|1;Pdia3|1;Hspa9|1;CFL1|1;Rack1|1;Arhgdia|1;Vcp|1;Hspd1|1;Anxa5|1;Ca2|1;Got2|1;Park7|1;Hnrnpa2b1|1;YWHAG|1;SLC25A5|1;Gpi|1;NME1|1;Rbm3|1;PEBP1|1;SOD2|1;ISG15|1;NEDD8|1;LGMN|1;Cbx3|1;MAT2A|1;RHOA|1;Gart|1;Sdf2l1|1;Shmt2|1;Tufm|1;RPS3|1;Hsp90ab1|1;Slc16a1|1;G6pdx|1;Cfl1|1;Msn|1;Atp1a1|1;Hsp90aa1|1;Fasn|1;DHX15|1;Hcls1|1;Ywhag|1;Slc25a5|1;Nme1|1;Eprs|1;Hprt1|1;Isg15|1…	78	6884	303	52649	Biological processes
GO:0097435	fibril organization	6	6	1.43e-06	3.46e-05	HSP90AB1|1;CFL1|1;GSN|1;Capg|1;Rac2|1;ACTN4|1;HCLS1|1;RHOA|1;Mtpn|1;RPS3|1;Hsp90ab1|1;Cfl1|1;Cap1|1;CAPG|1;Hcls1|1;Pfn1|1;Rps3|1;Lcp1|1;Vim|1;Hsp90b1|1;Coro1a|1;Gsn|1;Rhoa|1;Actg1|1	24	1355	303	52649	Biological processes
GO:0006725	cellular aromatic compound metabolic process	4	4	3.39e-06	7.07e-05	HSP90AB1|1;Pkm|1;Atp5b|1;EG433182|1;GAPDH|1;Lmna|1;ALDOA|1;AKR1B3|1;Atp5a1|1;G6PDX|1;Pgk1|1;Gm20390|1;Rpsa|1;Tpi1|1;Rack1|1;HSP90AA1|1;Ak2|1;Hnrnpa1|1;Vcp|1;Mdh2|1;CCT3|1;CCT2|1;Hspd1|1;Tkt|1;Ywhaq|1;Got2|1;PGAM1|1;PGD|1;SF3B3|1;Hnrnpf|1;PCNA|1;Dld|1;Park7|1;Hnrnpa2b1|1;Mdh1|1;Pcbp1|1;Gpi|1;Hint1|1;Ddx17|1;Uqcrc2|1;NME1|1;EPRS|1;AARS|1;CSDE1|1;Gphn|1;Sf3a1|1;HPRT|1;MCM6|1;SARS|1;Phf5a|1;Pfkp|1;Rb…	129	15913	303	52649	Biological processes
GO:1901360	organic cyclic compound metabolic process	4	4	5.52e-06	0.000106	HSP90AB1|1;Pkm|1;Atp5b|1;EG433182|1;GAPDH|1;Lmna|1;ALDOA|1;AKR1B3|1;Atp5a1|1;G6PDX|1;Pgk1|1;Gm20390|1;Rpsa|1;Tpi1|1;Rack1|1;HSP90AA1|1;Ak2|1;Hnrnpa1|1;Vcp|1;Mdh2|1;CCT3|1;CCT2|1;Hspd1|1;Tkt|1;Ywhaq|1;Got2|1;PGAM1|1;PGD|1;SF3B3|1;Hnrnpf|1;PCNA|1;Dld|1;Park7|1;Hnrnpa2b1|1;Mdh1|1;Pcbp1|1;Gpi|1;Hint1|1;Ddx17|1;Uqcrc2|1;NME1|1;EPRS|1;AARS|1;CSDE1|1;Gphn|1;Sf3a1|1;HPRT|1;MCM6|1;SARS|1;Phf5a|1;Pfkp|1;Rb…	131	16374	303	52649	Biological processes
GO:0046483	heterocycle metabolic process	4	4	7.45e-06	0.000134	HSP90AB1|1;Pkm|1;Atp5b|1;EG433182|1;GAPDH|1;Lmna|1;ALDOA|1;Atp5a1|1;G6PDX|1;Pgk1|1;Gm20390|1;Rpsa|1;Tpi1|1;Rack1|1;HSP90AA1|1;Ak2|1;Hnrnpa1|1;Vcp|1;Mdh2|1;CCT3|1;CCT2|1;Hspd1|1;Tkt|1;Ywhaq|1;PGAM1|1;PGD|1;SF3B3|1;Hnrnpf|1;PCNA|1;Dld|1;Park7|1;Hnrnpa2b1|1;Mdh1|1;Pcbp1|1;Gpi|1;Hint1|1;Ddx17|1;Uqcrc2|1;NME1|1;EPRS|1;AARS|1;CSDE1|1;Gphn|1;Sf3a1|1;HPRT|1;MCM6|1;SARS|1;Phf5a|1;Pfkp|1;Rbm3|1;SNRPF|1;SOD…	127	15822	303	52649	Biological processes
GO:0051128	regulation of cellular component organization	4	4	9.73e-06	0.000167	Lmna|1;CFL1|1;Rack1|1;HSP90AA1|1;Arhgdia|1;Eif5a|1;Hnrnpa1|1;Vcp|1;CCT3|1;CCT2|1;Anxa5|1;GSN|1;Arhgdib|1;Capg|1;Eif2s1|1;Rac2|1;ACTN4|1;Hnrnpa2b1|1;Mdh1|1;SLC25A5|1;Ranbp1|1;NME1|1;Caprin1|1;Pfkp|1;PEBP1|1;Hnrnpd|1;RHOA|1;Mtpn|1;HNRNPK|1;Tcp1|1;Shmt2|1;Lgals3|1;RPS3|1;G6pdx|1;Cfl1|1;Msn|1;Hsp90aa1|1;Cct2|1;CAPG|1;Cltc|1;Hcls1|1;Slc25a5|1;Nme1|1;Sec22b|1;Eef1a1|1;Calr|1;Pfn1|1;Snrpf|1;Npm1|1;Rhoc|…	64	6469	303	52649	Biological processes
GO:0006139	nucleobase-containing compound metabolic process	4	4	1.03e-05	0.000175	HSP90AB1|1;Pkm|1;Atp5b|1;EG433182|1;GAPDH|1;Lmna|1;ALDOA|1;Atp5a1|1;G6PDX|1;Pgk1|1;Gm20390|1;Rpsa|1;Tpi1|1;Rack1|1;HSP90AA1|1;Ak2|1;Hnrnpa1|1;Vcp|1;Mdh2|1;CCT3|1;CCT2|1;Hspd1|1;Tkt|1;Ywhaq|1;PGAM1|1;PGD|1;SF3B3|1;Hnrnpf|1;PCNA|1;Dld|1;Park7|1;Hnrnpa2b1|1;Mdh1|1;Pcbp1|1;Gpi|1;Hint1|1;Ddx17|1;Uqcrc2|1;NME1|1;EPRS|1;AARS|1;CSDE1|1;Gphn|1;Sf3a1|1;HPRT|1;MCM6|1;SARS|1;Phf5a|1;Pfkp|1;Rbm3|1;SNRPF|1;SOD…	124	15441	303	52649	Biological processes
GO:0030198	extracellular matrix organization	5	5	4.95e-05	0.000659	HSP90AB1|1;CFL1|1;GSN|1;Capg|1;Rac2|1;ACTN4|1;HCLS1|1;RHOA|1;Mtpn|1;Lgals3|1;RPS3|1;Hsp90ab1|1;Cfl1|1;Cap1|1;CAPG|1;Hcls1|1;Pfn1|1;Rps3|1;Lcp1|1;Vim|1;Hsp90b1|1;Coro1a|1;Gsn|1;Rhoa|1;Actg1|1	25	1792	303	52649	Biological processes
GO:0043062	extracellular structure organization	4	4	5.12e-05	0.000676	HSP90AB1|1;CFL1|1;GSN|1;Capg|1;Rac2|1;ACTN4|1;HCLS1|1;RHOA|1;Mtpn|1;Lgals3|1;RPS3|1;Hsp90ab1|1;Cfl1|1;Cap1|1;CAPG|1;Hcls1|1;Pfn1|1;Rps3|1;Lcp1|1;Vim|1;Hsp90b1|1;Coro1a|1;Gsn|1;Rhoa|1;Actg1|1	25	1796	303	52649	Biological processes
GO:0007010	cytoskeleton organization	5	5	5.35e-05	0.000701	Tubb5|1;Lmna|1;Tuba1a|1;CFL1|1;PFN1|1;Arhgdia|1;CAP1|1;GSN|1;Arhgdib|1;Capg|1;TLN1|1;Rac2|1;ACTN4|1;HCLS1|1;Tubb4b|1;Ranbp1|1;Katnal1|1;RHOA|1;Mtpn|1;RPS3|1;Slc16a1|1;Cfl1|1;Cap1|1;CAPG|1;Cltc|1;Hcls1|1;Calr|1;Pfn1|1;Npm1|1;Rps3|1;Lcp1|1;Vim|1;Hsp90b1|1;Coro1a|1;Gsn|1;Rhoa|1;Actg1|1;Actb|1;Hnrnpu|1;Dynlt1|1;Anxa1|1	41	3728	303	52649	Biological processes
GO:0030029	actin filament-based process	4	4	5.98e-05	0.000775	CFL1|1;PFN1|1;Arhgdia|1;CAP1|1;GSN|1;Arhgdib|1;Capg|1;Rac2|1;ACTN4|1;HCLS1|1;RHOA|1;Mtpn|1;Cfl1|1;Atp1a1|1;Cap1|1;CAPG|1;Hcls1|1;Calr|1;Pfn1|1;Lcp1|1;Hsp90b1|1;Coro1a|1;Gsn|1;Rhoa|1;Actg1|1;Actb|1;Myl6|1;Anxa1|1	28	2155	303	52649	Biological processes
GO:0030036	actin cytoskeleton organization	6	5,6	6.56e-05	0.000833	CFL1|1;PFN1|1;Arhgdia|1;CAP1|1;GSN|1;Arhgdib|1;Capg|1;Rac2|1;ACTN4|1;HCLS1|1;RHOA|1;Mtpn|1;Cfl1|1;Cap1|1;CAPG|1;Hcls1|1;Calr|1;Pfn1|1;Lcp1|1;Hsp90b1|1;Coro1a|1;Gsn|1;Rhoa|1;Actg1|1;Actb|1;Anxa1|1	26	1937	303	52649	Biological processes
GO:0048518	positive regulation of biological process	2	2	0.000131	0.00143	HSP90AB1|1;Atp5b|1;Lmna|1;AKR1B3|1;Pdia3|1;VIM|1;Atp5a1|1;FABP5|1;CFL1|1;Rack1|1;HSP90AA1|1;Arhgdia|1;Eif5a|1;Hnrnpa1|1;Vcp|1;CCT3|1;CCT2|1;Hspd1|1;Anxa5|1;GSN|1;Ca2|1;RPL5|1;Arhgdib|1;Eef1d|1;Krt1|1;Eif2s1|1;ATP1B3|1;Rac2|1;Park7|1;ACTN4|1;Hnrnpa2b1|1;Mdh1|1;Pcbp1|1;Ubap2l|1;SLC25A5|1;Gpi|1;Hint1|1;Ranbp1|1;Ddx17|1;NME1|1;Caprin1|1;Phf5a|1;Pfkp|1;PEBP1|1;SOD2|1;ISG15|1;Hnrnpd|1;LGMN|1;Cnbp|1;Sug…	115	14809	303	52649	Biological processes
GO:0033036	macromolecule localization	3	3	0.000824	0.0064	HSP90AB1|1;Lmna|1;Prdx1|1;Hspa9|1;CFL1|1;Rpsa|1;Rack1|1;HSP90AA1|1;Arhgdia|1;Eif5a|1;Vcp|1;CCT3|1;CCT2|1;Hspd1|1;Anxa5|1;Ywhaq|1;Got2|1;MKIAA0034|1;ATP1B3|1;TLN1|1;Rac2|1;Park7|1;ACTN4|1;Hnrnpa2b1|1;YWHAG|1;Gpi|1;Uqcrc2|1;GDI2|1;Gphn|1;Vps29|1;Rbm8a|1;HNRNPK|1;Tcp1|1;Hsp90ab1|1;Slc16a1|1;Msn|1;Hsp90aa1|1;Cct2|1;Cltc|1;Rpl11|1;Ywhaz|1;Hcls1|1;Ywhag|1;Eprs|1;Nedd8|1;Sumo3|1;Calr|1;Pfn1|1;Hspa4|1;Np…	61	7099	303	52649	Biological processes
GO:0008104	protein localization	4	4	0.00244	0.0148	HSP90AB1|1;Lmna|1;Prdx1|1;Hspa9|1;CFL1|1;Rack1|1;HSP90AA1|1;Arhgdia|1;Eif5a|1;Vcp|1;CCT3|1;CCT2|1;Hspd1|1;Anxa5|1;Ywhaq|1;MKIAA0034|1;ATP1B3|1;TLN1|1;Rac2|1;Park7|1;ACTN4|1;YWHAG|1;Gpi|1;Uqcrc2|1;GDI2|1;Gphn|1;Vps29|1;Tcp1|1;Hsp90ab1|1;Slc16a1|1;Msn|1;Hsp90aa1|1;Cct2|1;Cltc|1;Rpl11|1;Ywhaz|1;Hcls1|1;Ywhag|1;Nedd8|1;Sumo3|1;Calr|1;Pfn1|1;Hspa4|1;Npm1|1;Ruvbl2|1;Hspa5|1;Lcp1|1;Ppia|1;Hsp90b1|1;Atp1…	53	6239	303	52649	Biological processes
GO:0006810	transport	4	4	0.00449	0.0231	HSP90AB1|1;Atp5b|1;Lmna|1;Prdx1|1;Atp5a1|1;Hspa9|1;FABP5|1;CFL1|1;Q3THE6|1;Rpsa|1;Rack1|1;HSP90AA1|1;Eif5a|1;Hnrnpa1|1;Vcp|1;CCT3|1;CCT2|1;Hspd1|1;CORO1A|1;Anxa5|1;Ca2|1;Ywhaq|1;Got2|1;MKIAA0034|1;ATP1B3|1;Rac2|1;Park7|1;ACTN4|1;Hnrnpa2b1|1;YWHAG|1;SLC25A5|1;Gpi|1;Pld4|1;Ranbp1|1;Uqcrc2|1;NME1|1;GDI2|1;Vps29|1;Rbm8a|1;RHOA|1;SEC22B|1;HNRNPK|1;Atox1|1;Tcp1|1;Lgals3|1;CLIC1|1;Hsp90ab1|1;Slc16a1|1;G…	88	11830	303	52649	Biological processes
GO:0051234	establishment of localization	3	3	0.00811	0.0362	HSP90AB1|1;Atp5b|1;Lmna|1;Prdx1|1;Atp5a1|1;Hspa9|1;FABP5|1;CFL1|1;Q3THE6|1;Rpsa|1;Rack1|1;HSP90AA1|1;Eif5a|1;Hnrnpa1|1;Vcp|1;CCT3|1;CCT2|1;Hspd1|1;CORO1A|1;Anxa5|1;Ca2|1;Ywhaq|1;Got2|1;MKIAA0034|1;ATP1B3|1;Rac2|1;Park7|1;ACTN4|1;Hnrnpa2b1|1;YWHAG|1;SLC25A5|1;Gpi|1;Pld4|1;Ranbp1|1;Uqcrc2|1;NME1|1;GDI2|1;Vps29|1;Rbm8a|1;RHOA|1;SEC22B|1;HNRNPK|1;Atox1|1;Tcp1|1;Lgals3|1;CLIC1|1;Hsp90ab1|1;Slc16a1|1;G…	89	12247	303	52649	Biological processes
GO:0065009	regulation of molecular function	3	3	0.0335	0.1	HSP90AB1|1;EG433182|1;CFL1|1;Rack1|1;HSP90AA1|1;Arhgdia|1;Vcp|1;CCT2|1;Hspd1|1;RPL5|1;Arhgdib|1;Eif2s1|1;ATP1B3|1;Rac2|1;Park7|1;Gpi|1;NME1|1;SOD2|1;Anp32e|1;LGMN|1;Sugt1|1;RHOA|1;Rps27l|1;Mtpn|1;Tcp1|1;RPS3|1;Hsp90ab1|1;Eno1|1;Hsp90aa1|1;Rnh1|1;Cap1|1;Cct2|1;Rpl11|1;Hcls1|1;Nme1|1;Lgmn|1;Psme2|1;Pfn1|1;Npm1|1;Rhoc|1;Ruvbl2|1;Rps3|1;Hspa5|1;Hsp90b1|1;Rpl5|1;Pcna|1;Atp1b3|1;Sod2|1;Rhoa|1;Actb|1;Hn…	53	7180	303	52649	Biological processes
GO:0007165	signal transduction	4	3,4	0.999	1	HSP90AB1|1;Lmna|1;AKR1B3|1;Pdia3|1;Prdx1|1;FABP5|1;CFL1|1;Rack1|1;HSP90AA1|1;Arhgdia|1;Vcp|1;Hspd1|1;Ca2|1;Ywhaq|1;Arhgdib|1;Eef1d|1;Tpt1|1;Rac2|1;Park7|1;ACTN4|1;SLC25A5|1;GNB2|1;Hint1|1;Ddx17|1;GDI2|1;PEBP1|1;SOD2|1;RHOA|1;DIRAS2|1;Rps27l|1;HNRNPK|1;Lgals3|1;RPS3|1;Hsp90ab1|1;Fabp5|1;Hsp90aa1|1;Cap1|1;Rpl11|1;Hcls1|1;Slc25a5|1;Gnb2|1;Nme1|1;Lgmn|1;Diras2|1;Akr1b1|1;Calr|1;Aars|1;Npm1|1;G3bp1|1;…	65	15379	303	52649	Biological processes
GO:0065003	macromolecular complex assembly	5	5	1.83e-14	2.98e-12	HSP90AB1|1;Pkm|1;Tubb5|1;Tuba1a|1;CFL1|1;Rpsa|1;Rack1|1;HSP90AA1|1;Vcp|1;CCT3|1;CCT2|1;Anxa5|1;GSN|1;Capg|1;MKIAA0034|1;Krt1|1;Eif2s1|1;Gm10036|1;EIF3B|1;Krt10|1;HCLS1|1;BC085271|1;Tubb4b|1;Sf3a1|1;SNRPF|1;SOD2|1;MAT2A|1;RHOA|1;Mtpn|1;Shmt2|1;RPS3|1;Hsp90ab1|1;Msn|1;Hsp90aa1|1;Cct3|1;Cct2|1;Rpl12|1;CAPG|1;Cltc|1;Rpl11|1;Eif3b|1;Hcls1|1;SET|1;Hprt1|1;Hsd17b10|1;Eef1a1|1;Calr|1;Pfn1|1;Me1|1;Hspa4|1…	67	4209	303	52649	Biological processes
GO:0006461	protein complex assembly	6	5,6	2.01e-10	1.19e-08	HSP90AB1|1;Pkm|1;Tubb5|1;Tuba1a|1;CFL1|1;Rack1|1;HSP90AA1|1;Vcp|1;CCT3|1;CCT2|1;Anxa5|1;GSN|1;Capg|1;MKIAA0034|1;Krt1|1;Krt10|1;HCLS1|1;Tubb4b|1;SOD2|1;MAT2A|1;RHOA|1;Mtpn|1;Shmt2|1;RPS3|1;Hsp90ab1|1;Msn|1;Hsp90aa1|1;Cct3|1;Cct2|1;CAPG|1;Cltc|1;Hcls1|1;Hprt1|1;Hsd17b10|1;Eef1a1|1;Calr|1;Pfn1|1;Me1|1;Hspa4|1;Set|1;Npm1|1;Rhoc|1;Rps3|1;Lcp1|1;Coro1a|1;Gsn|1;Sod2|1;Rhoa|1;Hnrnpu|1;Cat|1;Elavl1|1;Mat…	52	3455	303	52649	Biological processes
GO:0070271	protein complex biogenesis	4	4	2.03e-10	1.19e-08	HSP90AB1|1;Pkm|1;Tubb5|1;Tuba1a|1;CFL1|1;Rack1|1;HSP90AA1|1;Vcp|1;CCT3|1;CCT2|1;Anxa5|1;GSN|1;Capg|1;MKIAA0034|1;Krt1|1;Krt10|1;HCLS1|1;Tubb4b|1;SOD2|1;MAT2A|1;RHOA|1;Mtpn|1;Shmt2|1;RPS3|1;Hsp90ab1|1;Msn|1;Hsp90aa1|1;Cct3|1;Cct2|1;CAPG|1;Cltc|1;Hcls1|1;Hprt1|1;Hsd17b10|1;Eef1a1|1;Calr|1;Pfn1|1;Me1|1;Hspa4|1;Set|1;Npm1|1;Rhoc|1;Rps3|1;Lcp1|1;Coro1a|1;Gsn|1;Sod2|1;Rhoa|1;Hnrnpu|1;Cat|1;Elavl1|1;Mat…	52	3456	303	52649	Biological processes
GO:0044271	cellular nitrogen compound biosynthetic process	5	5	1.89e-07	6.35e-06	HSP90AB1|1;Pkm|1;Atp5b|1;Lmna|1;VIM|1;Atp5a1|1;G6PDX|1;Gm20390|1;Rpsa|1;Rack1|1;HSP90AA1|1;Ak2|1;Eif5a|1;Hnrnpa1|1;Vcp|1;CCT3|1;CCT2|1;RPS20|1;Ywhaq|1;RPL12|1;RPL30|1;RPL5|1;Eef1d|1;Eif2s1|1;Gm10036|1;EIF3B|1;Park7|1;Hnrnpa2b1|1;Pcbp1|1;RPS11|1;RPS3A1|1;Hint1|1;Ddx17|1;Rps12|1;NME1|1;EPRS|1;AARS|1;CSDE1|1;HPRT|1;SARS|1;Caprin1|1;Phf5a|1;Rbm3|1;SOD2|1;Hnrnpd|1;Cnbp|1;Cbx3|1;RHOA|1;Sumo2|1;Rps27l|1…	114	12833	303	52649	Biological processes
GO:0048522	positive regulation of cellular process	3	3	7.48e-05	0.000929	HSP90AB1|1;Atp5b|1;Lmna|1;AKR1B3|1;Pdia3|1;VIM|1;Atp5a1|1;FABP5|1;CFL1|1;Rack1|1;HSP90AA1|1;Eif5a|1;Hnrnpa1|1;Vcp|1;CCT3|1;CCT2|1;Hspd1|1;Anxa5|1;GSN|1;Ca2|1;RPL5|1;Eef1d|1;Eif2s1|1;Rac2|1;Park7|1;ACTN4|1;Hnrnpa2b1|1;Mdh1|1;Pcbp1|1;SLC25A5|1;Gpi|1;Hint1|1;Ranbp1|1;Ddx17|1;NME1|1;Caprin1|1;Phf5a|1;Pfkp|1;PEBP1|1;SOD2|1;ISG15|1;Hnrnpd|1;LGMN|1;Cnbp|1;RHOA|1;Sumo2|1;Rps27l|1;Mtpn|1;HNRNPK|1;Tcp1|1;S…	104	12893	303	52649	Biological processes
GO:0006793	phosphorus metabolic process	4	4	9.25e-05	0.00111	HSP90AB1|1;Pkm|1;Atp5b|1;EG433182|1;GAPDH|1;ALDOA|1;Prdx1|1;Atp5a1|1;G6PDX|1;Pgk1|1;Hspa9|1;Gm20390|1;FABP5|1;Tpi1|1;Rack1|1;HSP90AA1|1;Ak2|1;Vcp|1;Mdh2|1;Tkt|1;PGAM1|1;PGD|1;RPL5|1;Eif2s1|1;Rac2|1;Dld|1;Park7|1;Mdh1|1;Gpi|1;Pld4|1;Hint1|1;Uqcrc2|1;NME1|1;Gphn|1;HPRT|1;Suclg1|1;Pfkp|1;PEBP1|1;Me2|1;RHOA|1;Gart|1;Atic|1;Shmt2|1;RPS3|1;Dlst|1;Hsp90ab1|1;Eno1|1;Gapdh|1;G6pdx|1;Fabp5|1;Cfl1|1;Atp1a1|…	72	8118	303	52649	Biological processes
GO:0006796	phosphate-containing compound metabolic process	5	5	0.000105	0.00122	HSP90AB1|1;Pkm|1;Atp5b|1;EG433182|1;GAPDH|1;ALDOA|1;Prdx1|1;Atp5a1|1;G6PDX|1;Pgk1|1;Hspa9|1;Gm20390|1;FABP5|1;Tpi1|1;Rack1|1;HSP90AA1|1;Ak2|1;Vcp|1;Mdh2|1;Tkt|1;PGAM1|1;PGD|1;RPL5|1;Eif2s1|1;Rac2|1;Dld|1;Park7|1;Mdh1|1;Gpi|1;Pld4|1;Hint1|1;Uqcrc2|1;NME1|1;Gphn|1;HPRT|1;Pfkp|1;PEBP1|1;Me2|1;RHOA|1;Gart|1;Atic|1;Shmt2|1;RPS3|1;Dlst|1;Hsp90ab1|1;Eno1|1;Gapdh|1;G6pdx|1;Fabp5|1;Cfl1|1;Atp1a1|1;Hsp90aa…	71	8006	303	52649	Biological processes
GO:0032879	regulation of localization	3	3	0.000995	0.00737	HSP90AB1|1;Atp5b|1;Lmna|1;Prdx1|1;Atp5a1|1;FABP5|1;CFL1|1;Rack1|1;HSP90AA1|1;Arhgdia|1;CCT3|1;CCT2|1;Hspd1|1;Anxa5|1;Ca2|1;Arhgdib|1;ATP1B3|1;Rac2|1;Park7|1;ACTN4|1;SLC25A5|1;Gpi|1;LGMN|1;RHOA|1;HNRNPK|1;Tcp1|1;Lgals3|1;CLIC1|1;Hsp90ab1|1;Slc16a1|1;G6pdx|1;Fabp5|1;Msn|1;Atp1a1|1;Hsp90aa1|1;Cct2|1;Cltc|1;Hcls1|1;Slc25a5|1;Lgmn|1;Calr|1;Pfn1|1;Npm1|1;Ruvbl2|1;Clic1|1;Hspa5|1;Lcp1|1;Ppia|1;Vim|1;Cor…	57	6567	303	52649	Biological processes
GO:0051641	cellular localization	3	3	0.00253	0.0151	HSP90AB1|1;Lmna|1;Prdx1|1;Hspa9|1;CFL1|1;Rpsa|1;Rack1|1;HSP90AA1|1;Eif5a|1;Hnrnpa1|1;Vcp|1;CCT3|1;CCT2|1;Hspd1|1;Anxa5|1;Ywhaq|1;MKIAA0034|1;ATP1B3|1;TLN1|1;Rac2|1;Park7|1;ACTN4|1;Hnrnpa2b1|1;YWHAG|1;SLC25A5|1;Gpi|1;Ranbp1|1;Uqcrc2|1;Gphn|1;Vps29|1;ALB|1;Atox1|1;Tcp1|1;Hsp90ab1|1;Slc16a1|1;Msn|1;Hsp90aa1|1;Cct2|1;Cltc|1;Rpl11|1;Ywhaz|1;Hcls1|1;Ywhag|1;Slc25a5|1;Alb|1;Sec22b|1;Sumo3|1;Calr|1;Pfn1|…	63	7738	303	52649	Biological processes
GO:0044087	regulation of cellular component biogenesis	4	3,4	0.00311	0.0174	CFL1|1;Rack1|1;HSP90AA1|1;Vcp|1;GSN|1;Capg|1;Rac2|1;RHOA|1;Mtpn|1;RPS3|1;Msn|1;Hsp90aa1|1;CAPG|1;Hcls1|1;Pfn1|1;Npm1|1;Rhoc|1;Rps3|1;Lcp1|1;Coro1a|1;Gsn|1;Rhoa|1;Hnrnpu|1	23	2129	303	52649	Biological processes
GO:0002376	immune system process	2	2	0.00671	0.0308	HSP90AB1|1;Pdia3|1;Prdx1|1;G6PDX|1;Hspa9|1;Hspd1|1;CORO1A|1;Anxa5|1;Ca2|1;Krt1|1;Eif2s1|1;Rac2|1;Mdh1|1;Gpi|1;Pld4|1;Psmb4|1;NME1|1;SOD2|1;ISG15|1;LGMN|1;RHOA|1;Shmt2|1;Lgals3|1;RPS3|1;PSME2B|1;Hsp90ab1|1;G6pdx|1;Msn|1;Hsp90aa1|1;Fasn|1;Ywhaz|1;Hcls1|1;Nme1|1;Eprs|1;Hprt1|1;Isg15|1;Lgmn|1;Psme2|1;Calr|1;Psma1|1;Rps3|1;Lcp1|1;Vim|1;Coro1a|1;Ahcy|1;Sod2|1;Rhoa|1;Actg1|1;Pcbp2|1;Spp1|1;Anxa1|1	51	6258	303	52649	Biological processes
GO:0080090	regulation of primary metabolic process	4	4	0.00972	0.0421	HSP90AB1|1;Lmna|1;Pdia3|1;VIM|1;Prdx1|1;FABP5|1;CFL1|1;Rack1|1;HSP90AA1|1;Eif5a|1;Hnrnpa1|1;Vcp|1;CCT3|1;CCT2|1;Hspd1|1;Ywhaq|1;PGAM1|1;SF3B3|1;Hnrnpf|1;Eif2s1|1;PCNA|1;Rac2|1;Park7|1;Hnrnpa2b1|1;Pcbp1|1;Gpi|1;Hint1|1;Ddx17|1;CSDE1|1;Sf3a1|1;Caprin1|1;Phf5a|1;PEBP1|1;SOD2|1;ISG15|1;Hnrnpd|1;LGMN|1;Cnbp|1;Me2|1;Cbx3|1;RHOA|1;Sumo2|1;Rps27l|1;Mtpn|1;HNRNPK|1;Tcp1|1;RUVBL2|1;Shmt2|1;RPS3|1;Hsp90ab1|…	107	15259	303	52649	Biological processes
GO:0031323	regulation of cellular metabolic process	5	4,5	0.00998	0.0429	HSP90AB1|1;Lmna|1;Pdia3|1;VIM|1;Prdx1|1;FABP5|1;CFL1|1;Rack1|1;HSP90AA1|1;Eif5a|1;Hnrnpa1|1;Vcp|1;CCT3|1;CCT2|1;Hspd1|1;Anxa5|1;Ywhaq|1;PGAM1|1;RPL5|1;Hnrnpf|1;Eif2s1|1;PCNA|1;Rac2|1;Park7|1;Hnrnpa2b1|1;Mdh1|1;Pcbp1|1;Gpi|1;Hint1|1;Ddx17|1;CSDE1|1;Sf3a1|1;Caprin1|1;Phf5a|1;Pfkp|1;PEBP1|1;SOD2|1;ISG15|1;Hnrnpd|1;LGMN|1;Cnbp|1;Me2|1;Cbx3|1;RHOA|1;Sumo2|1;Rps27l|1;Mtpn|1;HNRNPK|1;Tcp1|1;RUVBL2|1;Shm…	109	15601	303	52649	Biological processes
GO:0048870	cell motility	3	3	0.0117	0.0469	Atp5b|1;Lmna|1;Atp5a1|1;CFL1|1;Rack1|1;Arhgdia|1;CORO1A|1;Anxa5|1;Arhgdib|1;Rac2|1;ACTN4|1;Gpi|1;LGMN|1;RHOA|1;Lgals3|1;Cfl1|1;Msn|1;Hsp90aa1|1;Cap1|1;Lgmn|1;Calr|1;Pfn1|1;Hspa5|1;Lcp1|1;Vim|1;Coro1a|1;Sod2|1;Rhoa|1;Actb|1;Spp1|1;Anxa1|1	31	3501	303	52649	Biological processes
GO:0051674	localization of cell	3	3	0.0117	0.0469	Atp5b|1;Lmna|1;Atp5a1|1;CFL1|1;Rack1|1;Arhgdia|1;CORO1A|1;Anxa5|1;Arhgdib|1;Rac2|1;ACTN4|1;Gpi|1;LGMN|1;RHOA|1;Lgals3|1;Cfl1|1;Msn|1;Hsp90aa1|1;Cap1|1;Lgmn|1;Calr|1;Pfn1|1;Hspa5|1;Lcp1|1;Vim|1;Coro1a|1;Sod2|1;Rhoa|1;Actb|1;Spp1|1;Anxa1|1	31	3501	303	52649	Biological processes
GO:0016477	cell migration	4	4	0.0218	0.0748	Atp5b|1;Lmna|1;Atp5a1|1;Rack1|1;Arhgdia|1;CORO1A|1;Arhgdib|1;Rac2|1;ACTN4|1;Gpi|1;LGMN|1;RHOA|1;Lgals3|1;Cfl1|1;Msn|1;Hsp90aa1|1;Cap1|1;Lgmn|1;Calr|1;Pfn1|1;Hspa5|1;Lcp1|1;Vim|1;Coro1a|1;Sod2|1;Rhoa|1;Spp1|1;Anxa1|1	28	3244	303	52649	Biological processes
GO:0050790	regulation of catalytic activity	4	4	0.0327	0.0984	HSP90AB1|1;Rack1|1;HSP90AA1|1;Arhgdia|1;Vcp|1;CCT2|1;Hspd1|1;RPL5|1;Arhgdib|1;Eif2s1|1;Rac2|1;Park7|1;Gpi|1;SOD2|1;Anp32e|1;LGMN|1;Sugt1|1;RHOA|1;Rps27l|1;Tcp1|1;RPS3|1;Hsp90ab1|1;Hsp90aa1|1;Rnh1|1;Cap1|1;Cct2|1;Rpl11|1;Lgmn|1;Psme2|1;Pfn1|1;Npm1|1;Rhoc|1;Rps3|1;Hspa5|1;Hsp90b1|1;Rpl5|1;Pcna|1;Atp1b3|1;Sod2|1;Rhoa|1;Actb|1;Hnrnpu|1;Anxa1|1	43	5619	303	52649	Biological processes
GO:1902578	single-organism localization	3	3	0.0452	0.121	HSP90AB1|1;Atp5b|1;Lmna|1;Prdx1|1;Atp5a1|1;Hspa9|1;FABP5|1;CFL1|1;Rpsa|1;Rack1|1;HSP90AA1|1;Eif5a|1;Vcp|1;Hspd1|1;CORO1A|1;Anxa5|1;Ca2|1;Ywhaq|1;Got2|1;ATP1B3|1;TLN1|1;Rac2|1;Park7|1;ACTN4|1;Hnrnpa2b1|1;Gpi|1;Pld4|1;NME1|1;Gphn|1;Vps29|1;ALB|1;HNRNPK|1;Atox1|1;Lgals3|1;CLIC1|1;Hsp90ab1|1;Slc16a1|1;G6pdx|1;Pdia6|1;Fabp5|1;Msn|1;Atp1a1|1;Hsp90aa1|1;Cap1|1;Cltc|1;Rpl11|1;Ywhaz|1;Hcls1|1;Ywhag|1;Slc2…	71	10201	303	52649	Biological processes
GO:0006928	movement of cell or subcellular component	4	4	0.07	0.162	Atp5b|1;Lmna|1;Atp5a1|1;CFL1|1;Rack1|1;Arhgdia|1;CORO1A|1;Anxa5|1;Arhgdib|1;Rac2|1;ACTN4|1;DYNC1I2|1;Gpi|1;LGMN|1;RHOA|1;Lgals3|1;Cfl1|1;Msn|1;Atp1a1|1;Hsp90aa1|1;Cap1|1;Dync1i2|1;Lgmn|1;Calr|1;Pfn1|1;Hspa5|1;Lcp1|1;Vim|1;Coro1a|1;Sod2|1;Rhoa|1;Actb|1;Spp1|1;Myl6|1;Anxa1|1	35	4700	303	52649	Biological processes
GO:0044765	single-organism transport	5	4,5	0.0726	0.165	HSP90AB1|1;Atp5b|1;Lmna|1;Prdx1|1;Atp5a1|1;Hspa9|1;FABP5|1;CFL1|1;Rpsa|1;Rack1|1;HSP90AA1|1;Eif5a|1;Vcp|1;Hspd1|1;CORO1A|1;Anxa5|1;Ca2|1;Ywhaq|1;Got2|1;ATP1B3|1;Rac2|1;Park7|1;ACTN4|1;Hnrnpa2b1|1;Gpi|1;Pld4|1;NME1|1;Vps29|1;HNRNPK|1;Atox1|1;Lgals3|1;CLIC1|1;Hsp90ab1|1;Slc16a1|1;G6pdx|1;Pdia6|1;Fabp5|1;Msn|1;Atp1a1|1;Hsp90aa1|1;Cap1|1;Cltc|1;Rpl11|1;Ywhaz|1;Hcls1|1;Ywhag|1;Slc25a5|1;Nme1|1;Eprs|1;…	65	9499	303	52649	Biological processes
GO:0040011	locomotion	2	2	0.0841	0.182	Atp5b|1;Lmna|1;Atp5a1|1;CFL1|1;Rack1|1;Arhgdia|1;CORO1A|1;Anxa5|1;Arhgdib|1;Rac2|1;ACTN4|1;Gpi|1;LGMN|1;RHOA|1;Lgals3|1;Cfl1|1;Msn|1;Hsp90aa1|1;Cap1|1;Lgmn|1;Calr|1;Pfn1|1;Hspa5|1;Lcp1|1;Vim|1;Coro1a|1;Sod2|1;Rhoa|1;Actb|1;Spp1|1;Anxa1|1	31	4159	303	52649	Biological processes
GO:0018130	heterocycle biosynthetic process	5	5	0.304	0.433	HSP90AB1|1;Pkm|1;Atp5b|1;Lmna|1;Atp5a1|1;G6PDX|1;Gm20390|1;HSP90AA1|1;Ak2|1;Hnrnpa1|1;Vcp|1;CCT3|1;CCT2|1;Ywhaq|1;Park7|1;Hnrnpa2b1|1;Pcbp1|1;Hint1|1;Ddx17|1;NME1|1;CSDE1|1;Gphn|1;HPRT|1;Phf5a|1;SOD2|1;Cnbp|1;Pycrl|1;Cbx3|1;RHOA|1;Sumo2|1;Mtpn|1;HNRNPK|1;Tcp1|1;Gart|1;RUVBL2|1;Atic|1;RPS3|1;Hsp90ab1|1;Eno1|1;G6pdx|1;Hsp90aa1|1;Cap1|1;Cct2|1;Rpl11|1;Hcls1|1;Nme1|1;Csde1|1;Hprt1|1;Nedd8|1;CBX3|1;Wd…	68	11109	303	52649	Biological processes
GO:1901362	organic cyclic compound biosynthetic process	5	5	0.341	0.472	HSP90AB1|1;Pkm|1;Atp5b|1;Lmna|1;Atp5a1|1;G6PDX|1;Gm20390|1;HSP90AA1|1;Ak2|1;Hnrnpa1|1;Vcp|1;CCT3|1;CCT2|1;Ywhaq|1;Park7|1;Hnrnpa2b1|1;Pcbp1|1;Hint1|1;Ddx17|1;NME1|1;CSDE1|1;Gphn|1;HPRT|1;Phf5a|1;SOD2|1;Cnbp|1;Pycrl|1;Cbx3|1;RHOA|1;Sumo2|1;Mtpn|1;HNRNPK|1;Tcp1|1;Gart|1;RUVBL2|1;Atic|1;RPS3|1;Hsp90ab1|1;Eno1|1;G6pdx|1;Atp1a1|1;Hsp90aa1|1;Cap1|1;Cct2|1;Rpl11|1;Hcls1|1;Nme1|1;Csde1|1;Hprt1|1;Nedd8|1;…	69	11408	303	52649	Biological processes
GO:0034654	nucleobase-containing compound biosynthetic process	5	5	0.347	0.478	HSP90AB1|1;Pkm|1;Atp5b|1;Lmna|1;Atp5a1|1;G6PDX|1;Gm20390|1;HSP90AA1|1;Ak2|1;Hnrnpa1|1;Vcp|1;CCT3|1;CCT2|1;Ywhaq|1;Park7|1;Hnrnpa2b1|1;Pcbp1|1;Hint1|1;Ddx17|1;NME1|1;CSDE1|1;HPRT|1;Phf5a|1;SOD2|1;Cnbp|1;Cbx3|1;RHOA|1;Sumo2|1;Mtpn|1;HNRNPK|1;Tcp1|1;Gart|1;RUVBL2|1;Atic|1;RPS3|1;Hsp90ab1|1;Eno1|1;G6pdx|1;Hsp90aa1|1;Cap1|1;Cct2|1;Rpl11|1;Hcls1|1;Nme1|1;Csde1|1;Hprt1|1;Nedd8|1;CBX3|1;Wdr77|1;Wdr5|1;Ca…	66	10913	303	52649	Biological processes
GO:0019438	aromatic compound biosynthetic process	5	5	0.407	0.53	HSP90AB1|1;Pkm|1;Atp5b|1;Lmna|1;Atp5a1|1;G6PDX|1;Gm20390|1;HSP90AA1|1;Ak2|1;Hnrnpa1|1;Vcp|1;CCT3|1;CCT2|1;Ywhaq|1;Park7|1;Hnrnpa2b1|1;Pcbp1|1;Hint1|1;Ddx17|1;NME1|1;CSDE1|1;HPRT|1;Phf5a|1;SOD2|1;Cnbp|1;Cbx3|1;RHOA|1;Sumo2|1;Mtpn|1;HNRNPK|1;Tcp1|1;Gart|1;RUVBL2|1;Atic|1;RPS3|1;Hsp90ab1|1;Eno1|1;G6pdx|1;Hsp90aa1|1;Cap1|1;Cct2|1;Rpl11|1;Hcls1|1;Nme1|1;Csde1|1;Hprt1|1;Nedd8|1;CBX3|1;Wdr77|1;Wdr5|1;Ca…	66	11106	303	52649	Biological processes
GO:0009653	anatomical structure morphogenesis	3	3	0.95	0.966	HSP90AB1|1;Atp5b|1;Pgk1|1;CFL1|1;Rack1|1;HSP90AA1|1;Arhgdia|1;CAP1|1;Ca2|1;Dld|1;ACTN4|1;Gpi|1;Caprin1|1;RHOA|1;Mtpn|1;Hsp90ab1|1;Cfl1|1;Msn|1;Hsp90aa1|1;Rnh1|1;Cap1|1;Hprt1|1;Calr|1;Pfn1|1;Hspa5|1;Vim|1;Coro1a|1;Rhoa|1;Actg1|1;Actb|1;Spp1|1;Anxa1|1	32	7132	303	52649	Biological processes
GO:0051130	positive regulation of cellular component organization	5	4,5	2.58e-09	1.14e-07	CFL1|1;Rack1|1;HSP90AA1|1;Eif5a|1;Hnrnpa1|1;Vcp|1;CCT3|1;CCT2|1;Anxa5|1;GSN|1;Eif2s1|1;Rac2|1;ACTN4|1;Hnrnpa2b1|1;Mdh1|1;Ranbp1|1;NME1|1;Caprin1|1;Pfkp|1;PEBP1|1;Hnrnpd|1;RHOA|1;HNRNPK|1;Tcp1|1;RPS3|1;Cfl1|1;Msn|1;Hsp90aa1|1;Cct2|1;Nme1|1;Eef1a1|1;Calr|1;Pfn1|1;Snrpf|1;Npm1|1;Rhoc|1;Ruvbl2|1;Rps3|1;Hspa5|1;Lcp1|1;Coro1a|1;Gsn|1;Rhoa|1;Hnrnpu|1;Grn|1;Dynlt1|1;Anxa1|1;Hnrnpk|1	48	3273	303	52649	Biological processes
GO:0070887	cellular response to chemical stimulus	4	4	8.93e-09	3.74e-07	HSP90AB1|1;Pkm|1;EEF1A1|1;Lmna|1;AKR1B3|1;Pdia3|1;Prdx1|1;Pgk1|1;Hspa9|1;CFL1|1;Rack1|1;Arhgdia|1;Hnrnpa1|1;Vcp|1;CORO1A|1;Anxa5|1;Ca2|1;RPL5|1;Eif2s1|1;Rac2|1;Park7|1;Krt10|1;Hnrnpa2b1|1;YWHAG|1;SLC25A5|1;NME1|1;Rbm3|1;SOD2|1;LGMN|1;Cbx3|1;MAT2A|1;RHOA|1;Atox1|1;Sdf2l1|1;Lgals3|1;RPS3|1;Hsp90ab1|1;Slc16a1|1;G6pdx|1;Msn|1;Atp1a1|1;Fasn|1;Hcls1|1;Ywhag|1;Slc25a5|1;Nme1|1;Eprs|1;Lgmn|1;Eef1a1|1;Akr…	72	6317	303	52649	Biological processes
GO:0033043	regulation of organelle organization	5	5	2.54e-07	7.99e-06	Lmna|1;CFL1|1;Arhgdia|1;Hnrnpa1|1;CCT3|1;CCT2|1;Anxa5|1;GSN|1;Arhgdib|1;Capg|1;Eif2s1|1;Rac2|1;Hnrnpa2b1|1;Mdh1|1;SLC25A5|1;Ranbp1|1;Pfkp|1;PEBP1|1;Hnrnpd|1;RHOA|1;Mtpn|1;Tcp1|1;Shmt2|1;RPS3|1;Cfl1|1;Msn|1;Cct2|1;CAPG|1;Hcls1|1;Slc25a5|1;Nme1|1;Sec22b|1;Calr|1;Pfn1|1;Snrpf|1;Npm1|1;Ruvbl2|1;Rps3|1;Lcp1|1;Coro1a|1;Gsn|1;Rhoa|1;Hnrnpu|1;Anxa1|1	44	3332	303	52649	Biological processes
GO:0043254	regulation of protein complex assembly	5	4,5	5.82e-07	1.67e-05	CFL1|1;Rack1|1;HSP90AA1|1;Vcp|1;GSN|1;Capg|1;RHOA|1;Mtpn|1;RPS3|1;Msn|1;Hsp90aa1|1;CAPG|1;Hcls1|1;Pfn1|1;Rhoc|1;Rps3|1;Lcp1|1;Coro1a|1;Gsn|1;Rhoa|1;Hnrnpu|1	21	1014	303	52649	Biological processes
GO:0006950	response to stress	3	3	6.18e-06	0.000115	HSP90AB1|1;Pkm|1;Lmna|1;AKR1B3|1;Pdia3|1;Prdx1|1;G6PDX|1;Pgk1|1;HSP90B1|1;CFL1|1;Rack1|1;HSP90AA1|1;Hnrnpa1|1;Vcp|1;Hspd1|1;Anxa5|1;Ca2|1;Krt1|1;CAT|1;Eif2s1|1;Tpt1|1;Park7|1;ACTN4|1;Mdh1|1;LYZ2|1;Gpi|1;Psmb4|1;ALB|1;Pfkp|1;Rbm3|1;PEBP1|1;SOD2|1;ISG15|1;RHOA|1;Rps27l|1;Mtpn|1;HNRNPK|1;Atox1|1;RUVBL2|1;Sdf2l1|1;Shmt2|1;RPS3|1;Hsp90ab1|1;G6pdx|1;Pdia6|1;Fabp5|1;Hsp90aa1|1;Ywhaz|1;Lyz2|1;Nme1|1;Eprs…	83	9056	303	52649	Biological processes
GO:0007015	actin filament organization	7	6,7	8.4e-05	0.00102	CFL1|1;GSN|1;Capg|1;Rac2|1;ACTN4|1;HCLS1|1;RHOA|1;Mtpn|1;Cfl1|1;Cap1|1;CAPG|1;Hcls1|1;Pfn1|1;Lcp1|1;Hsp90b1|1;Coro1a|1;Gsn|1;Rhoa|1	18	1101	303	52649	Biological processes
GO:0044260	cellular macromolecule metabolic process	4	4	0.000239	0.00234	HSP90AB1|1;Tubb5|1;Lmna|1;Pdia3|1;VIM|1;Prdx1|1;Hspa9|1;CFL1|1;Rpsa|1;Rack1|1;HSP90AA1|1;Eif5a|1;Hnrnpa1|1;Vcp|1;Mdh2|1;CCT3|1;CCT2|1;Hspd1|1;RPS20|1;Ywhaq|1;RPL12|1;RPL30|1;RPL5|1;SF3B3|1;Eef1d|1;Hnrnpf|1;Krt1|1;Eif2s1|1;PCNA|1;Gm10036|1;Rac2|1;EIF3B|1;Park7|1;Krt10|1;Hnrnpa2b1|1;PSMA7|1;Pcbp1|1;RPS11|1;Gpi|1;RPS3A1|1;PSMA1|1;Hint1|1;Psmb4|1;Ddx17|1;Uqcrc2|1;Rps12|1;EPRS|1;AARS|1;CSDE1|1;Gphn|1;…	161	22644	303	52649	Biological processes
GO:0034613	cellular protein localization	5	5	0.000268	0.00257	HSP90AB1|1;Lmna|1;Prdx1|1;Hspa9|1;CFL1|1;Rack1|1;HSP90AA1|1;Eif5a|1;Vcp|1;CCT3|1;CCT2|1;Hspd1|1;Ywhaq|1;MKIAA0034|1;ATP1B3|1;TLN1|1;Rac2|1;Park7|1;YWHAG|1;Uqcrc2|1;Gphn|1;Vps29|1;Tcp1|1;Hsp90ab1|1;Msn|1;Hsp90aa1|1;Cct2|1;Cltc|1;Rpl11|1;Ywhaz|1;Hcls1|1;Ywhag|1;Sumo3|1;Calr|1;Pfn1|1;Hspa4|1;Npm1|1;Ruvbl2|1;Hspa5|1;Lcp1|1;Hsp90b1|1;Atp1b3|1;Hnrnpu|1	43	4288	303	52649	Biological processes
GO:0070727	cellular macromolecule localization	4	4	0.0003	0.00286	HSP90AB1|1;Lmna|1;Prdx1|1;Hspa9|1;CFL1|1;Rack1|1;HSP90AA1|1;Eif5a|1;Vcp|1;CCT3|1;CCT2|1;Hspd1|1;Ywhaq|1;MKIAA0034|1;ATP1B3|1;TLN1|1;Rac2|1;Park7|1;YWHAG|1;Uqcrc2|1;Gphn|1;Vps29|1;Tcp1|1;Hsp90ab1|1;Msn|1;Hsp90aa1|1;Cct2|1;Cltc|1;Rpl11|1;Ywhaz|1;Hcls1|1;Ywhag|1;Sumo3|1;Calr|1;Pfn1|1;Hspa4|1;Npm1|1;Ruvbl2|1;Hspa5|1;Lcp1|1;Hsp90b1|1;Atp1b3|1;Hnrnpu|1	43	4311	303	52649	Biological processes
GO:0043170	macromolecule metabolic process	4	4	0.000522	0.00442	HSP90AB1|1;Tubb5|1;Lmna|1;Pdia3|1;VIM|1;Prdx1|1;Pgk1|1;Hspa9|1;CFL1|1;Rpsa|1;Rack1|1;HSP90AA1|1;Eif5a|1;Hnrnpa1|1;Vcp|1;Mdh2|1;CCT3|1;CCT2|1;Hspd1|1;RPS20|1;Ywhaq|1;RPL12|1;RPL30|1;PGAM1|1;RPL5|1;SF3B3|1;Eef1d|1;Hnrnpf|1;Krt1|1;Eif2s1|1;PCNA|1;Gm10036|1;Rac2|1;Dld|1;EIF3B|1;Park7|1;Krt10|1;Hnrnpa2b1|1;PSMA7|1;Pcbp1|1;Ubap2l|1;RPS11|1;Gpi|1;RPS3A1|1;PSMA1|1;Hint1|1;Psmb4|1;Ddx17|1;Prss1|1;Uqcrc2|1…	171	24688	303	52649	Biological processes
GO:0044089	positive regulation of cellular component biogenesis	3	3	0.000681	0.0055	CFL1|1;Rack1|1;HSP90AA1|1;Vcp|1;GSN|1;Rac2|1;RHOA|1;RPS3|1;Msn|1;Hsp90aa1|1;Pfn1|1;Rhoc|1;Rps3|1;Lcp1|1;Coro1a|1;Gsn|1;Rhoa|1	17	1201	303	52649	Biological processes
GO:0048519	negative regulation of biological process	2	2	0.000798	0.00625	HSP90AB1|1;Atp5b|1;Lmna|1;Atp5a1|1;Pgk1|1;Hspa9|1;FABP5|1;CFL1|1;Rack1|1;Arhgdia|1;Hnrnpa1|1;Hspd1|1;Anxa5|1;GSN|1;Ywhaq|1;Arhgdib|1;SF3B3|1;Capg|1;Krt1|1;Eif2s1|1;Tpt1|1;Park7|1;ACTN4|1;Hnrnpa2b1|1;SLC25A5|1;Gpi|1;RPS3A1|1;Psmb4|1;NME1|1;CSDE1|1;ALB|1;Caprin1|1;Rbm3|1;PEBP1|1;SOD2|1;ISG15|1;Anp32e|1;LGMN|1;Cbx3|1;RHOA|1;Rps27l|1;Mtpn|1;HNRNPK|1;Lgals3|1;RPS3|1;Hsp90ab1|1;Eno1|1;G6pdx|1;Fabp5|1;A…	97	12586	303	52649	Biological processes
GO:0044093	positive regulation of molecular function	4	4	0.000801	0.00626	HSP90AB1|1;EG433182|1;CFL1|1;Rack1|1;HSP90AA1|1;Arhgdia|1;Vcp|1;CCT2|1;Hspd1|1;RPL5|1;Arhgdib|1;Eif2s1|1;ATP1B3|1;Park7|1;NME1|1;LGMN|1;Sugt1|1;RHOA|1;Rps27l|1;Mtpn|1;Tcp1|1;RPS3|1;Hsp90ab1|1;Eno1|1;Hsp90aa1|1;Cct2|1;Rpl11|1;Hcls1|1;Nme1|1;Lgmn|1;Psme2|1;Pfn1|1;Npm1|1;Rhoc|1;Rps3|1;Hspa5|1;Rpl5|1;Pcna|1;Atp1b3|1;Rhoa|1;Hnrnpu|1;Cat|1	42	4385	303	52649	Biological processes
GO:0046907	intracellular transport	5	4,5	0.00453	0.0232	HSP90AB1|1;Lmna|1;Prdx1|1;Hspa9|1;CFL1|1;Rpsa|1;HSP90AA1|1;Eif5a|1;Hnrnpa1|1;Vcp|1;Hspd1|1;Ywhaq|1;MKIAA0034|1;Rac2|1;Park7|1;ACTN4|1;Hnrnpa2b1|1;YWHAG|1;SLC25A5|1;Ranbp1|1;Uqcrc2|1;Vps29|1;Atox1|1;Hsp90ab1|1;Msn|1;Hsp90aa1|1;Cltc|1;Rpl11|1;Ywhaz|1;Hcls1|1;Ywhag|1;Slc25a5|1;Sec22b|1;Calr|1;Hspa4|1;Npm1|1;Lcp1|1;Hsp90b1|1;Coro1a|1;Grn|1	40	4529	303	52649	Biological processes
GO:0048523	negative regulation of cellular process	3	3	0.0113	0.0464	HSP90AB1|1;Atp5b|1;Lmna|1;Atp5a1|1;Hspa9|1;CFL1|1;Rack1|1;Arhgdia|1;Hnrnpa1|1;Hspd1|1;Anxa5|1;GSN|1;Ywhaq|1;Arhgdib|1;Capg|1;Eif2s1|1;Tpt1|1;Park7|1;ACTN4|1;Hnrnpa2b1|1;SLC25A5|1;Gpi|1;RPS3A1|1;NME1|1;ALB|1;Caprin1|1;PEBP1|1;SOD2|1;ISG15|1;LGMN|1;Cbx3|1;RHOA|1;Rps27l|1;Mtpn|1;HNRNPK|1;Lgals3|1;RPS3|1;Hsp90ab1|1;Eno1|1;G6pdx|1;Atp1a1|1;Pabpc1|1;CAPG|1;Cltc|1;Rpl11|1;Hcls1|1;Slc25a5|1;Nme1|1;Eprs|1…	84	11598	303	52649	Biological processes
GO:0051171	regulation of nitrogen compound metabolic process	4	4	0.0121	0.0482	HSP90AB1|1;Lmna|1;VIM|1;Rack1|1;HSP90AA1|1;Eif5a|1;Hnrnpa1|1;Vcp|1;CCT3|1;CCT2|1;Ywhaq|1;PGAM1|1;Hnrnpf|1;Eif2s1|1;PCNA|1;Park7|1;Hnrnpa2b1|1;Pcbp1|1;Hint1|1;Ddx17|1;CSDE1|1;Sf3a1|1;Caprin1|1;Phf5a|1;PEBP1|1;SOD2|1;Hnrnpd|1;Cnbp|1;Me2|1;Cbx3|1;RHOA|1;Sumo2|1;Rps27l|1;Mtpn|1;HNRNPK|1;Tcp1|1;RUVBL2|1;Shmt2|1;RPS3|1;Hsp90ab1|1;Eno1|1;Hsp90aa1|1;Cap1|1;Cct2|1;Pabpc1|1;Pgam1|1;Cltc|1;Rpl11|1;Eif3b|1;H…	82	11306	303	52649	Biological processes
GO:0009889	regulation of biosynthetic process	4	4	0.0192	0.0676	HSP90AB1|1;Lmna|1;VIM|1;FABP5|1;Rack1|1;HSP90AA1|1;Eif5a|1;Hnrnpa1|1;Vcp|1;CCT3|1;CCT2|1;Hspd1|1;Ywhaq|1;Eif2s1|1;PCNA|1;Park7|1;Hnrnpa2b1|1;Pcbp1|1;Hint1|1;Ddx17|1;CSDE1|1;Caprin1|1;Phf5a|1;SOD2|1;Hnrnpd|1;Cnbp|1;Cbx3|1;RHOA|1;Sumo2|1;Rps27l|1;Mtpn|1;HNRNPK|1;Tcp1|1;RUVBL2|1;Shmt2|1;RPS3|1;Hsp90ab1|1;Eno1|1;Fabp5|1;Atp1a1|1;Hsp90aa1|1;Cap1|1;Cct2|1;Cltc|1;Rpl11|1;Eif3b|1;Hcls1|1;Nme1|1;Eprs|1;Cs…	79	11046	303	52649	Biological processes
GO:0031326	regulation of cellular biosynthetic process	5	5	0.038	0.109	HSP90AB1|1;Lmna|1;VIM|1;FABP5|1;Rack1|1;HSP90AA1|1;Eif5a|1;Hnrnpa1|1;Vcp|1;CCT3|1;CCT2|1;Ywhaq|1;Eif2s1|1;PCNA|1;Park7|1;Hnrnpa2b1|1;Pcbp1|1;Hint1|1;Ddx17|1;CSDE1|1;Caprin1|1;Phf5a|1;SOD2|1;Hnrnpd|1;Cnbp|1;Cbx3|1;RHOA|1;Sumo2|1;Rps27l|1;Mtpn|1;HNRNPK|1;Tcp1|1;RUVBL2|1;Shmt2|1;RPS3|1;Hsp90ab1|1;Eno1|1;Fabp5|1;Atp1a1|1;Hsp90aa1|1;Cap1|1;Cct2|1;Rpl11|1;Eif3b|1;Hcls1|1;Nme1|1;Eprs|1;Csde1|1;Nedd8|1;C…	76	10916	303	52649	Biological processes
GO:0051649	establishment of localization in cell	4	4	0.0479	0.126	HSP90AB1|1;Lmna|1;Prdx1|1;Hspa9|1;CFL1|1;Rpsa|1;HSP90AA1|1;Eif5a|1;Hnrnpa1|1;Vcp|1;Hspd1|1;Ywhaq|1;MKIAA0034|1;Rac2|1;Park7|1;ACTN4|1;Hnrnpa2b1|1;YWHAG|1;SLC25A5|1;Ranbp1|1;Uqcrc2|1;Vps29|1;Atox1|1;Hsp90ab1|1;Slc16a1|1;Msn|1;Hsp90aa1|1;Cltc|1;Rpl11|1;Ywhaz|1;Hcls1|1;Ywhag|1;Slc25a5|1;Sec22b|1;Calr|1;Hspa4|1;Npm1|1;Lcp1|1;Ppia|1;Hsp90b1|1;Coro1a|1;Grn|1;Dynlt1|1;Anxa1|1	44	5933	303	52649	Biological processes
GO:0060255	regulation of macromolecule metabolic process	5	4,5	0.058	0.142	HSP90AB1|1;Lmna|1;Pdia3|1;VIM|1;Prdx1|1;CFL1|1;Rack1|1;HSP90AA1|1;Eif5a|1;Hnrnpa1|1;Vcp|1;CCT3|1;CCT2|1;Hspd1|1;Ywhaq|1;PGAM1|1;SF3B3|1;Hnrnpf|1;Eif2s1|1;PCNA|1;Rac2|1;Park7|1;Hnrnpa2b1|1;Pcbp1|1;Ubap2l|1;Gpi|1;Hint1|1;Ddx17|1;NME1|1;CSDE1|1;Sf3a1|1;Caprin1|1;Phf5a|1;Rbm3|1;PEBP1|1;SOD2|1;ISG15|1;Hnrnpd|1;LGMN|1;Cnbp|1;Cbx3|1;RHOA|1;Sumo2|1;Rps27l|1;Mtpn|1;HNRNPK|1;Tcp1|1;RUVBL2|1;Shmt2|1;RPS3|1;…	102	15462	303	52649	Biological processes
GO:0001775	cell activation	4	4	0.0805	0.177	Prdx1|1;Hspd1|1;Rac2|1;RHOA|1;Lgals3|1;RPS3|1;Pdia6|1;Msn|1;Hsp90aa1|1;Ywhaz|1;Hprt1|1;Rps3|1;Clic1|1;Lcp1|1;Coro1a|1;Rhoa|1;Actg1|1;Actb|1;Anxa1|1	19	2324	303	52649	Biological processes
GO:0022610	biological adhesion	2	2	0.144	0.262	HSP90AB1|1;Atp5b|1;CFL1|1;Rpsa|1;Hspd1|1;TLN1|1;Rac2|1;ACTN4|1;SPP1|1;RHOA|1;Lgals3|1;RPS3|1;Hsp90ab1|1;Pdia6|1;Msn|1;Hsp90aa1|1;Calr|1;Rps3|1;Clic1|1;Lcp1|1;Coro1a|1;Rhoa|1;Actg1|1;Actb|1;Spp1|1;Anxa1|1	26	3618	303	52649	Biological processes
GO:0048869	cellular developmental process	4	4	0.21	0.337	HSP90AB1|1;Atp5b|1;Lmna|1;PPIA|1;G6PDX|1;Pgk1|1;Hspa9|1;CFL1|1;Rpsa|1;Rack1|1;HSP90AA1|1;Arhgdia|1;CAP1|1;Ca2|1;Tpt1|1;Dld|1;ACTN4|1;Krt10|1;YWHAG|1;RPS3A1|1;Pld4|1;Ddx17|1;NME1|1;Caprin1|1;PEBP1|1;SOD2|1;ISG15|1;RHOA|1;Mtpn|1;Hnrnph3|1;Lgals3|1;CLIC1|1;Hsp90ab1|1;G6pdx|1;Cfl1|1;Msn|1;Hsp90aa1|1;Cap1|1;Fasn|1;Cltc|1;Hcls1|1;Ywhag|1;Nme1|1;Hprt1|1;Hsd17b10|1;Isg15|1;Wdr77|1;Eef1a1|1;Calr|1;Pebp1|1…	68	10755	303	52649	Biological processes
GO:0019219	regulation of nucleobase-containing compound metabolic process	5	5	0.25	0.379	HSP90AB1|1;Lmna|1;Rack1|1;HSP90AA1|1;Hnrnpa1|1;Vcp|1;CCT3|1;CCT2|1;Ywhaq|1;PGAM1|1;Hnrnpf|1;PCNA|1;Park7|1;Hnrnpa2b1|1;Pcbp1|1;Hint1|1;Ddx17|1;CSDE1|1;Sf3a1|1;Phf5a|1;SOD2|1;Hnrnpd|1;Cnbp|1;Me2|1;Cbx3|1;RHOA|1;Sumo2|1;Mtpn|1;HNRNPK|1;Tcp1|1;RUVBL2|1;Shmt2|1;RPS3|1;Hsp90ab1|1;Eno1|1;Hsp90aa1|1;Cap1|1;Cct2|1;Pabpc1|1;Pgam1|1;Rpl11|1;Hcls1|1;Nme1|1;Csde1|1;Nedd8|1;CBX3|1;Wdr77|1;Wdr5|1;Calr|1;Pfn1|1…	66	10577	303	52649	Biological processes
GO:0006955	immune response	3	3	0.338	0.469	HSP90AB1|1;Prdx1|1;Hspd1|1;Krt1|1;Rac2|1;Psmb4|1;ISG15|1;Shmt2|1;RPS3|1;Hsp90ab1|1;Ywhaz|1;Eprs|1;Hprt1|1;Isg15|1;Psma1|1;Rps3|1;Lcp1|1;Vim|1;Coro1a|1;Ahcy|1;Actg1|1;Pcbp2|1;Anxa1|1	23	3612	303	52649	Biological processes
GO:0007275	multicellular organism development	4	4	0.446	0.566	HSP90AB1|1;Pkm|1;Atp5b|1;EG433182|1;Lmna|1;AKR1B3|1;PPIA|1;G6PDX|1;Pgk1|1;Hspa9|1;CFL1|1;Tpi1|1;Rack1|1;HSP90AA1|1;Hspd1|1;Ca2|1;Got2|1;Arhgdib|1;Krt1|1;Dld|1;Krt10|1;YWHAG|1;Gpi|1;Pld4|1;Ddx17|1;NME1|1;Gphn|1;Caprin1|1;PEBP1|1;SOD2|1;ISG15|1;RHOA|1;Mtpn|1;Gart|1;Atic|1;Lgals3|1;Hsp90ab1|1;Eno1|1;G6pdx|1;Cfl1|1;Msn|1;Hsp90aa1|1;Rnh1|1;Fasn|1;Hcls1|1;Ywhag|1;Nme1|1;Hprt1|1;Hsd17b10|1;Isg15|1;Wdr77…	74	12611	303	52649	Biological processes
GO:0035556	intracellular signal transduction	5	4,5	0.486	0.601	HSP90AB1|1;AKR1B3|1;Prdx1|1;Rack1|1;HSP90AA1|1;Arhgdia|1;Ywhaq|1;Arhgdib|1;Eef1d|1;Tpt1|1;Rac2|1;Park7|1;ACTN4|1;Hint1|1;GDI2|1;PEBP1|1;SOD2|1;RHOA|1;Rps27l|1;HNRNPK|1;RPS3|1;Hsp90ab1|1;Hsp90aa1|1;Rpl11|1;Hcls1|1;Diras2|1;Akr1b1|1;Calr|1;Npm1|1;Rhoc|1;Rps3|1;Lcp1|1;Rpl5|1;Sod2|1;Rhoa|1;Cat|1;P4hb|1;Dynlt1|1;Hnrnpk|1	39	6677	303	52649	Biological processes
GO:0032989	cellular component morphogenesis	5	4,5	0.578	0.677	HSP90AB1|1;CFL1|1;HSP90AA1|1;Arhgdia|1;CAP1|1;ACTN4|1;Caprin1|1;Hsp90ab1|1;Cfl1|1;Msn|1;Hsp90aa1|1;Cap1|1;Hprt1|1;Calr|1;Vim|1;Coro1a|1;Rhoa|1;Actg1|1;Actb|1;Spp1|1;Anxa1|1	21	3738	303	52649	Biological processes
GO:0042592	homeostatic process	4	4	6.47e-13	7.3e-11	HSP90AB1|1;Atp5b|1;Lmna|1;AKR1B3|1;Pdia3|1;Prdx1|1;G6PDX|1;Hspa9|1;PDIA6|1;FABP5|1;Q3THE6|1;Rack1|1;HSP90AA1|1;Hnrnpa1|1;CCT3|1;CCT2|1;Ca2|1;Krt1|1;P4HB|1;ATP1B3|1;Rac2|1;Dld|1;Hnrnpa2b1|1;Ubap2l|1;GSR|1;Gpi|1;TXNDC5|1;NME1|1;SOD2|1;ISG15|1;Hnrnpd|1;Atox1|1;Tcp1|1;ERP44|1;Pdia4|1;Hsp90ab1|1;Slc16a1|1;G6pdx|1;Pdia6|1;Fabp5|1;Atp1a1|1;Hsp90aa1|1;Cct2|1;Hcls1|1;Nme1|1;Alb|1;Isg15|1;Erp44|1;Akr1b1|1;…	63	4102	303	52649	Biological processes
GO:0034622	cellular macromolecular complex assembly	6	6	5.37e-11	4.2e-09	HSP90AB1|1;Tubb5|1;Tuba1a|1;CFL1|1;Rpsa|1;HSP90AA1|1;CCT2|1;GSN|1;Capg|1;MKIAA0034|1;Eif2s1|1;Gm10036|1;EIF3B|1;HCLS1|1;BC085271|1;Tubb4b|1;Sf3a1|1;SNRPF|1;RHOA|1;Mtpn|1;RPS3|1;Hsp90ab1|1;Hsp90aa1|1;Cct2|1;Rpl12|1;CAPG|1;Cltc|1;Rpl11|1;Eif3b|1;Hcls1|1;SET|1;Calr|1;Pfn1|1;Hspa4|1;Set|1;Snrpf|1;Npm1|1;G3bp1|1;Ruvbl2|1;Rps3|1;Coro1a|1;Gsn|1;Rpl5|1	43	2408	303	52649	Biological processes
GO:0060249	anatomical structure homeostasis	5	5	9.68e-11	6.67e-09	HSP90AB1|1;Lmna|1;AKR1B3|1;Prdx1|1;HSP90AA1|1;Hnrnpa1|1;CCT3|1;CCT2|1;Ca2|1;Krt1|1;Rac2|1;Hnrnpa2b1|1;Hnrnpd|1;Tcp1|1;Hsp90ab1|1;Hsp90aa1|1;Cct2|1;Alb|1;Akr1b1|1;Coro1a|1;Pcna|1;Actg1|1;Actb|1;Hnrnpu|1;Spp1|1	25	885	303	52649	Biological processes
GO:0031334	positive regulation of protein complex assembly	6	4,5,6	5.5e-07	1.6e-05	Rack1|1;HSP90AA1|1;Vcp|1;GSN|1;RHOA|1;RPS3|1;Msn|1;Hsp90aa1|1;Pfn1|1;Rhoc|1;Rps3|1;Lcp1|1;Coro1a|1;Gsn|1;Rhoa|1	15	528	303	52649	Biological processes
GO:0071310	cellular response to organic substance	5	5	8.15e-07	2.18e-05	HSP90AB1|1;Pkm|1;EEF1A1|1;AKR1B3|1;Pdia3|1;Hspa9|1;CFL1|1;Rack1|1;Arhgdia|1;Vcp|1;Anxa5|1;Ca2|1;Park7|1;Hnrnpa2b1|1;YWHAG|1;SLC25A5|1;NME1|1;Rbm3|1;SOD2|1;LGMN|1;Cbx3|1;MAT2A|1;RHOA|1;Sdf2l1|1;RPS3|1;Hsp90ab1|1;Slc16a1|1;Msn|1;Atp1a1|1;Fasn|1;Hcls1|1;Ywhag|1;Slc25a5|1;Nme1|1;Eprs|1;Lgmn|1;Eef1a1|1;Akr1b1|1;Calr|1;Pfn1|1;Aars|1;Npm1|1;Ruvbl2|1;Rps3|1;Hspa5|1;Vim|1;Hsp90b1|1;Coro1a|1;Sod2|1;Rhoa|1;…	57	5090	303	52649	Biological processes
GO:0043623	cellular protein complex assembly	7	6,7	1.04e-06	2.65e-05	HSP90AB1|1;Tubb5|1;Tuba1a|1;CFL1|1;HSP90AA1|1;CCT2|1;GSN|1;Capg|1;MKIAA0034|1;HCLS1|1;Tubb4b|1;RHOA|1;Mtpn|1;RPS3|1;Hsp90ab1|1;Hsp90aa1|1;Cct2|1;CAPG|1;Cltc|1;Hcls1|1;Calr|1;Pfn1|1;Hspa4|1;Rps3|1;Coro1a|1;Gsn|1	26	1525	303	52649	Biological processes
GO:0044710	single-organism metabolic process	3	3	1.8e-06	4.2e-05	Pkm|1;Atp5b|1;EG433182|1;GAPDH|1;ALDOA|1;AKR1B3|1;Pdia3|1;VIM|1;Prdx1|1;Atp5a1|1;G6PDX|1;Pgk1|1;Gm20390|1;FABP5|1;Tpi1|1;Rack1|1;Ldha|1;Ak2|1;Vcp|1;Mdh2|1;Hspd1|1;Anxa5|1;Tkt|1;Ca2|1;Got2|1;PGAM1|1;PGD|1;Krt1|1;Q8BPI7|1;Eif2s1|1;Rac2|1;Dld|1;IDH1|1;Park7|1;Mdh1|1;Gpi|1;Pld4|1;Hint1|1;Uqcrc2|1;NME1|1;EPRS|1;AARS|1;Gphn|1;HPRT|1;SARS|1;Suclg1|1;Pfkp|1;Rbm3|1;PEBP1|1;SOD2|1;Pycrl|1;Me2|1;MAT2A|1;RHO…	109	12622	303	52649	Biological processes
GO:0034645	cellular macromolecule biosynthetic process	5	5	6.24e-05	0.0008	HSP90AB1|1;Lmna|1;VIM|1;Rpsa|1;Rack1|1;HSP90AA1|1;Eif5a|1;Hnrnpa1|1;Vcp|1;CCT3|1;CCT2|1;RPS20|1;Ywhaq|1;RPL12|1;RPL30|1;RPL5|1;Eef1d|1;Eif2s1|1;PCNA|1;Gm10036|1;EIF3B|1;Park7|1;Hnrnpa2b1|1;Pcbp1|1;RPS11|1;RPS3A1|1;Hint1|1;Ddx17|1;Rps12|1;EPRS|1;AARS|1;CSDE1|1;MCM6|1;SARS|1;Caprin1|1;Phf5a|1;Rbm3|1;SOD2|1;Hnrnpd|1;Cnbp|1;Cbx3|1;RHOA|1;Sumo2|1;Rps27l|1;Mtpn|1;HNRNPK|1;Tcp1|1;RUVBL2|1;RPL9|1;Sdf2l1|…	105	12993	303	52649	Biological processes
GO:0032535	regulation of cellular component size	4	4	7.16e-05	0.000898	HSP90AB1|1;CFL1|1;GSN|1;Capg|1;RHOA|1;Mtpn|1;Hsp90ab1|1;Cfl1|1;Msn|1;Hsp90aa1|1;CAPG|1;Hcls1|1;Pfn1|1;Npm1|1;Coro1a|1;Gsn|1;Spp1|1	17	988	303	52649	Biological processes
GO:0090066	regulation of anatomical structure size	4	4	9.05e-05	0.00109	HSP90AB1|1;CFL1|1;GSN|1;Capg|1;RHOA|1;Mtpn|1;Hsp90ab1|1;G6pdx|1;Cfl1|1;Msn|1;Hsp90aa1|1;CAPG|1;Hcls1|1;Pfn1|1;Npm1|1;Coro1a|1;Gsn|1;Sod2|1;Spp1|1	19	1210	303	52649	Biological processes
GO:0009059	macromolecule biosynthetic process	5	5	0.000111	0.00127	HSP90AB1|1;Lmna|1;VIM|1;Rpsa|1;Rack1|1;HSP90AA1|1;Eif5a|1;Hnrnpa1|1;Vcp|1;CCT3|1;CCT2|1;RPS20|1;Ywhaq|1;RPL12|1;RPL30|1;RPL5|1;Eef1d|1;Eif2s1|1;PCNA|1;Gm10036|1;EIF3B|1;Park7|1;Hnrnpa2b1|1;Pcbp1|1;RPS11|1;RPS3A1|1;Hint1|1;Ddx17|1;Rps12|1;EPRS|1;AARS|1;CSDE1|1;MCM6|1;SARS|1;Caprin1|1;Phf5a|1;Rbm3|1;SOD2|1;Hnrnpd|1;Cnbp|1;Cbx3|1;RHOA|1;Sumo2|1;Rps27l|1;Mtpn|1;HNRNPK|1;Tcp1|1;RUVBL2|1;RPL9|1;Sdf2l1|…	106	13330	303	52649	Biological processes
GO:0071705	nitrogen compound transport	5	5	0.00112	0.00817	HSP90AB1|1;Lmna|1;Prdx1|1;Hspa9|1;CFL1|1;Rpsa|1;Rack1|1;HSP90AA1|1;Eif5a|1;Vcp|1;Hspd1|1;Anxa5|1;Ca2|1;Ywhaq|1;MKIAA0034|1;Rac2|1;Park7|1;Hnrnpa2b1|1;YWHAG|1;Gpi|1;Uqcrc2|1;GDI2|1;Vps29|1;Rbm8a|1;Tcp1|1;Hsp90ab1|1;Slc16a1|1;Hsp90aa1|1;Cltc|1;Rpl11|1;Ywhaz|1;Hcls1|1;Ywhag|1;Slc25a5|1;Calr|1;Hspa4|1;Npm1|1;Lcp1|1;Ppia|1;Hsp90b1|1;Anxa1|1	41	4323	303	52649	Biological processes
GO:0032880	regulation of protein localization	4	4	0.00134	0.00936	HSP90AB1|1;Lmna|1;Prdx1|1;Rack1|1;HSP90AA1|1;Arhgdia|1;CCT3|1;CCT2|1;Hspd1|1;Anxa5|1;Rac2|1;Park7|1;Gpi|1;Tcp1|1;Hsp90ab1|1;Slc16a1|1;Msn|1;Hsp90aa1|1;Cct2|1;Cltc|1;Hcls1|1;Npm1|1;Hspa5|1;Lcp1|1;Ppia|1;Hnrnpu|1;Anxa1|1	27	2492	303	52649	Biological processes
GO:0009893	positive regulation of metabolic process	3	3	0.00151	0.0102	HSP90AB1|1;Lmna|1;Pdia3|1;VIM|1;CFL1|1;Rack1|1;HSP90AA1|1;Arhgdia|1;Eif5a|1;Hnrnpa1|1;Vcp|1;CCT3|1;CCT2|1;Hspd1|1;Anxa5|1;RPL5|1;Arhgdib|1;Eif2s1|1;Park7|1;Hnrnpa2b1|1;Mdh1|1;Pcbp1|1;Ubap2l|1;Ddx17|1;Phf5a|1;Pfkp|1;PEBP1|1;SOD2|1;Hnrnpd|1;LGMN|1;Cnbp|1;Sugt1|1;RHOA|1;Sumo2|1;Rps27l|1;Mtpn|1;HNRNPK|1;Tcp1|1;RPS3|1;Hsp90ab1|1;Msn|1;Hsp90aa1|1;Cct2|1;Pabpc1|1;Rpl11|1;Hcls1|1;Nme1|1;Hprt1|1;Lgmn|1;Se…	75	9388	303	52649	Biological processes
GO:0015833	peptide transport	7	6,7	0.00178	0.0115	HSP90AB1|1;Lmna|1;Prdx1|1;Hspa9|1;CFL1|1;Rack1|1;HSP90AA1|1;Vcp|1;Hspd1|1;Anxa5|1;Ca2|1;Ywhaq|1;MKIAA0034|1;Rac2|1;YWHAG|1;Gpi|1;Uqcrc2|1;GDI2|1;Vps29|1;Tcp1|1;Hsp90ab1|1;Slc16a1|1;Hsp90aa1|1;Cltc|1;Rpl11|1;Ywhaz|1;Hcls1|1;Ywhag|1;Calr|1;Hspa4|1;Lcp1|1;Ppia|1;Hsp90b1|1;Anxa1|1	34	3469	303	52649	Biological processes
GO:0045184	establishment of protein localization	5	4,5	0.00193	0.0124	HSP90AB1|1;Lmna|1;Prdx1|1;Hspa9|1;CFL1|1;Rack1|1;HSP90AA1|1;Eif5a|1;Vcp|1;CCT3|1;CCT2|1;Hspd1|1;Anxa5|1;Ywhaq|1;MKIAA0034|1;Rac2|1;Park7|1;YWHAG|1;Gpi|1;Uqcrc2|1;GDI2|1;Vps29|1;Tcp1|1;Hsp90ab1|1;Slc16a1|1;Hsp90aa1|1;Cct2|1;Cltc|1;Rpl11|1;Ywhaz|1;Hcls1|1;Ywhag|1;Calr|1;Hspa4|1;Npm1|1;Ruvbl2|1;Hspa5|1;Lcp1|1;Ppia|1;Hsp90b1|1;Rhoa|1;Anxa1|1	42	4592	303	52649	Biological processes
GO:0006886	intracellular protein transport	7	5,6,7	0.00193	0.0124	HSP90AB1|1;Lmna|1;Prdx1|1;Hspa9|1;CFL1|1;HSP90AA1|1;Eif5a|1;Vcp|1;Hspd1|1;Ywhaq|1;MKIAA0034|1;Rac2|1;Park7|1;YWHAG|1;Uqcrc2|1;Vps29|1;Hsp90ab1|1;Hsp90aa1|1;Cltc|1;Rpl11|1;Ywhaz|1;Hcls1|1;Ywhag|1;Calr|1;Hspa4|1;Lcp1|1;Hsp90b1|1	27	2558	303	52649	Biological processes
GO:0042886	amide transport	6	6	0.0023	0.0141	HSP90AB1|1;Lmna|1;Prdx1|1;Hspa9|1;CFL1|1;Rack1|1;HSP90AA1|1;Vcp|1;Hspd1|1;Anxa5|1;Ca2|1;Ywhaq|1;MKIAA0034|1;Rac2|1;YWHAG|1;Gpi|1;Uqcrc2|1;GDI2|1;Vps29|1;Tcp1|1;Hsp90ab1|1;Slc16a1|1;Hsp90aa1|1;Cltc|1;Rpl11|1;Ywhaz|1;Hcls1|1;Ywhag|1;Calr|1;Hspa4|1;Lcp1|1;Ppia|1;Hsp90b1|1;Anxa1|1	34	3525	303	52649	Biological processes
GO:0034109	homotypic cell-cell adhesion	6	5,6	0.00394	0.0209	Hspd1|1;Rac2|1;RHOA|1;Lgals3|1;RPS3|1;Pdia6|1;Hsp90aa1|1;Rps3|1;Clic1|1;Lcp1|1;Coro1a|1;Rhoa|1;Actg1|1;Actb|1;Anxa1|1	15	1184	303	52649	Biological processes
GO:1902582	single-organism intracellular transport	6	5,6	0.00422	0.022	HSP90AB1|1;Lmna|1;Prdx1|1;Hspa9|1;CFL1|1;Rpsa|1;HSP90AA1|1;Eif5a|1;Vcp|1;Hspd1|1;Ywhaq|1;Rac2|1;Park7|1;ACTN4|1;Hnrnpa2b1|1;Vps29|1;Atox1|1;Hsp90ab1|1;Msn|1;Hsp90aa1|1;Rpl11|1;Ywhaz|1;Hcls1|1;Ywhag|1;Slc25a5|1;Sec22b|1;Calr|1;Hspa4|1;Npm1|1;Hsp90b1|1;Coro1a|1;Grn|1	32	3388	303	52649	Biological processes
GO:0071702	organic substance transport	5	5	0.00682	0.0313	HSP90AB1|1;Lmna|1;Prdx1|1;Hspa9|1;FABP5|1;CFL1|1;Rpsa|1;Rack1|1;HSP90AA1|1;Eif5a|1;Vcp|1;Hspd1|1;Anxa5|1;Ca2|1;Ywhaq|1;Got2|1;MKIAA0034|1;Rac2|1;Park7|1;Hnrnpa2b1|1;YWHAG|1;Gpi|1;Uqcrc2|1;GDI2|1;Vps29|1;Rbm8a|1;HNRNPK|1;Tcp1|1;Hsp90ab1|1;Slc16a1|1;Fabp5|1;Hsp90aa1|1;Cltc|1;Rpl11|1;Ywhaz|1;Hcls1|1;Ywhag|1;Slc25a5|1;Eprs|1;Calr|1;Hspa4|1;Npm1|1;Hspa5|1;Lcp1|1;Ppia|1;Hsp90b1|1;Rhoa|1;Spp1|1;Anxa1|1;…	50	6114	303	52649	Biological processes
GO:0015031	protein transport	6	5,6	0.00697	0.0318	HSP90AB1|1;Lmna|1;Prdx1|1;Hspa9|1;CFL1|1;Rack1|1;HSP90AA1|1;Eif5a|1;Vcp|1;Hspd1|1;Anxa5|1;Ywhaq|1;MKIAA0034|1;Rac2|1;Park7|1;YWHAG|1;Gpi|1;Uqcrc2|1;GDI2|1;Vps29|1;Tcp1|1;Hsp90ab1|1;Slc16a1|1;Hsp90aa1|1;Cltc|1;Rpl11|1;Ywhaz|1;Hcls1|1;Ywhag|1;Calr|1;Hspa4|1;Hspa5|1;Lcp1|1;Ppia|1;Hsp90b1|1;Rhoa|1;Anxa1|1	37	4217	303	52649	Biological processes
GO:0098602	single organism cell adhesion	4	3,4	0.0127	0.05	Rpsa|1;Hspd1|1;Rac2|1;ACTN4|1;RHOA|1;Lgals3|1;RPS3|1;Pdia6|1;Msn|1;Hsp90aa1|1;Calr|1;Rps3|1;Clic1|1;Lcp1|1;Coro1a|1;Rhoa|1;Actg1|1;Actb|1;Anxa1|1	19	1870	303	52649	Biological processes
GO:0060341	regulation of cellular localization	4	4	0.014	0.0539	HSP90AB1|1;Lmna|1;Prdx1|1;Rack1|1;HSP90AA1|1;CCT3|1;CCT2|1;Hspd1|1;Anxa5|1;Rac2|1;Park7|1;SLC25A5|1;Gpi|1;Tcp1|1;Hsp90ab1|1;Slc16a1|1;Msn|1;Hsp90aa1|1;Cct2|1;Cltc|1;Hcls1|1;Slc25a5|1;Npm1|1;Lcp1|1;Ppia|1;Coro1a|1;Hnrnpu|1;Spp1|1;Anxa1|1	29	3266	303	52649	Biological processes
GO:0043085	positive regulation of catalytic activity	5	5	0.0154	0.058	HSP90AB1|1;Rack1|1;HSP90AA1|1;Arhgdia|1;Vcp|1;CCT2|1;Hspd1|1;RPL5|1;Arhgdib|1;Park7|1;LGMN|1;Sugt1|1;RHOA|1;Rps27l|1;Tcp1|1;RPS3|1;Hsp90ab1|1;Hsp90aa1|1;Cct2|1;Lgmn|1;Psme2|1;Pfn1|1;Npm1|1;Rhoc|1;Rps3|1;Hspa5|1;Rpl5|1;Pcna|1;Atp1b3|1;Rhoa|1;Hnrnpu|1	31	3577	303	52649	Biological processes
GO:0016337	single organismal cell-cell adhesion	5	4,5	0.0212	0.0729	Rpsa|1;Hspd1|1;Rac2|1;RHOA|1;Lgals3|1;RPS3|1;Pdia6|1;Msn|1;Hsp90aa1|1;Rps3|1;Clic1|1;Lcp1|1;Coro1a|1;Rhoa|1;Actg1|1;Actb|1;Anxa1|1	17	1707	303	52649	Biological processes
GO:0051049	regulation of transport	4	4	0.0296	0.0907	HSP90AB1|1;Prdx1|1;FABP5|1;CFL1|1;Rack1|1;Hspd1|1;Anxa5|1;Ca2|1;ATP1B3|1;Rac2|1;Park7|1;ACTN4|1;SLC25A5|1;Gpi|1;RHOA|1;HNRNPK|1;Lgals3|1;CLIC1|1;Hsp90ab1|1;Slc16a1|1;G6pdx|1;Fabp5|1;Msn|1;Atp1a1|1;Hsp90aa1|1;Hcls1|1;Slc25a5|1;Calr|1;Clic1|1;Hspa5|1;Lcp1|1;Ppia|1;Coro1a|1;Atp1b3|1;Spp1|1;Anxa1|1;Hnrnpk|1	37	4669	303	52649	Biological processes
GO:0045055	regulated exocytosis	9	6,8,9	0.0442	0.121	Rac2|1;Cap1|1;Ywhaz|1;Pfn1|1;Hspa5|1;Coro1a|1	6	443	303	52649	Biological processes
GO:0048583	regulation of response to stimulus	3	3	0.047	0.124	HSP90AB1|1;Lmna|1;AKR1B3|1;Pdia3|1;Prdx1|1;FABP5|1;CFL1|1;Rack1|1;HSP90AA1|1;Arhgdia|1;Vcp|1;Hspd1|1;Anxa5|1;Arhgdib|1;Eef1d|1;Krt1|1;Eif2s1|1;Tpt1|1;Rac2|1;Park7|1;ACTN4|1;Mdh1|1;SLC25A5|1;Hint1|1;Psmb4|1;Ddx17|1;Pfkp|1;PEBP1|1;LGMN|1;RHOA|1;Mtpn|1;HNRNPK|1;Lgals3|1;RPS3|1;Hsp90ab1|1;G6pdx|1;Fabp5|1;Hsp90aa1|1;Rpl11|1;Hcls1|1;Slc25a5|1;Nme1|1;Alb|1;Lgmn|1;Akr1b1|1;Calr|1;Psma1|1;Snrpf|1;Npm1|1;G…	65	9254	303	52649	Biological processes
GO:0032386	regulation of intracellular transport	5	5	0.0744	0.168	HSP90AB1|1;Prdx1|1;Rac2|1;Park7|1;SLC25A5|1;Hsp90ab1|1;Msn|1;Hsp90aa1|1;Hcls1|1;Slc25a5|1;Lcp1|1;Coro1a|1	12	1298	303	52649	Biological processes
GO:0016192	vesicle-mediated transport	5	5	0.078	0.173	Atp5b|1;Rack1|1;Vcp|1;CORO1A|1;MKIAA0034|1;Rac2|1;ACTN4|1;Pld4|1;Vps29|1;SEC22B|1;HNRNPK|1;Lgals3|1;Pdia6|1;Msn|1;Cap1|1;Cltc|1;Ywhaz|1;Nme1|1;Sec22b|1;Calr|1;Pfn1|1;Txndc5|1;Hspa5|1;Hsp90b1|1;Coro1a|1;Grn|1;Anxa1|1;Hnrnpk|1	28	3667	303	52649	Biological processes
GO:2000112	regulation of cellular macromolecule biosynthetic process	6	6	0.0826	0.18	HSP90AB1|1;Lmna|1;VIM|1;Rack1|1;HSP90AA1|1;Eif5a|1;Hnrnpa1|1;CCT3|1;CCT2|1;Ywhaq|1;Eif2s1|1;PCNA|1;Park7|1;Hnrnpa2b1|1;Pcbp1|1;Hint1|1;Ddx17|1;CSDE1|1;Caprin1|1;Phf5a|1;SOD2|1;Hnrnpd|1;Cnbp|1;Cbx3|1;RHOA|1;Sumo2|1;Rps27l|1;Mtpn|1;HNRNPK|1;Tcp1|1;RUVBL2|1;Shmt2|1;RPS3|1;Hsp90ab1|1;Eno1|1;Hsp90aa1|1;Cct2|1;Rpl11|1;Eif3b|1;Hcls1|1;Nme1|1;Eprs|1;Csde1|1;Nedd8|1;CBX3|1;Wdr77|1;Wdr5|1;Calr|1;Pfn1|1;Pcn…	69	10231	303	52649	Biological processes
GO:0010556	regulation of macromolecule biosynthetic process	6	5,6	0.099	0.203	HSP90AB1|1;Lmna|1;VIM|1;Rack1|1;HSP90AA1|1;Eif5a|1;Hnrnpa1|1;CCT3|1;CCT2|1;Ywhaq|1;Eif2s1|1;PCNA|1;Park7|1;Hnrnpa2b1|1;Pcbp1|1;Hint1|1;Ddx17|1;CSDE1|1;Caprin1|1;Phf5a|1;SOD2|1;Hnrnpd|1;Cnbp|1;Cbx3|1;RHOA|1;Sumo2|1;Rps27l|1;Mtpn|1;HNRNPK|1;Tcp1|1;RUVBL2|1;Shmt2|1;RPS3|1;Hsp90ab1|1;Eno1|1;Hsp90aa1|1;Cct2|1;Cltc|1;Rpl11|1;Eif3b|1;Hcls1|1;Nme1|1;Eprs|1;Csde1|1;Nedd8|1;CBX3|1;Wdr77|1;Wdr5|1;Calr|1;Pfn…	70	10514	303	52649	Biological processes
GO:0006887	exocytosis	8	5,7,8	0.167	0.288	Rac2|1;Cap1|1;Ywhaz|1;Sec22b|1;Pfn1|1;Hspa5|1;Coro1a|1;Anxa1|1	8	925	303	52649	Biological processes
GO:0098609	cell-cell adhesion	4	4	0.174	0.297	Rpsa|1;Hspd1|1;Rac2|1;RHOA|1;Lgals3|1;RPS3|1;Pdia6|1;Msn|1;Hsp90aa1|1;Rps3|1;Clic1|1;Lcp1|1;Coro1a|1;Rhoa|1;Actg1|1;Actb|1;Anxa1|1	17	2294	303	52649	Biological processes
GO:0045321	leukocyte activation	3	3	0.181	0.305	Prdx1|1;Hspd1|1;Rac2|1;RHOA|1;Lgals3|1;RPS3|1;Msn|1;Hsp90aa1|1;Ywhaz|1;Hprt1|1;Rps3|1;Lcp1|1;Coro1a|1;Rhoa|1;Anxa1|1	15	2001	303	52649	Biological processes
GO:0007155	cell adhesion	3	3	0.25	0.379	Atp5b|1;CFL1|1;Rpsa|1;Hspd1|1;TLN1|1;Rac2|1;ACTN4|1;SPP1|1;RHOA|1;Lgals3|1;RPS3|1;Pdia6|1;Msn|1;Hsp90aa1|1;Calr|1;Rps3|1;Clic1|1;Lcp1|1;Coro1a|1;Rhoa|1;Actg1|1;Actb|1;Spp1|1;Anxa1|1	24	3586	303	52649	Biological processes
GO:0046903	secretion	6	5,6	0.317	0.448	Hspd1|1;Anxa5|1;Ca2|1;Got2|1;Rac2|1;Gpi|1;NME1|1;Slc16a1|1;Cap1|1;Ywhaz|1;Nme1|1;Sec22b|1;Pfn1|1;Hspa5|1;Ppia|1;Coro1a|1;Spp1|1;Anxa1|1	18	2743	303	52649	Biological processes
GO:0030030	cell projection organization	4	4	0.388	0.513	CFL1|1;Capg|1;Rac2|1;NME1|1;Caprin1|1;RHOA|1;Cfl1|1;Hsp90aa1|1;Nme1|1;Hprt1|1;Lgmn|1;Eef1a1|1;Pfn1|1;Hspa5|1;Vim|1;Coro1a|1;Rhoa|1;Grn|1;Spp1|1;Dynlt1|1	20	3206	303	52649	Biological processes
GO:0048731	system development	4	4	0.396	0.521	HSP90AB1|1;Pkm|1;Atp5b|1;Lmna|1;AKR1B3|1;PPIA|1;G6PDX|1;Pgk1|1;Hspa9|1;CFL1|1;HSP90AA1|1;Hspd1|1;Ca2|1;Got2|1;Krt1|1;Krt10|1;YWHAG|1;Gpi|1;Pld4|1;Ddx17|1;NME1|1;Gphn|1;Caprin1|1;PEBP1|1;SOD2|1;ISG15|1;RHOA|1;Mtpn|1;Gart|1;Atic|1;Lgals3|1;Hsp90ab1|1;G6pdx|1;Cfl1|1;Msn|1;Hsp90aa1|1;Rnh1|1;Fasn|1;Hcls1|1;Ywhag|1;Nme1|1;Hprt1|1;Hsd17b10|1;Isg15|1;Wdr77|1;Wdr5|1;Eef1a1|1;Akr1b1|1;Calr|1;Pfn1|1;Aars|1;…	68	11415	303	52649	Biological processes
GO:0090304	nucleic acid metabolic process	5	5	0.426	0.548	HSP90AB1|1;Lmna|1;Rpsa|1;HSP90AA1|1;Hnrnpa1|1;Vcp|1;CCT3|1;CCT2|1;Hspd1|1;Ywhaq|1;SF3B3|1;Hnrnpf|1;PCNA|1;Park7|1;Hnrnpa2b1|1;Pcbp1|1;Hint1|1;Ddx17|1;EPRS|1;AARS|1;CSDE1|1;Sf3a1|1;MCM6|1;SARS|1;Phf5a|1;Rbm3|1;SNRPF|1;SOD2|1;Hnrnpd|1;Cnbp|1;Rbm8a|1;Cbx3|1;SF3B5|1;RHOA|1;Sumo2|1;Rps27l|1;Mtpn|1;HNRNPK|1;Tcp1|1;RUVBL2|1;RPS3|1;Hsp90ab1|1;Eno1|1;Hsp90aa1|1;Cct2|1;Pabpc1|1;Sf3b3|1;Rpl11|1;Hcls1|1;Nme1…	81	13753	303	52649	Biological processes
GO:0032940	secretion by cell	7	4,6,7	0.497	0.608	Hspd1|1;Anxa5|1;Rac2|1;Gpi|1;Slc16a1|1;Cap1|1;Ywhaz|1;Sec22b|1;Pfn1|1;Hspa5|1;Ppia|1;Coro1a|1;Spp1|1;Anxa1|1	14	2367	303	52649	Biological processes
GO:0000902	cell morphogenesis	6	5,6	0.528	0.636	HSP90AB1|1;CFL1|1;HSP90AA1|1;Arhgdia|1;CAP1|1;ACTN4|1;Caprin1|1;Hsp90ab1|1;Cfl1|1;Msn|1;Hsp90aa1|1;Cap1|1;Hprt1|1;Calr|1;Vim|1;Coro1a|1;Rhoa|1;Actb|1;Spp1|1;Anxa1|1	20	3465	303	52649	Biological processes
GO:0055086	nucleobase-containing small molecule metabolic process	5	4,5	2.92e-18	7.41e-16	Pkm|1;Atp5b|1;EG433182|1;GAPDH|1;ALDOA|1;Atp5a1|1;G6PDX|1;Pgk1|1;Gm20390|1;Tpi1|1;Rack1|1;Ak2|1;Vcp|1;Mdh2|1;Tkt|1;PGAM1|1;PGD|1;Dld|1;Park7|1;Mdh1|1;Gpi|1;Hint1|1;Uqcrc2|1;NME1|1;Gphn|1;HPRT|1;Pfkp|1;Pycrl|1;Me2|1;RHOA|1;Gart|1;Atic|1;Shmt2|1;Dlst|1;Eno1|1;Gapdh|1;G6pdx|1;Cap1|1;Pgam1|1;Q3U4D1|1;Nme1|1;Hprt1|1;Aldoa|1;Pgd|1;Me1|1;AHCY|1;Ahcy|1;Rhoa|1;Mat2a|1	49	1929	303	52649	Biological processes
GO:0009117	nucleotide metabolic process	6	6	5.07e-16	9.81e-14	Pkm|1;Atp5b|1;EG433182|1;GAPDH|1;ALDOA|1;Atp5a1|1;G6PDX|1;Pgk1|1;Gm20390|1;Tpi1|1;Rack1|1;Ak2|1;Vcp|1;Mdh2|1;Tkt|1;PGAM1|1;PGD|1;Dld|1;Park7|1;Mdh1|1;Gpi|1;Hint1|1;Uqcrc2|1;NME1|1;Gphn|1;HPRT|1;Pfkp|1;Me2|1;RHOA|1;Gart|1;Atic|1;Shmt2|1;Dlst|1;Eno1|1;Gapdh|1;G6pdx|1;Cap1|1;Pgam1|1;Nme1|1;Hprt1|1;Aldoa|1;Pgd|1;Me1|1;Rhoa|1	44	1781	303	52649	Biological processes
GO:0019693	ribose phosphate metabolic process	5	5	7.53e-16	1.39e-13	Pkm|1;Atp5b|1;EG433182|1;GAPDH|1;ALDOA|1;Atp5a1|1;G6PDX|1;Pgk1|1;Gm20390|1;Tpi1|1;Rack1|1;Ak2|1;Vcp|1;Tkt|1;PGAM1|1;PGD|1;Dld|1;Park7|1;Gpi|1;Hint1|1;Uqcrc2|1;NME1|1;Gphn|1;HPRT|1;Pfkp|1;RHOA|1;Gart|1;Atic|1;Shmt2|1;Eno1|1;Gapdh|1;G6pdx|1;Cap1|1;Pgam1|1;Nme1|1;Hprt1|1;Aldoa|1;Pgd|1;Rhoa|1	39	1411	303	52649	Biological processes
GO:0006753	nucleoside phosphate metabolic process	5	5	7.85e-16	1.39e-13	Pkm|1;Atp5b|1;EG433182|1;GAPDH|1;ALDOA|1;Atp5a1|1;G6PDX|1;Pgk1|1;Gm20390|1;Tpi1|1;Rack1|1;Ak2|1;Vcp|1;Mdh2|1;Tkt|1;PGAM1|1;PGD|1;Dld|1;Park7|1;Mdh1|1;Gpi|1;Hint1|1;Uqcrc2|1;NME1|1;Gphn|1;HPRT|1;Pfkp|1;Me2|1;RHOA|1;Gart|1;Atic|1;Shmt2|1;Dlst|1;Eno1|1;Gapdh|1;G6pdx|1;Cap1|1;Pgam1|1;Nme1|1;Hprt1|1;Aldoa|1;Pgd|1;Me1|1;Rhoa|1	44	1803	303	52649	Biological processes
GO:0044281	small molecule metabolic process	4	4	5.22e-14	7.85e-12	Pkm|1;Atp5b|1;EG433182|1;GAPDH|1;ALDOA|1;AKR1B3|1;Atp5a1|1;G6PDX|1;Pgk1|1;Gm20390|1;FABP5|1;Tpi1|1;Rack1|1;Ldha|1;Ak2|1;Vcp|1;Mdh2|1;Tkt|1;Ca2|1;Got2|1;PGAM1|1;PGD|1;Q8BPI7|1;Dld|1;IDH1|1;Park7|1;Mdh1|1;Gpi|1;Hint1|1;Uqcrc2|1;NME1|1;EPRS|1;AARS|1;Gphn|1;HPRT|1;SARS|1;Suclg1|1;Pfkp|1;Pycrl|1;Me2|1;MAT2A|1;RHOA|1;Gart|1;Atic|1;Shmt2|1;Dlst|1;Eno1|1;Gapdh|1;G6pdx|1;Fabp5|1;LDHA|1;Cap1|1;Fasn|1;Pgam1…	74	5081	303	52649	Biological processes
GO:0019637	organophosphate metabolic process	4	4	3.16e-11	2.53e-09	Pkm|1;Atp5b|1;EG433182|1;GAPDH|1;ALDOA|1;Atp5a1|1;G6PDX|1;Pgk1|1;Gm20390|1;FABP5|1;Tpi1|1;Rack1|1;Ak2|1;Vcp|1;Mdh2|1;Tkt|1;PGAM1|1;PGD|1;Dld|1;Park7|1;Mdh1|1;Gpi|1;Pld4|1;Hint1|1;Uqcrc2|1;NME1|1;Gphn|1;HPRT|1;Pfkp|1;Me2|1;RHOA|1;Gart|1;Atic|1;Shmt2|1;Dlst|1;Eno1|1;Gapdh|1;G6pdx|1;Fabp5|1;Cap1|1;Pgam1|1;Nme1|1;Hprt1|1;Aldoa|1;Pgd|1;Me1|1;Idh1|1;Rhoa|1	48	2865	303	52649	Biological processes
GO:1901135	carbohydrate derivative metabolic process	4	4	8.77e-11	6.26e-09	Pkm|1;Atp5b|1;EG433182|1;GAPDH|1;ALDOA|1;AKR1B3|1;Atp5a1|1;G6PDX|1;Pgk1|1;Gm20390|1;Tpi1|1;Rack1|1;Ak2|1;Vcp|1;Tkt|1;PGAM1|1;PGD|1;Dld|1;Park7|1;Gpi|1;Hint1|1;Uqcrc2|1;NME1|1;Gphn|1;HPRT|1;Pfkp|1;Pycrl|1;RHOA|1;Gart|1;Atic|1;Sdf2l1|1;Shmt2|1;Eno1|1;Gapdh|1;G6pdx|1;Cap1|1;Pgam1|1;Cltc|1;Q3U4D1|1;Nme1|1;Hprt1|1;Erp44|1;Aldoa|1;Akr1b1|1;Pgd|1;AHCY|1;Ahcy|1;Rhoa|1;Mat2a|1	49	3057	303	52649	Biological processes
GO:0044267	cellular protein metabolic process	5	5	4.1e-08	1.56e-06	HSP90AB1|1;Tubb5|1;Pdia3|1;VIM|1;Prdx1|1;Hspa9|1;CFL1|1;Rpsa|1;Rack1|1;HSP90AA1|1;Eif5a|1;Vcp|1;Mdh2|1;Hspd1|1;RPS20|1;RPL12|1;RPL30|1;RPL5|1;Eef1d|1;Krt1|1;Eif2s1|1;Gm10036|1;Rac2|1;EIF3B|1;Park7|1;Krt10|1;Hnrnpa2b1|1;PSMA7|1;Pcbp1|1;RPS11|1;Gpi|1;RPS3A1|1;PSMA1|1;Psmb4|1;Uqcrc2|1;Rps12|1;EPRS|1;AARS|1;Gphn|1;SARS|1;Caprin1|1;Rbm3|1;PEBP1|1;ISG15|1;NEDD8|1;Hnrnpd|1;LGMN|1;RHOA|1;Sumo2|1;Rps27l|1…	114	12487	303	52649	Biological processes
GO:0010638	positive regulation of organelle organization	5	5	4.7e-08	1.77e-06	Hnrnpa1|1;CCT3|1;CCT2|1;Anxa5|1;GSN|1;Eif2s1|1;Rac2|1;Hnrnpa2b1|1;Mdh1|1;Ranbp1|1;Pfkp|1;PEBP1|1;Hnrnpd|1;RHOA|1;Tcp1|1;RPS3|1;Cfl1|1;Msn|1;Cct2|1;Pfn1|1;Snrpf|1;Npm1|1;Ruvbl2|1;Rps3|1;Lcp1|1;Coro1a|1;Gsn|1;Rhoa|1;Hnrnpu|1;Anxa1|1	30	1668	303	52649	Biological processes
GO:0019538	protein metabolic process	4	4	8.86e-08	3.19e-06	HSP90AB1|1;Tubb5|1;Pdia3|1;VIM|1;Prdx1|1;Pgk1|1;Hspa9|1;CFL1|1;Rpsa|1;Rack1|1;HSP90AA1|1;Eif5a|1;Vcp|1;Mdh2|1;Hspd1|1;RPS20|1;RPL12|1;RPL30|1;RPL5|1;SF3B3|1;Eef1d|1;Krt1|1;Eif2s1|1;Gm10036|1;Rac2|1;Dld|1;EIF3B|1;Park7|1;Krt10|1;Hnrnpa2b1|1;PSMA7|1;Pcbp1|1;RPS11|1;Gpi|1;RPS3A1|1;PSMA1|1;Psmb4|1;Prss1|1;Uqcrc2|1;Rps12|1;EPRS|1;AARS|1;Gphn|1;SARS|1;Caprin1|1;Rbm3|1;PEBP1|1;ISG15|1;NEDD8|1;Hnrnpd|1;L…	125	14337	303	52649	Biological processes
GO:0051258	protein polymerization	8	7,8	3.56e-07	1.06e-05	Tubb5|1;Tuba1a|1;CFL1|1;HSP90AA1|1;GSN|1;Capg|1;HCLS1|1;Tubb4b|1;RHOA|1;Mtpn|1;RPS3|1;Hsp90aa1|1;CAPG|1;Hcls1|1;Pfn1|1;Rps3|1;Coro1a|1;Gsn|1	18	735	303	52649	Biological processes
GO:0032271	regulation of protein polymerization	9	5,6,8,9	4.02e-06	8.1e-05	CFL1|1;HSP90AA1|1;GSN|1;Capg|1;RHOA|1;Mtpn|1;RPS3|1;Hsp90aa1|1;CAPG|1;Hcls1|1;Pfn1|1;Rps3|1;Coro1a|1;Gsn|1	14	543	303	52649	Biological processes
GO:0009628	response to abiotic stimulus	3	3	4.36e-06	8.74e-05	HSP90AB1|1;Lmna|1;AKR1B3|1;Pgk1|1;HSP90AA1|1;Arhgdia|1;Hspd1|1;Ca2|1;Eef1d|1;Eif2s1|1;ACTN4|1;Gpi|1;Rbm3|1;PEBP1|1;SOD2|1;LGMN|1;RHOA|1;Mtpn|1;Hsp90ab1|1;ACTG1|1;Atp1a1|1;Hsp90aa1|1;Lgmn|1;Aldoa|1;Akr1b1|1;Ruvbl2|1;Hspa5|1;Hsp90b1|1;Pcna|1;Sod2|1;Actg1|1;Actb|1;Cat|1;P4hb|1;Anxa1|1	35	2638	303	52649	Biological processes
GO:0008154	actin polymerization or depolymerization	8	7,8	3.02e-05	0.000456	CFL1|1;GSN|1;Capg|1;HCLS1|1;RHOA|1;Mtpn|1;Cfl1|1;Cap1|1;CAPG|1;Hcls1|1;Pfn1|1;Coro1a|1;Gsn|1	13	567	303	52649	Biological processes
GO:0033365	protein localization to organelle	6	6	8.13e-05	0.001	HSP90AB1|1;Lmna|1;Prdx1|1;CFL1|1;HSP90AA1|1;CCT3|1;CCT2|1;Hspd1|1;Rac2|1;Park7|1;Uqcrc2|1;Tcp1|1;Hsp90ab1|1;Msn|1;Hsp90aa1|1;Cct2|1;Rpl11|1;Ywhaz|1;Hcls1|1;Sumo3|1;Calr|1;Hspa4|1;Npm1|1;Ruvbl2|1;Hspa5|1;Hnrnpu|1	26	1963	303	52649	Biological processes
GO:0072594	establishment of protein localization to organelle	7	5,6,7	0.000323	0.003	HSP90AB1|1;Lmna|1;Prdx1|1;CFL1|1;HSP90AA1|1;CCT3|1;CCT2|1;Hspd1|1;Rac2|1;Uqcrc2|1;Tcp1|1;Hsp90ab1|1;Hsp90aa1|1;Cct2|1;Ywhaz|1;Hcls1|1;Hspa4|1;Ruvbl2|1	18	1230	303	52649	Biological processes
GO:0051493	regulation of cytoskeleton organization	6	6	0.000368	0.00331	CFL1|1;Arhgdia|1;GSN|1;Arhgdib|1;Capg|1;Ranbp1|1;RHOA|1;Mtpn|1;RPS3|1;Cfl1|1;CAPG|1;Hcls1|1;Pfn1|1;Npm1|1;Rps3|1;Coro1a|1;Gsn|1;Rhoa|1;Hnrnpu|1	19	1353	303	52649	Biological processes
GO:2000145	regulation of cell motility	4	4	0.000388	0.00345	Atp5b|1;Lmna|1;Atp5a1|1;CFL1|1;Rack1|1;Arhgdia|1;Anxa5|1;Arhgdib|1;Rac2|1;ACTN4|1;Gpi|1;LGMN|1;RHOA|1;Lgals3|1;Msn|1;Lgmn|1;Calr|1;Pfn1|1;Hspa5|1;Vim|1;Coro1a|1;Sod2|1;Rhoa|1;Anxa1|1	24	1932	303	52649	Biological processes
GO:0032956	regulation of actin cytoskeleton organization	6	5,6	0.000557	0.00468	CFL1|1;Arhgdia|1;GSN|1;Arhgdib|1;Capg|1;RHOA|1;Mtpn|1;Cfl1|1;CAPG|1;Hcls1|1;Pfn1|1;Coro1a|1;Gsn|1;Rhoa|1	14	864	303	52649	Biological processes
GO:1903827	regulation of cellular protein localization	6	5,6	0.000605	0.00503	HSP90AB1|1;Lmna|1;Prdx1|1;Rack1|1;HSP90AA1|1;CCT3|1;CCT2|1;Rac2|1;Park7|1;Tcp1|1;Hsp90ab1|1;Msn|1;Hsp90aa1|1;Cct2|1;Cltc|1;Hcls1|1;Npm1|1;Lcp1|1;Hnrnpu|1	19	1410	303	52649	Biological processes
GO:0051270	regulation of cellular component movement	4	4	0.000621	0.00514	Atp5b|1;Lmna|1;Atp5a1|1;CFL1|1;Rack1|1;Arhgdia|1;Anxa5|1;Arhgdib|1;Rac2|1;ACTN4|1;Gpi|1;LGMN|1;RHOA|1;Lgals3|1;Msn|1;Atp1a1|1;Lgmn|1;Calr|1;Pfn1|1;Hspa5|1;Vim|1;Coro1a|1;Sod2|1;Rhoa|1;Anxa1|1	25	2119	303	52649	Biological processes
GO:0032970	regulation of actin filament-based process	5	4,5	0.00073	0.00581	CFL1|1;Arhgdia|1;GSN|1;Arhgdib|1;Capg|1;RHOA|1;Mtpn|1;Cfl1|1;Atp1a1|1;CAPG|1;Hcls1|1;Pfn1|1;Coro1a|1;Gsn|1;Rhoa|1	15	993	303	52649	Biological processes
GO:0040012	regulation of locomotion	3	3	0.000983	0.00733	Atp5b|1;Lmna|1;Atp5a1|1;CFL1|1;Rack1|1;Arhgdia|1;Anxa5|1;Arhgdib|1;Rac2|1;ACTN4|1;Gpi|1;LGMN|1;RHOA|1;Lgals3|1;Msn|1;Lgmn|1;Calr|1;Pfn1|1;Hspa5|1;Vim|1;Coro1a|1;Sod2|1;Rhoa|1;Anxa1|1	24	2066	303	52649	Biological processes
GO:0030334	regulation of cell migration	5	5	0.0011	0.00804	Atp5b|1;Lmna|1;Atp5a1|1;Rack1|1;Arhgdia|1;Arhgdib|1;Rac2|1;ACTN4|1;Gpi|1;LGMN|1;RHOA|1;Lgals3|1;Msn|1;Lgmn|1;Calr|1;Pfn1|1;Hspa5|1;Vim|1;Coro1a|1;Sod2|1;Rhoa|1;Anxa1|1	22	1839	303	52649	Biological processes
GO:0002682	regulation of immune system process	3	3	0.00333	0.0183	HSP90AB1|1;Hspa9|1;Hspd1|1;Anxa5|1;Ca2|1;Krt1|1;Eif2s1|1;Rac2|1;Mdh1|1;Gpi|1;Psmb4|1;NME1|1;ISG15|1;LGMN|1;RHOA|1;Lgals3|1;RPS3|1;Hsp90ab1|1;Msn|1;Hsp90aa1|1;Hcls1|1;Nme1|1;Isg15|1;Lgmn|1;Calr|1;Psma1|1;Rps3|1;Coro1a|1;Rhoa|1;Pcbp2|1;Anxa1|1	31	3198	303	52649	Biological processes
GO:0051345	positive regulation of hydrolase activity	6	6	0.00396	0.0209	HSP90AB1|1;Rack1|1;Arhgdia|1;Vcp|1;Hspd1|1;RPL5|1;Arhgdib|1;LGMN|1;RHOA|1;Rps27l|1;RPS3|1;Hsp90ab1|1;Lgmn|1;Psme2|1;Pfn1|1;Rhoc|1;Rps3|1;Hspa5|1;Rpl5|1;Pcna|1;Atp1b3|1;Rhoa|1;Hnrnpu|1	23	2172	303	52649	Biological processes
GO:0006605	protein targeting	8	6,7,8	0.00407	0.0214	HSP90AB1|1;Lmna|1;Prdx1|1;CFL1|1;HSP90AA1|1;Hspd1|1;Ywhaq|1;Rac2|1;YWHAG|1;Uqcrc2|1;Hsp90ab1|1;Hsp90aa1|1;Rpl11|1;Ywhaz|1;Hcls1|1;Ywhag|1;Hspa4|1	17	1426	303	52649	Biological processes
GO:0009605	response to external stimulus	3	3	0.00487	0.0244	Pdia3|1;CFL1|1;Arhgdia|1;Hnrnpa1|1;Hspd1|1;CORO1A|1;Anxa5|1;Krt1|1;Eif2s1|1;Rac2|1;Mdh1|1;LYZ2|1;Gpi|1;Psmb4|1;ALB|1;Pfkp|1;SOD2|1;ISG15|1;LGMN|1;RHOA|1;Mtpn|1;Lgals3|1;ACTG1|1;Slc16a1|1;Cfl1|1;Atp1a1|1;Eef1g|1;Lyz2|1;Nme1|1;Alb|1;Isg15|1;Lgmn|1;Aldoa|1;Calr|1;Psma1|1;Snrpf|1;Hspa5|1;Coro1a|1;Ahcy|1;Sod2|1;Rhoa|1;Actg1|1;Rpl30|1;Cat|1;Pcbp2|1;Spp1|1;Anxa1|1	47	5564	303	52649	Biological processes
GO:0070201	regulation of establishment of protein localization	6	5,6	0.00853	0.0376	HSP90AB1|1;Prdx1|1;Rack1|1;CCT3|1;CCT2|1;Hspd1|1;Anxa5|1;Rac2|1;Park7|1;Gpi|1;Tcp1|1;Hsp90ab1|1;Slc16a1|1;Hsp90aa1|1;Cct2|1;Hcls1|1;Hspa5|1;Lcp1|1;Ppia|1;Anxa1|1	20	1925	303	52649	Biological processes
GO:0051336	regulation of hydrolase activity	5	5	0.013	0.0508	HSP90AB1|1;Rack1|1;Arhgdia|1;Vcp|1;Hspd1|1;RPL5|1;Arhgdib|1;Eif2s1|1;Park7|1;Gpi|1;LGMN|1;RHOA|1;Rps27l|1;RPS3|1;Hsp90ab1|1;Lgmn|1;Psme2|1;Pfn1|1;Npm1|1;Rhoc|1;Rps3|1;Hspa5|1;Hsp90b1|1;Rpl5|1;Pcna|1;Atp1b3|1;Rhoa|1;Hnrnpu|1;Anxa1|1	29	3245	303	52649	Biological processes
GO:0016482	cytosolic transport	6	5,6	0.0136	0.0529	Lmna|1;Prdx1|1;Hspa9|1;Rpsa|1;Eif5a|1;Hnrnpa1|1;Vcp|1;Rac2|1;Park7|1;Vps29|1;Hsp90ab1|1;Msn|1;Hsp90aa1|1;Hcls1|1;Sec22b|1;Calr|1;Hspa4|1;Npm1|1;Hsp90b1|1;Coro1a|1	20	2017	303	52649	Biological processes
GO:0007159	leukocyte cell-cell adhesion	6	5,6	0.0242	0.0799	Hspd1|1;Rac2|1;RHOA|1;Lgals3|1;RPS3|1;Msn|1;Hsp90aa1|1;Rps3|1;Lcp1|1;Coro1a|1;Rhoa|1;Anxa1|1	12	1083	303	52649	Biological processes
GO:0010646	regulation of cell communication	4	4	0.0256	0.0831	HSP90AB1|1;Lmna|1;AKR1B3|1;Pdia3|1;Prdx1|1;FABP5|1;CFL1|1;Rack1|1;HSP90AA1|1;Arhgdia|1;Vcp|1;Anxa5|1;Ca2|1;Arhgdib|1;Eef1d|1;Eif2s1|1;Tpt1|1;Park7|1;ACTN4|1;Mdh1|1;YWHAG|1;SLC25A5|1;Hint1|1;Ddx17|1;Pfkp|1;PEBP1|1;RHOA|1;HNRNPK|1;Lgals3|1;RPS3|1;Hsp90ab1|1;Slc16a1|1;Fabp5|1;Hsp90aa1|1;Rpl11|1;Hcls1|1;Ywhag|1;Slc25a5|1;Nme1|1;Lgmn|1;Akr1b1|1;Calr|1;Snrpf|1;Npm1|1;G3bp1|1;Rhoc|1;Ruvbl2|1;Rps3|1;Hspa…	58	7845	303	52649	Biological processes
GO:0042110	T cell activation	5	5	0.0288	0.0886	Hspd1|1;Rac2|1;RHOA|1;Lgals3|1;RPS3|1;Msn|1;Hsp90aa1|1;Rps3|1;Lcp1|1;Coro1a|1;Rhoa|1;Anxa1|1	12	1112	303	52649	Biological processes
GO:0050793	regulation of developmental process	3	3	0.0366	0.106	HSP90AB1|1;Lmna|1;G6PDX|1;Pgk1|1;Hspa9|1;CFL1|1;Rack1|1;Arhgdia|1;Ca2|1;Arhgdib|1;Tpt1|1;ACTN4|1;YWHAG|1;Ddx17|1;NME1|1;Caprin1|1;SOD2|1;ISG15|1;RHOA|1;CLIC1|1;Hsp90ab1|1;G6pdx|1;Cfl1|1;Msn|1;Hsp90aa1|1;Rnh1|1;Hcls1|1;Ywhag|1;Nme1|1;Isg15|1;Lgmn|1;Wdr77|1;Eef1a1|1;Calr|1;Clic1|1;Hspa5|1;Vim|1;Pa2g4|1;Coro1a|1;Sod2|1;Rhoa|1;Hnrnpu|1;Grn|1;Elavl1|1;Spp1|1;Dynlt1|1;Anxa1|1	47	6283	303	52649	Biological processes
GO:0048584	positive regulation of response to stimulus	3	3	0.053	0.133	HSP90AB1|1;AKR1B3|1;Pdia3|1;FABP5|1;CFL1|1;Rack1|1;HSP90AA1|1;Vcp|1;Hspd1|1;Anxa5|1;Eef1d|1;Krt1|1;Eif2s1|1;Rac2|1;Park7|1;ACTN4|1;Mdh1|1;Hint1|1;Ddx17|1;Pfkp|1;PEBP1|1;LGMN|1;RHOA|1;RPS3|1;Hsp90ab1|1;Fabp5|1;Hsp90aa1|1;Rpl11|1;Hcls1|1;Lgmn|1;Akr1b1|1;Calr|1;Snrpf|1;Rhoc|1;Rps3|1;Pcna|1;Cat|1;Anxa1|1	38	5046	303	52649	Biological processes
GO:0051223	regulation of protein transport	7	5,6,7	0.0545	0.137	HSP90AB1|1;Prdx1|1;Rack1|1;Hspd1|1;Anxa5|1;Rac2|1;Park7|1;Gpi|1;Hsp90ab1|1;Slc16a1|1;Hsp90aa1|1;Hcls1|1;Hspa5|1;Lcp1|1;Ppia|1;Anxa1|1	16	1782	303	52649	Biological processes
GO:0016310	phosphorylation	6	6	0.0605	0.148	HSP90AB1|1;Pkm|1;EG433182|1;GAPDH|1;ALDOA|1;Prdx1|1;Pgk1|1;Hspa9|1;Gm20390|1;Tpi1|1;Rack1|1;HSP90AA1|1;Ak2|1;Vcp|1;PGAM1|1;Eif2s1|1;Rac2|1;Dld|1;Park7|1;Gpi|1;Uqcrc2|1;Pfkp|1;PEBP1|1;RHOA|1;Shmt2|1;RPS3|1;Hsp90ab1|1;Eno1|1;Gapdh|1;Cfl1|1;Hsp90aa1|1;Pgam1|1;Hcls1|1;Nme1|1;Aldoa|1;Npm1|1;Rps3|1;Hspa5|1;Rhoa|1;Actb|1;Hnrnpu|1;Dynlt1|1	42	5726	303	52649	Biological processes
GO:0070489	T cell aggregation	4	4	0.0767	0.173	Hspd1|1;Rac2|1;Lgals3|1;Msn|1;Hsp90aa1|1;Lcp1|1;Coro1a|1;Anxa1|1	8	765	303	52649	Biological processes
GO:0071593	lymphocyte aggregation	8	7,8	0.0772	0.173	Hspd1|1;Rac2|1;Lgals3|1;Msn|1;Hsp90aa1|1;Lcp1|1;Coro1a|1;Anxa1|1	8	766	303	52649	Biological processes
GO:0023051	regulation of signaling	3	3	0.0785	0.174	HSP90AB1|1;Lmna|1;AKR1B3|1;Pdia3|1;Prdx1|1;FABP5|1;CFL1|1;Rack1|1;HSP90AA1|1;Arhgdia|1;Vcp|1;Anxa5|1;Ca2|1;Arhgdib|1;Eef1d|1;Tpt1|1;Park7|1;ACTN4|1;YWHAG|1;SLC25A5|1;Hint1|1;Ddx17|1;PEBP1|1;RHOA|1;HNRNPK|1;Lgals3|1;RPS3|1;Hsp90ab1|1;Slc16a1|1;Fabp5|1;Hsp90aa1|1;Rpl11|1;Hcls1|1;Ywhag|1;Slc25a5|1;Lgmn|1;Akr1b1|1;Calr|1;Npm1|1;G3bp1|1;Rhoc|1;Ruvbl2|1;Rps3|1;Hspa5|1;Rpl5|1;Sod2|1;Rhoa|1;Cat|1;P4hb|1;…	53	7603	303	52649	Biological processes
GO:0070486	leukocyte aggregation	7	6,7	0.0859	0.186	Hspd1|1;Rac2|1;Lgals3|1;Msn|1;Hsp90aa1|1;Lcp1|1;Coro1a|1;Anxa1|1	8	785	303	52649	Biological processes
GO:1902531	regulation of intracellular signal transduction	6	5,6	0.0891	0.189	HSP90AB1|1;AKR1B3|1;Prdx1|1;Rack1|1;HSP90AA1|1;Arhgdia|1;Arhgdib|1;Eef1d|1;Tpt1|1;Park7|1;ACTN4|1;Hint1|1;PEBP1|1;RHOA|1;HNRNPK|1;RPS3|1;Hsp90ab1|1;Hsp90aa1|1;Rpl11|1;Hcls1|1;Akr1b1|1;Calr|1;Npm1|1;Rhoc|1;Rps3|1;Rpl5|1;Sod2|1;Cat|1;P4hb|1;Dynlt1|1;Hnrnpk|1	31	4184	303	52649	Biological processes
GO:0002366	leukocyte activation involved in immune response	4	4	0.0954	0.199	Hspd1|1;Rac2|1;Ywhaz|1;Lcp1|1;Coro1a|1;Anxa1|1	6	543	303	52649	Biological processes
GO:0002252	immune effector process	3	3	0.096	0.2	Prdx1|1;Hspd1|1;Anxa5|1;Krt1|1;Eif2s1|1;Rac2|1;Mdh1|1;Gpi|1;ISG15|1;Ywhaz|1;Hprt1|1;Isg15|1;Lcp1|1;Coro1a|1;Pcbp2|1;Anxa1|1	16	1937	303	52649	Biological processes
GO:0002263	cell activation involved in immune response	5	4,5	0.108	0.217	Hspd1|1;Rac2|1;Ywhaz|1;Lcp1|1;Coro1a|1;Anxa1|1	6	563	303	52649	Biological processes
GO:0033157	regulation of intracellular protein transport	7	6,7	0.115	0.227	HSP90AB1|1;Prdx1|1;Rac2|1;Park7|1;Hsp90ab1|1;Hsp90aa1|1;Hcls1|1;Lcp1|1	8	842	303	52649	Biological processes
GO:0046649	lymphocyte activation	4	4	0.119	0.232	Prdx1|1;Hspd1|1;Rac2|1;RHOA|1;Lgals3|1;RPS3|1;Msn|1;Hsp90aa1|1;Hprt1|1;Rps3|1;Lcp1|1;Coro1a|1;Rhoa|1;Anxa1|1	14	1707	303	52649	Biological processes
GO:0019220	regulation of phosphate metabolic process	7	6,7	0.126	0.24	HSP90AB1|1;Prdx1|1;Rack1|1;HSP90AA1|1;Vcp|1;PGAM1|1;RPL5|1;Rac2|1;Park7|1;PEBP1|1;Me2|1;RHOA|1;Shmt2|1;RPS3|1;Hsp90ab1|1;Hsp90aa1|1;Cap1|1;Pgam1|1;Hcls1|1;Me1|1;Npm1|1;Rps3|1;Hspa5|1;Hsp90b1|1;Rpl5|1;Idh1|1;Rhoa|1;Actb|1;Hnrnpu|1;Dynlt1|1	30	4184	303	52649	Biological processes
GO:0051174	regulation of phosphorus metabolic process	6	5,6	0.128	0.243	HSP90AB1|1;Prdx1|1;Rack1|1;HSP90AA1|1;Vcp|1;PGAM1|1;RPL5|1;Rac2|1;Park7|1;PEBP1|1;Me2|1;RHOA|1;Shmt2|1;RPS3|1;Hsp90ab1|1;Hsp90aa1|1;Cap1|1;Pgam1|1;Hcls1|1;Me1|1;Npm1|1;Rps3|1;Hspa5|1;Hsp90b1|1;Rpl5|1;Idh1|1;Rhoa|1;Actb|1;Hnrnpu|1;Dynlt1|1	30	4193	303	52649	Biological processes
GO:0009966	regulation of signal transduction	5	4,5	0.132	0.248	HSP90AB1|1;Lmna|1;AKR1B3|1;Pdia3|1;Prdx1|1;FABP5|1;CFL1|1;Rack1|1;HSP90AA1|1;Arhgdia|1;Vcp|1;Arhgdib|1;Eef1d|1;Tpt1|1;Park7|1;ACTN4|1;SLC25A5|1;Hint1|1;Ddx17|1;PEBP1|1;RHOA|1;HNRNPK|1;Lgals3|1;RPS3|1;Hsp90ab1|1;Fabp5|1;Hsp90aa1|1;Rpl11|1;Hcls1|1;Slc25a5|1;Lgmn|1;Akr1b1|1;Calr|1;Npm1|1;G3bp1|1;Rhoc|1;Ruvbl2|1;Rps3|1;Hspa5|1;Rpl5|1;Sod2|1;Rhoa|1;Cat|1;P4hb|1;Dynlt1|1;Hnrnpk|1	46	6774	303	52649	Biological processes
GO:0006952	defense response	4	4	0.141	0.258	HSP90AB1|1;Prdx1|1;Hspd1|1;Anxa5|1;Krt1|1;Eif2s1|1;Mdh1|1;LYZ2|1;Psmb4|1;ISG15|1;Shmt2|1;Hsp90ab1|1;Ywhaz|1;Lyz2|1;Eprs|1;Isg15|1;Psma1|1;Vim|1;Coro1a|1;Ahcy|1;Actg1|1;Rpl30|1;Pcbp2|1;Spp1|1;Anxa1|1	25	3452	303	52649	Biological processes
GO:0048513	animal organ development	5	4,5	0.435	0.557	HSP90AB1|1;Pkm|1;Lmna|1;AKR1B3|1;G6PDX|1;Hspa9|1;CFL1|1;Ca2|1;Got2|1;Krt1|1;Krt10|1;Pld4|1;Ddx17|1;NME1|1;PEBP1|1;SOD2|1;ISG15|1;RHOA|1;Mtpn|1;Gart|1;Atic|1;Hsp90ab1|1;G6pdx|1;Cfl1|1;Msn|1;Hsp90aa1|1;Fasn|1;Hcls1|1;Nme1|1;Hprt1|1;Hsd17b10|1;Isg15|1;Wdr77|1;Akr1b1|1;Calr|1;Aars|1;Hspa5|1;Lcp1|1;Vim|1;Eif4a1|1;Idh1|1;Sod2|1;Rhoa|1;Actb|1;Hnrnpu|1;Rpl30|1;Cat|1;Myl6|1;Anxa1|1	49	8268	303	52649	Biological processes
GO:0007399	nervous system development	5	5	0.516	0.625	HSP90AB1|1;PPIA|1;CFL1|1;HSP90AA1|1;YWHAG|1;NME1|1;Gphn|1;Caprin1|1;PEBP1|1;SOD2|1;RHOA|1;Mtpn|1;Gart|1;Atic|1;Hsp90ab1|1;Cfl1|1;Hsp90aa1|1;Ywhag|1;Nme1|1;Hprt1|1;Eef1a1|1;Calr|1;Pfn1|1;Aars|1;Hspa5|1;Ppia|1;Vim|1;Sod2|1;Rhoa|1;Actb|1;Grn|1;Spp1|1;Dynlt1|1;Anxa1|1	34	5881	303	52649	Biological processes
GO:0006464	cellular protein modification process	6	6	0.968	0.981	HSP90AB1|1;Prdx1|1;Hspa9|1;Rack1|1;HSP90AA1|1;Vcp|1;Mdh2|1;Krt1|1;Eif2s1|1;Rac2|1;Park7|1;Krt10|1;Gphn|1;PEBP1|1;ISG15|1;NEDD8|1;RHOA|1;Sumo2|1;Sdf2l1|1;Shmt2|1;RPS3|1;Hsp90ab1|1;G6pdx|1;Cfl1|1;Hsp90aa1|1;Acp1|1;Rpl11|1;Hcls1|1;Isg15|1;Nedd8|1;Sumo3|1;Wdr5|1;Npm1|1;Ruvbl2|1;Rps3|1;Hspa5|1;Ppia|1;Hsp90b1|1;Rpl5|1;Actb|1;P4hb|1;Dynlt1|1;Anxa1|1	43	9481	303	52649	Biological processes
GO:0036211	protein modification process	5	5	0.968	0.981	HSP90AB1|1;Prdx1|1;Hspa9|1;Rack1|1;HSP90AA1|1;Vcp|1;Mdh2|1;Krt1|1;Eif2s1|1;Rac2|1;Park7|1;Krt10|1;Gphn|1;PEBP1|1;ISG15|1;NEDD8|1;RHOA|1;Sumo2|1;Sdf2l1|1;Shmt2|1;RPS3|1;Hsp90ab1|1;G6pdx|1;Cfl1|1;Hsp90aa1|1;Acp1|1;Rpl11|1;Hcls1|1;Isg15|1;Nedd8|1;Sumo3|1;Wdr5|1;Npm1|1;Ruvbl2|1;Rps3|1;Hspa5|1;Ppia|1;Hsp90b1|1;Rpl5|1;Actb|1;P4hb|1;Dynlt1|1;Anxa1|1	43	9481	303	52649	Biological processes
GO:0043412	macromolecule modification	5	5	0.975	0.985	HSP90AB1|1;Prdx1|1;Hspa9|1;Rack1|1;HSP90AA1|1;Vcp|1;Mdh2|1;Krt1|1;Eif2s1|1;Rac2|1;Park7|1;Krt10|1;Gphn|1;PEBP1|1;ISG15|1;NEDD8|1;RHOA|1;Sumo2|1;Sdf2l1|1;Shmt2|1;RPS3|1;Hsp90ab1|1;G6pdx|1;Cfl1|1;Hsp90aa1|1;Acp1|1;Rpl11|1;Hcls1|1;Hsd17b10|1;Isg15|1;Nedd8|1;Sumo3|1;Wdr5|1;Aars|1;Npm1|1;Ruvbl2|1;Rps3|1;Hspa5|1;Ppia|1;Hsp90b1|1;Rpl5|1;Actb|1;P4hb|1;Dynlt1|1;Anxa1|1	45	10003	303	52649	Biological processes
GO:0051186	cofactor metabolic process	4	4	5.2e-21	2.64e-18	Pkm|1;EG433182|1;GAPDH|1;ALDOA|1;AKR1B3|1;G6PDX|1;Pgk1|1;Hspa9|1;Tpi1|1;Vcp|1;Mdh2|1;Tkt|1;PGAM1|1;PGD|1;Dld|1;Mdh1|1;Gpi|1;Gphn|1;Suclg1|1;Pfkp|1;Me2|1;MAT2A|1;Gart|1;Atic|1;Shmt2|1;BLVRB|1;Dlst|1;Eno1|1;Gapdh|1;G6pdx|1;Pgam1|1;Blvrb|1;Aldoa|1;Akr1b1|1;Pgd|1;Me1|1;Ahcy|1;Mat2a|1	38	933	303	52649	Biological processes
GO:0006732	coenzyme metabolic process	5	5	3.45e-19	1.4e-16	Pkm|1;EG433182|1;GAPDH|1;ALDOA|1;G6PDX|1;Pgk1|1;Tpi1|1;Vcp|1;Mdh2|1;Tkt|1;PGAM1|1;PGD|1;Dld|1;Mdh1|1;Gpi|1;Gphn|1;Suclg1|1;Pfkp|1;Me2|1;MAT2A|1;Gart|1;Atic|1;Shmt2|1;Dlst|1;Eno1|1;Gapdh|1;G6pdx|1;Pgam1|1;Aldoa|1;Pgd|1;Me1|1;Ahcy|1;Mat2a|1	33	760	303	52649	Biological processes
GO:0072521	purine-containing compound metabolic process	5	5	3.64e-14	5.69e-12	Pkm|1;Atp5b|1;EG433182|1;GAPDH|1;ALDOA|1;Atp5a1|1;Pgk1|1;Gm20390|1;Tpi1|1;Rack1|1;Ak2|1;Vcp|1;PGAM1|1;Dld|1;Park7|1;Gpi|1;Hint1|1;Uqcrc2|1;NME1|1;Gphn|1;HPRT|1;Pfkp|1;RHOA|1;Gart|1;Atic|1;Shmt2|1;Eno1|1;Gapdh|1;Cap1|1;Pgam1|1;Q3U4D1|1;Nme1|1;Hprt1|1;Aldoa|1;AHCY|1;Ahcy|1;Rhoa|1;Mat2a|1	38	1513	303	52649	Biological processes
GO:0009150	purine ribonucleotide metabolic process	7	7	6.21e-13	7.3e-11	Pkm|1;Atp5b|1;EG433182|1;GAPDH|1;ALDOA|1;Atp5a1|1;Pgk1|1;Gm20390|1;Tpi1|1;Rack1|1;Ak2|1;Vcp|1;PGAM1|1;Dld|1;Park7|1;Gpi|1;Hint1|1;Uqcrc2|1;NME1|1;Gphn|1;HPRT|1;Pfkp|1;RHOA|1;Gart|1;Atic|1;Shmt2|1;Eno1|1;Gapdh|1;Cap1|1;Pgam1|1;Nme1|1;Hprt1|1;Aldoa|1;Rhoa|1	34	1336	303	52649	Biological processes
GO:0009259	ribonucleotide metabolic process	7	6,7	1.35e-12	1.3e-10	Pkm|1;Atp5b|1;EG433182|1;GAPDH|1;ALDOA|1;Atp5a1|1;Pgk1|1;Gm20390|1;Tpi1|1;Rack1|1;Ak2|1;Vcp|1;PGAM1|1;Dld|1;Park7|1;Gpi|1;Hint1|1;Uqcrc2|1;NME1|1;Gphn|1;HPRT|1;Pfkp|1;RHOA|1;Gart|1;Atic|1;Shmt2|1;Eno1|1;Gapdh|1;Cap1|1;Pgam1|1;Nme1|1;Hprt1|1;Aldoa|1;Rhoa|1	34	1374	303	52649	Biological processes
GO:0006163	purine nucleotide metabolic process	6	6	1.52e-12	1.4e-10	Pkm|1;Atp5b|1;EG433182|1;GAPDH|1;ALDOA|1;Atp5a1|1;Pgk1|1;Gm20390|1;Tpi1|1;Rack1|1;Ak2|1;Vcp|1;PGAM1|1;Dld|1;Park7|1;Gpi|1;Hint1|1;Uqcrc2|1;NME1|1;Gphn|1;HPRT|1;Pfkp|1;RHOA|1;Gart|1;Atic|1;Shmt2|1;Eno1|1;Gapdh|1;Cap1|1;Pgam1|1;Nme1|1;Hprt1|1;Aldoa|1;Rhoa|1	34	1380	303	52649	Biological processes
GO:0009056	catabolic process	3	3	3.2e-09	1.4e-07	HSP90AB1|1;Pkm|1;EG433182|1;GAPDH|1;ALDOA|1;Prdx1|1;Pgk1|1;Tpi1|1;Rack1|1;HSP90AA1|1;Vcp|1;Anxa5|1;Got2|1;PGAM1|1;SF3B3|1;CAT|1;Eif2s1|1;Park7|1;PSMA7|1;Mdh1|1;Gpi|1;Pld4|1;PSMA1|1;Hint1|1;Psmb4|1;CSDE1|1;Pfkp|1;ISG15|1;Pycrl|1;Sumo2|1;Sdf2l1|1;BLVRB|1;Dlst|1;Hsp90ab1|1;Eno1|1;Gapdh|1;Msn|1;Hsp90aa1|1;Pabpc1|1;Pgam1|1;Sf3b3|1;Q3U4D1|1;Rpl11|1;Lyz2|1;Nme1|1;Csde1|1;Hprt1|1;Psmd7|1;Isg15|1;Lgmn|1;S…	67	5535	303	52649	Biological processes
GO:1901575	organic substance catabolic process	4	4	5.95e-09	2.57e-07	HSP90AB1|1;Pkm|1;EG433182|1;GAPDH|1;ALDOA|1;Pgk1|1;Tpi1|1;Rack1|1;HSP90AA1|1;Vcp|1;Got2|1;PGAM1|1;SF3B3|1;Park7|1;PSMA7|1;Gpi|1;Pld4|1;PSMA1|1;Hint1|1;Psmb4|1;CSDE1|1;Pfkp|1;ISG15|1;Pycrl|1;Sumo2|1;Sdf2l1|1;BLVRB|1;Dlst|1;Hsp90ab1|1;Eno1|1;Gapdh|1;Msn|1;Hsp90aa1|1;Pabpc1|1;Pgam1|1;Sf3b3|1;Q3U4D1|1;Rpl11|1;Csde1|1;Hprt1|1;Psmd7|1;Isg15|1;Lgmn|1;Sec22b|1;Sumo3|1;Blvrb|1;Aldoa|1;AHCY|1;Psma1|1;Hspa5…	58	4518	303	52649	Biological processes
GO:0014070	response to organic cyclic compound	5	5	6.03e-09	2.58e-07	HSP90AB1|1;Pdia3|1;CFL1|1;Arhgdia|1;Hspd1|1;Ca2|1;Got2|1;Hnrnpa2b1|1;Gpi|1;NME1|1;Rbm3|1;PEBP1|1;NEDD8|1;Cbx3|1;RHOA|1;Hsp90ab1|1;Slc16a1|1;Msn|1;Atp1a1|1;Nme1|1;Nedd8|1;Aldoa|1;Calr|1;Npm1|1;Ruvbl2|1;Hspa5|1;Hsp90b1|1;Idh1|1;Rhoa|1;Actb|1;Hnrnpu|1;Grn|1;Cat|1;Spp1|1;Mat2a|1;Anxa1|1	36	2092	303	52649	Biological processes
GO:0010941	regulation of cell death	5	4,5	6.13e-09	2.6e-07	HSP90AB1|1;Lmna|1;Pdia3|1;Hspa9|1;Gm20390|1;Rack1|1;Eif5a|1;Vcp|1;Hspd1|1;Anxa5|1;Eif2s1|1;Tpt1|1;Park7|1;ACTN4|1;SLC25A5|1;Gpi|1;RPS3A1|1;ALB|1;SOD2|1;LGMN|1;RHOA|1;Rps27l|1;HNRNPK|1;Tcp1|1;Sdf2l1|1;Lgals3|1;RPS3|1;Hsp90ab1|1;G6pdx|1;Rpl11|1;Ywhaz|1;Hcls1|1;Slc25a5|1;Nme1|1;Alb|1;Lgmn|1;Eef1a1|1;Akr1b1|1;Set|1;Aars|1;Npm1|1;Rps3|1;Hspa5|1;Hsp90b1|1;Pa2g4|1;Coro1a|1;Sod2|1;Rhoa|1;Cat|1;P4hb|1;Rps…	53	3933	303	52649	Biological processes
GO:0051054	positive regulation of DNA metabolic process	7	5,6,7	7.26e-08	2.66e-06	HSP90AB1|1;HSP90AA1|1;Hnrnpa1|1;CCT3|1;CCT2|1;Hnrnpa2b1|1;Hnrnpd|1;Tcp1|1;RPS3|1;Hsp90ab1|1;Hsp90aa1|1;Cct2|1;Calr|1;Pfn1|1;Rps3|1;Pcna|1	16	517	303	52649	Biological processes
GO:0051052	regulation of DNA metabolic process	7	5,6,7	1.54e-07	5.25e-06	HSP90AB1|1;Lmna|1;HSP90AA1|1;Hnrnpa1|1;CCT3|1;CCT2|1;PCNA|1;Hnrnpa2b1|1;Hnrnpd|1;Tcp1|1;RPS3|1;Hsp90ab1|1;Hsp90aa1|1;Cct2|1;Calr|1;Pfn1|1;Pcna-ps2|1;Npm1|1;Rps3|1;Pcna|1;Hnrnpu|1	21	934	303	52649	Biological processes
GO:0044711	single-organism biosynthetic process	4	4	2.08e-07	6.75e-06	Pkm|1;Atp5b|1;AKR1B3|1;VIM|1;Atp5a1|1;G6PDX|1;Pgk1|1;Gm20390|1;FABP5|1;Tpi1|1;Ak2|1;Vcp|1;Tkt|1;Got2|1;Dld|1;Park7|1;Gpi|1;Pld4|1;NME1|1;Gphn|1;HPRT|1;Pycrl|1;Gart|1;Atic|1;Shmt2|1;G6pdx|1;Fabp5|1;Atp1a1|1;Cap1|1;Fasn|1;Pgam1|1;Cltc|1;Nme1|1;Hprt1|1;Wdr5|1;Akr1b1|1;Pgd|1;Vim|1;Ahcy|1;Pcna|1;Idh1|1;Akr1a1|1;Psat1|1;Mat2a|1;Anxa1|1	45	3424	303	52649	Biological processes
GO:0008219	cell death	4	4	6.48e-07	1.82e-05	HSP90AB1|1;Pkm|1;Lmna|1;Pdia3|1;Hspa9|1;Gm20390|1;Rack1|1;Eif5a|1;Vcp|1;Hspd1|1;Anxa5|1;Eif2s1|1;Tpt1|1;Park7|1;ACTN4|1;SLC25A5|1;Gpi|1;RPS3A1|1;Hint1|1;ALB|1;SOD2|1;LGMN|1;RHOA|1;Rps27l|1;HNRNPK|1;Tcp1|1;Sdf2l1|1;Lgals3|1;RPS3|1;Hsp90ab1|1;G6pdx|1;Rpl11|1;Ywhaz|1;Hcls1|1;Slc25a5|1;Nme1|1;Alb|1;Lgmn|1;Eef1a1|1;Akr1b1|1;Set|1;Aars|1;Npm1|1;Rps3|1;Hspa5|1;Hsp90b1|1;Pa2g4|1;Coro1a|1;Sod2|1;Rhoa|1;Ca…	55	4799	303	52649	Biological processes
GO:0046390	ribose phosphate biosynthetic process	6	6	2.99e-06	6.42e-05	Pkm|1;Atp5b|1;Atp5a1|1;Gm20390|1;Ak2|1;Vcp|1;Tkt|1;NME1|1;HPRT|1;Gart|1;Atic|1;G6pdx|1;Cap1|1;Nme1|1;Hprt1|1	15	606	303	52649	Biological processes
GO:0090407	organophosphate biosynthetic process	5	5	9.24e-06	0.00016	Pkm|1;Atp5b|1;Atp5a1|1;G6PDX|1;Gm20390|1;FABP5|1;Tpi1|1;Ak2|1;Vcp|1;Tkt|1;Pld4|1;NME1|1;Gphn|1;HPRT|1;Gart|1;Atic|1;G6pdx|1;Fabp5|1;Cap1|1;Nme1|1;Hprt1|1;Idh1|1	22	1311	303	52649	Biological processes
GO:0051173	positive regulation of nitrogen compound metabolic process	4	4	7.2e-05	0.000899	HSP90AB1|1;Lmna|1;VIM|1;Rack1|1;HSP90AA1|1;Eif5a|1;Hnrnpa1|1;Vcp|1;CCT3|1;CCT2|1;Park7|1;Hnrnpa2b1|1;Pcbp1|1;Ddx17|1;Phf5a|1;PEBP1|1;SOD2|1;Hnrnpd|1;Cnbp|1;RHOA|1;Sumo2|1;Rps27l|1;Mtpn|1;HNRNPK|1;Tcp1|1;RPS3|1;Hsp90ab1|1;Hsp90aa1|1;Cct2|1;Pabpc1|1;Hcls1|1;Nme1|1;Hprt1|1;Wdr5|1;Calr|1;Pfn1|1;Npm1|1;Ruvbl2|1;Rps3|1;Hspa5|1;Vim|1;Rpl5|1;Pcna|1;Sod2|1;Hnrnpu|1;Rpl30|1;Cat|1;Rps3a|1;Elavl1|1;Spp1|1;Hn…	51	5101	303	52649	Biological processes
GO:0007163	establishment or maintenance of cell polarity	4	4	0.000113	0.00129	HSP90AB1|1;Lmna|1;CFL1|1;Rack1|1;HSP90AA1|1;RHOA|1;Hsp90ab1|1;Cfl1|1;Msn|1;Hsp90aa1|1;Cap1|1;Dynlt1|1	12	559	303	52649	Biological processes
GO:0030041	actin filament polymerization	9	8,9	0.000115	0.0013	CFL1|1;GSN|1;Capg|1;HCLS1|1;RHOA|1;Mtpn|1;CAPG|1;Hcls1|1;Pfn1|1;Coro1a|1;Gsn|1	11	476	303	52649	Biological processes
GO:0008064	regulation of actin polymerization or depolymerization	9	6,8,9	0.000123	0.00137	CFL1|1;GSN|1;Capg|1;RHOA|1;Mtpn|1;Cfl1|1;CAPG|1;Hcls1|1;Pfn1|1;Coro1a|1;Gsn|1	11	480	303	52649	Biological processes
GO:0032273	positive regulation of protein polymerization	9	5,6,7,8,9	0.000126	0.00139	HSP90AA1|1;GSN|1;RHOA|1;RPS3|1;Hsp90aa1|1;Pfn1|1;Rps3|1;Coro1a|1;Gsn|1	9	325	303	52649	Biological processes
GO:0016265	obsolete death	FALSE	obselete	0.000135	0.00148	Pkm|1;Lmna|1;Pdia3|1;Gm20390|1;Rack1|1;Eif5a|1;Vcp|1;Hspd1|1;Anxa5|1;Tpt1|1;Park7|1;Hint1|1;Rps27l|1;Tcp1|1;Sdf2l1|1;Lgals3|1;Hsp90ab1|1;Ywhaz|1;Hcls1|1;Slc25a5|1;Nme1|1;Alb|1;Lgmn|1;Set|1;Aars|1;Npm1|1;Rps3|1;Hspa5|1;Hsp90b1|1;Pa2g4|1;Coro1a|1;Sod2|1;Rhoa|1;Cat|1;P4hb|1;Rps3a|1;Anxa1|1;Hnrnpk|1	38	3502	303	52649	Biological processes
GO:2000147	positive regulation of cell motility	5	4,5	0.000151	0.00162	Atp5b|1;Atp5a1|1;CFL1|1;Rack1|1;Rac2|1;ACTN4|1;Gpi|1;LGMN|1;RHOA|1;Lgals3|1;Lgmn|1;Calr|1;Pfn1|1;Hspa5|1;Coro1a|1;Sod2|1;Anxa1|1	17	1052	303	52649	Biological processes
GO:0030832	regulation of actin filament length	5	5	0.000158	0.00168	CFL1|1;GSN|1;Capg|1;RHOA|1;Mtpn|1;Cfl1|1;CAPG|1;Hcls1|1;Pfn1|1;Coro1a|1;Gsn|1	11	494	303	52649	Biological processes
GO:0051272	positive regulation of cellular component movement	4	4	0.000188	0.00198	Atp5b|1;Atp5a1|1;CFL1|1;Rack1|1;Rac2|1;ACTN4|1;Gpi|1;LGMN|1;RHOA|1;Lgals3|1;Lgmn|1;Calr|1;Pfn1|1;Hspa5|1;Coro1a|1;Sod2|1;Anxa1|1	17	1072	303	52649	Biological processes
GO:0006259	DNA metabolic process	6	5,6	0.000215	0.00215	HSP90AB1|1;Lmna|1;HSP90AA1|1;Hnrnpa1|1;Vcp|1;CCT3|1;CCT2|1;Hspd1|1;PCNA|1;Hnrnpa2b1|1;MCM6|1;Hnrnpd|1;Rps27l|1;Tcp1|1;RUVBL2|1;RPS3|1;Hsp90ab1|1;Hsp90aa1|1;Cct2|1;Nme1|1;Mcm6|1;Calr|1;Pfn1|1;Pcna-ps2|1;Npm1|1;Ruvbl2|1;Rps3|1;Pcna|1;Hnrnpu|1;Anxa1|1	30	2571	303	52649	Biological processes
GO:0040017	positive regulation of locomotion	3	3	0.000233	0.0023	Atp5b|1;Atp5a1|1;CFL1|1;Rack1|1;Rac2|1;ACTN4|1;Gpi|1;LGMN|1;RHOA|1;Lgals3|1;Lgmn|1;Calr|1;Pfn1|1;Hspa5|1;Coro1a|1;Sod2|1;Anxa1|1	17	1092	303	52649	Biological processes
GO:0030833	regulation of actin filament polymerization	10	6,7,9,10	0.000252	0.00245	CFL1|1;GSN|1;Capg|1;RHOA|1;Mtpn|1;CAPG|1;Hcls1|1;Pfn1|1;Coro1a|1;Gsn|1	10	437	303	52649	Biological processes
GO:0010467	gene expression	5	5	0.000308	0.00292	Lmna|1;VIM|1;Pgk1|1;Rpsa|1;Rack1|1;Eif5a|1;Hnrnpa1|1;Vcp|1;Hspd1|1;RPS20|1;Ywhaq|1;RPL12|1;RPL30|1;RPL5|1;SF3B3|1;Eef1d|1;Hnrnpf|1;Eif2s1|1;Gm10036|1;EIF3B|1;Park7|1;Hnrnpa2b1|1;Pcbp1|1;Ubap2l|1;RPS11|1;RPS3A1|1;Hint1|1;Ddx17|1;Uqcrc2|1;Rps12|1;NME1|1;EPRS|1;AARS|1;CSDE1|1;Sf3a1|1;SARS|1;Caprin1|1;Phf5a|1;Rbm3|1;SNRPF|1;SOD2|1;Hnrnpd|1;LGMN|1;Cnbp|1;Rbm8a|1;Cbx3|1;SF3B5|1;RHOA|1;Sumo2|1;Rps27l|1;…	111	14467	303	52649	Biological processes
GO:0030335	positive regulation of cell migration	5	5	0.000326	0.003	Atp5b|1;Atp5a1|1;Rack1|1;Rac2|1;ACTN4|1;Gpi|1;LGMN|1;RHOA|1;Lgals3|1;Lgmn|1;Calr|1;Pfn1|1;Hspa5|1;Coro1a|1;Sod2|1;Anxa1|1	16	1020	303	52649	Biological processes
GO:0007005	mitochondrion organization	5	5	0.000387	0.00345	Lmna|1;HSP90AA1|1;Hspd1|1;Anxa5|1;Eif2s1|1;Rac2|1;Mdh1|1;SLC25A5|1;Uqcrc2|1;Pfkp|1;SOD2|1;Shmt2|1;Hsp90aa1|1;Ywhaz|1;Slc25a5|1;Nme1|1;Hsd17b10|1;Hspa4|1;Snrpf|1;Sod2|1	20	1470	303	52649	Biological processes
GO:1902903	regulation of fibril organization	7	6,7	0.000425	0.00375	CFL1|1;GSN|1;Capg|1;RHOA|1;Mtpn|1;RPS3|1;CAPG|1;Hcls1|1;Pfn1|1;Rps3|1;Coro1a|1;Gsn|1	12	647	303	52649	Biological processes
GO:0001894	tissue homeostasis	6	5,6	0.000437	0.00382	AKR1B3|1;Prdx1|1;Ca2|1;Krt1|1;Rac2|1;Alb|1;Akr1b1|1;Coro1a|1;Actg1|1;Actb|1;Spp1|1	11	557	303	52649	Biological processes
GO:1903829	positive regulation of cellular protein localization	3	3	0.000469	0.00407	HSP90AB1|1;Rack1|1;CCT3|1;CCT2|1;Rac2|1;Park7|1;Tcp1|1;Hsp90ab1|1;Msn|1;Hsp90aa1|1;Cct2|1;Hcls1|1;Npm1|1;Hnrnpu|1	14	849	303	52649	Biological processes
GO:0034097	response to cytokine	5	5	0.000635	0.00522	HSP90AB1|1;Hspa9|1;CFL1|1;SLC25A5|1;ISG15|1;MAT2A|1;RHOA|1;Shmt2|1;RPS3|1;Hsp90ab1|1;Fasn|1;Hcls1|1;Slc25a5|1;Eprs|1;Isg15|1;Rps3|1;Hspa5|1;Vim|1;Coro1a|1;Actg1|1;Hnrnpu|1;Mat2a|1;Anxa1|1	23	1881	303	52649	Biological processes
GO:0070925	organelle assembly	5	5	0.000701	0.00562	Tubb5|1;Rpsa|1;CORO1A|1;Eif2s1|1;Gm10036|1;RHOA|1;RPS3|1;Msn|1;Rpl12|1;Cltc|1;Rpl11|1;Npm1|1;G3bp1|1;Rps3|1;Lcp1|1;Coro1a|1;Rpl5|1;Rhoa|1;Actg1|1;Hnrnpu|1	20	1542	303	52649	Biological processes
GO:0031328	positive regulation of cellular biosynthetic process	6	5,6	0.000796	0.00625	HSP90AB1|1;Lmna|1;VIM|1;HSP90AA1|1;Eif5a|1;Hnrnpa1|1;Vcp|1;CCT3|1;CCT2|1;Park7|1;Pcbp1|1;Ddx17|1;Phf5a|1;SOD2|1;Hnrnpd|1;Cnbp|1;RHOA|1;Sumo2|1;Rps27l|1;Mtpn|1;HNRNPK|1;Tcp1|1;RPS3|1;Hsp90ab1|1;Hsp90aa1|1;Cct2|1;Hcls1|1;Nme1|1;Wdr5|1;Calr|1;Pfn1|1;Npm1|1;Ruvbl2|1;Rps3|1;Vim|1;Rpl5|1;Pcna|1;Sod2|1;Hnrnpu|1;Rpl30|1;Cat|1;Rps3a|1;Elavl1|1;Spp1|1;Anxa1|1;Hnrnpk|1	46	4938	303	52649	Biological processes
GO:0051246	regulation of protein metabolic process	5	5	0.000866	0.00669	HSP90AB1|1;Pdia3|1;VIM|1;Prdx1|1;CFL1|1;Rack1|1;HSP90AA1|1;Eif5a|1;Vcp|1;Hspd1|1;SF3B3|1;Eif2s1|1;Rac2|1;Park7|1;Hnrnpa2b1|1;Pcbp1|1;Gpi|1;Caprin1|1;PEBP1|1;ISG15|1;Hnrnpd|1;LGMN|1;RHOA|1;Sumo2|1;Rps27l|1;Mtpn|1;HNRNPK|1;Shmt2|1;RPS3|1;Hsp90ab1|1;G6pdx|1;Msn|1;Hsp90aa1|1;Sf3b3|1;Rpl11|1;Eif3b|1;Hcls1|1;Eprs|1;Isg15|1;Lgmn|1;Sec22b|1;Sumo3|1;Psme2|1;Calr|1;Aars|1;Npm1|1;Ruvbl2|1;Rps3|1;Hspa5|1;Vim…	59	6820	303	52649	Biological processes
GO:0031325	positive regulation of cellular metabolic process	6	4,5,6	0.000994	0.00737	HSP90AB1|1;Lmna|1;Pdia3|1;VIM|1;CFL1|1;Rack1|1;HSP90AA1|1;Eif5a|1;Hnrnpa1|1;Vcp|1;CCT3|1;CCT2|1;Hspd1|1;Anxa5|1;RPL5|1;Eif2s1|1;Park7|1;Hnrnpa2b1|1;Mdh1|1;Pcbp1|1;Ddx17|1;Phf5a|1;Pfkp|1;PEBP1|1;SOD2|1;Hnrnpd|1;LGMN|1;Cnbp|1;RHOA|1;Sumo2|1;Rps27l|1;Mtpn|1;HNRNPK|1;Tcp1|1;RPS3|1;Hsp90ab1|1;Msn|1;Hsp90aa1|1;Cct2|1;Pabpc1|1;Hcls1|1;Nme1|1;Hprt1|1;Lgmn|1;Sumo3|1;Wdr5|1;Psme2|1;Calr|1;Pfn1|1;Snrpf|1;Np…	66	7894	303	52649	Biological processes
GO:0009891	positive regulation of biosynthetic process	4	4	0.00109	0.00802	HSP90AB1|1;Lmna|1;VIM|1;HSP90AA1|1;Eif5a|1;Hnrnpa1|1;Vcp|1;CCT3|1;CCT2|1;Park7|1;Pcbp1|1;Ddx17|1;Phf5a|1;SOD2|1;Hnrnpd|1;Cnbp|1;RHOA|1;Sumo2|1;Rps27l|1;Mtpn|1;HNRNPK|1;Tcp1|1;RPS3|1;Hsp90ab1|1;Hsp90aa1|1;Cct2|1;Hcls1|1;Nme1|1;Wdr5|1;Calr|1;Pfn1|1;Npm1|1;Ruvbl2|1;Rps3|1;Vim|1;Rpl5|1;Pcna|1;Sod2|1;Hnrnpu|1;Rpl30|1;Cat|1;Rps3a|1;Elavl1|1;Spp1|1;Anxa1|1;Hnrnpk|1	46	5014	303	52649	Biological processes
GO:1904951	positive regulation of establishment of protein localization	6	3,5,6	0.0012	0.00862	HSP90AB1|1;Rack1|1;CCT3|1;CCT2|1;Hspd1|1;Rac2|1;Gpi|1;Tcp1|1;Hsp90ab1|1;Hsp90aa1|1;Cct2|1;Hcls1|1;Ppia|1	13	832	303	52649	Biological processes
GO:0051494	negative regulation of cytoskeleton organization	7	6,7	0.00123	0.00876	CFL1|1;GSN|1;Capg|1;Mtpn|1;CAPG|1;Pfn1|1;Npm1|1;Coro1a|1;Gsn|1	9	446	303	52649	Biological processes
GO:0010639	negative regulation of organelle organization	5	5	0.00123	0.00876	Lmna|1;CFL1|1;Hnrnpa1|1;GSN|1;Capg|1;SLC25A5|1;Mtpn|1;CAPG|1;Slc25a5|1;Pfn1|1;Npm1|1;Coro1a|1;Gsn|1;Hnrnpu|1	14	939	303	52649	Biological processes
GO:1903053	regulation of extracellular matrix organization	6	5,6	0.00153	0.0103	CFL1|1;GSN|1;Capg|1;RHOA|1;Mtpn|1;RPS3|1;CAPG|1;Hcls1|1;Pfn1|1;Rps3|1;Coro1a|1;Gsn|1	12	751	303	52649	Biological processes
GO:0006626	protein targeting to mitochondrion	7	6,7	0.00165	0.011	HSP90AA1|1;Hspd1|1;Rac2|1;Uqcrc2|1;Hsp90aa1|1;Ywhaz|1;Hspa4|1	7	293	303	52649	Biological processes
GO:0051129	negative regulation of cellular component organization	4	4	0.00189	0.0122	Lmna|1;CFL1|1;Rack1|1;Hnrnpa1|1;GSN|1;Capg|1;ACTN4|1;SLC25A5|1;RHOA|1;Mtpn|1;Lgals3|1;CAPG|1;Cltc|1;Slc25a5|1;Pfn1|1;Npm1|1;Vim|1;Coro1a|1;Gsn|1;Hnrnpu|1;Spp1|1	21	1798	303	52649	Biological processes
GO:0010557	positive regulation of macromolecule biosynthetic process	7	5,6,7	0.0025	0.0149	HSP90AB1|1;Lmna|1;VIM|1;HSP90AA1|1;Eif5a|1;Hnrnpa1|1;CCT3|1;CCT2|1;Park7|1;Pcbp1|1;Ddx17|1;Phf5a|1;Hnrnpd|1;Cnbp|1;RHOA|1;Sumo2|1;Rps27l|1;Mtpn|1;HNRNPK|1;Tcp1|1;RPS3|1;Hsp90ab1|1;Hsp90aa1|1;Cct2|1;Hcls1|1;Nme1|1;Wdr5|1;Calr|1;Pfn1|1;Npm1|1;Ruvbl2|1;Rps3|1;Vim|1;Rpl5|1;Pcna|1;Hnrnpu|1;Rpl30|1;Cat|1;Rps3a|1;Elavl1|1;Spp1|1;Hnrnpk|1	42	4657	303	52649	Biological processes
GO:0072655	establishment of protein localization to mitochondrion	8	6,7,8	0.00266	0.0156	HSP90AA1|1;Hspd1|1;Rac2|1;Uqcrc2|1;Hsp90aa1|1;Ywhaz|1;Hspa4|1	7	319	303	52649	Biological processes
GO:0032268	regulation of cellular protein metabolic process	6	5,6	0.00296	0.0168	HSP90AB1|1;Pdia3|1;VIM|1;Prdx1|1;CFL1|1;Rack1|1;HSP90AA1|1;Eif5a|1;Vcp|1;Hspd1|1;Eif2s1|1;Rac2|1;Park7|1;Hnrnpa2b1|1;Pcbp1|1;Gpi|1;Caprin1|1;PEBP1|1;ISG15|1;Hnrnpd|1;LGMN|1;RHOA|1;Sumo2|1;Rps27l|1;Shmt2|1;RPS3|1;Hsp90ab1|1;G6pdx|1;Msn|1;Hsp90aa1|1;Rpl11|1;Eif3b|1;Hcls1|1;Eprs|1;Isg15|1;Lgmn|1;Sumo3|1;Psme2|1;Calr|1;Aars|1;Npm1|1;Ruvbl2|1;Rps3|1;Hspa5|1;Vim|1;Hsp90b1|1;Pa2g4|1;Rpl5|1;Actb|1;Rpl30|…	53	6296	303	52649	Biological processes
GO:0006839	mitochondrial transport	6	5,6	0.00323	0.0179	HSP90AA1|1;Hspd1|1;Rac2|1;SLC25A5|1;Uqcrc2|1;Hsp90aa1|1;Ywhaz|1;Slc25a5|1;Hspa4|1	9	515	303	52649	Biological processes
GO:0070585	protein localization to mitochondrion	7	7	0.00337	0.0185	HSP90AA1|1;Hspd1|1;Rac2|1;Uqcrc2|1;Hsp90aa1|1;Ywhaz|1;Hspa4|1	7	333	303	52649	Biological processes
GO:0071345	cellular response to cytokine stimulus	6	6	0.00373	0.0202	HSP90AB1|1;Hspa9|1;CFL1|1;SLC25A5|1;MAT2A|1;RHOA|1;RPS3|1;Hsp90ab1|1;Fasn|1;Hcls1|1;Slc25a5|1;Eprs|1;Rps3|1;Hspa5|1;Vim|1;Coro1a|1;Actg1|1;Hnrnpu|1;Mat2a|1	19	1657	303	52649	Biological processes
GO:0050863	regulation of T cell activation	7	6,7	0.00449	0.0231	Hspd1|1;Rac2|1;RHOA|1;Lgals3|1;RPS3|1;Hsp90aa1|1;Rps3|1;Coro1a|1;Rhoa|1;Anxa1|1	10	644	303	52649	Biological processes
GO:0051239	regulation of multicellular organismal process	3	3	0.00482	0.0242	HSP90AB1|1;Atp5b|1;Lmna|1;VIM|1;Atp5a1|1;G6PDX|1;Pgk1|1;Hspa9|1;FABP5|1;CFL1|1;Rack1|1;Hspd1|1;Anxa5|1;Ca2|1;Arhgdib|1;Park7|1;YWHAG|1;Gpi|1;Ddx17|1;NME1|1;Caprin1|1;PEBP1|1;ISG15|1;LGMN|1;RHOA|1;Mtpn|1;HNRNPK|1;RPS3|1;CLIC1|1;Hsp90ab1|1;G6pdx|1;Fabp5|1;Cfl1|1;Atp1a1|1;Hsp90aa1|1;Rnh1|1;Hcls1|1;Ywhag|1;Nme1|1;Alb|1;Isg15|1;Lgmn|1;Wdr77|1;Eef1a1|1;Calr|1;Pfn1|1;Rps3|1;Clic1|1;Hspa5|1;Vim|1;Rhoa|1;…	57	7048	303	52649	Biological processes
GO:1901137	carbohydrate derivative biosynthetic process	5	5	0.00589	0.0279	Pkm|1;Atp5b|1;Atp5a1|1;Gm20390|1;Tpi1|1;Ak2|1;Vcp|1;Tkt|1;NME1|1;HPRT|1;Gart|1;Atic|1;Sdf2l1|1;G6pdx|1;Cap1|1;Cltc|1;Nme1|1;Hprt1|1;Mat2a|1	19	1731	303	52649	Biological processes
GO:1903037	regulation of leukocyte cell-cell adhesion	6	5,6	0.00656	0.0304	Hspd1|1;Rac2|1;RHOA|1;Lgals3|1;RPS3|1;Hsp90aa1|1;Rps3|1;Coro1a|1;Rhoa|1;Anxa1|1	10	681	303	52649	Biological processes
GO:0048871	multicellular organismal homeostasis	5	4,5	0.00736	0.0334	AKR1B3|1;Prdx1|1;Ca2|1;Krt1|1;Rac2|1;Alb|1;Akr1b1|1;Coro1a|1;Actg1|1;Actb|1;Spp1|1	11	803	303	52649	Biological processes
GO:0034110	regulation of homotypic cell-cell adhesion	7	5,6,7	0.00788	0.0353	Hspd1|1;Rac2|1;RHOA|1;Lgals3|1;RPS3|1;Hsp90aa1|1;Rps3|1;Coro1a|1;Rhoa|1;Anxa1|1	10	700	303	52649	Biological processes
GO:0031346	positive regulation of cell projection organization	5	5	0.0137	0.053	CFL1|1;Rac2|1;NME1|1;Caprin1|1;Hsp90aa1|1;Nme1|1;Eef1a1|1;Pfn1|1;Hspa5|1;Grn|1;Dynlt1|1	11	879	303	52649	Biological processes
GO:0031344	regulation of cell projection organization	5	5	0.0141	0.054	CFL1|1;Rac2|1;NME1|1;Caprin1|1;RHOA|1;Cfl1|1;Hsp90aa1|1;Nme1|1;Eef1a1|1;Pfn1|1;Hspa5|1;Vim|1;Rhoa|1;Grn|1;Spp1|1;Dynlt1|1	16	1500	303	52649	Biological processes
GO:0010604	positive regulation of macromolecule metabolic process	6	4,5,6	0.0145	0.0552	HSP90AB1|1;Lmna|1;Pdia3|1;VIM|1;CFL1|1;Rack1|1;HSP90AA1|1;Eif5a|1;Hnrnpa1|1;Vcp|1;CCT3|1;CCT2|1;Hspd1|1;Park7|1;Hnrnpa2b1|1;Pcbp1|1;Ubap2l|1;Ddx17|1;Phf5a|1;Hnrnpd|1;LGMN|1;Cnbp|1;RHOA|1;Sumo2|1;Rps27l|1;Mtpn|1;HNRNPK|1;Tcp1|1;RPS3|1;Hsp90ab1|1;Msn|1;Hsp90aa1|1;Cct2|1;Pabpc1|1;Rpl11|1;Hcls1|1;Nme1|1;Lgmn|1;Sec22b|1;Sumo3|1;Wdr5|1;Psme2|1;Calr|1;Pfn1|1;Npm1|1;Ruvbl2|1;Rps3|1;Hspa5|1;Vim|1;Rpl5|1;P…	58	7605	303	52649	Biological processes
GO:0010647	positive regulation of cell communication	4	4	0.0162	0.0604	HSP90AB1|1;AKR1B3|1;Pdia3|1;FABP5|1;CFL1|1;Rack1|1;HSP90AA1|1;Vcp|1;Anxa5|1;Ca2|1;Eef1d|1;Eif2s1|1;Park7|1;ACTN4|1;Mdh1|1;Hint1|1;Ddx17|1;Pfkp|1;PEBP1|1;RHOA|1;RPS3|1;Hsp90ab1|1;Fabp5|1;Hsp90aa1|1;Rpl11|1;Hcls1|1;Lgmn|1;Akr1b1|1;Calr|1;Snrpf|1;Rhoc|1;Rps3|1;Cat|1;Spp1|1	34	4025	303	52649	Biological processes
GO:0032446	protein modification by small protein conjugation	8	8	0.0173	0.0624	HSP90AB1|1;Rack1|1;HSP90AA1|1;Vcp|1;Park7|1;ISG15|1;NEDD8|1;Sumo2|1;RPS3|1;Hsp90ab1|1;Hsp90aa1|1;Rpl11|1;Isg15|1;Nedd8|1;Sumo3|1;Npm1|1;Rps3|1;Hspa5|1;Rpl5|1	19	1933	303	52649	Biological processes
GO:0051050	positive regulation of transport	3	3	0.0175	0.0629	HSP90AB1|1;CFL1|1;Rack1|1;Hspd1|1;Ca2|1;ATP1B3|1;Rac2|1;ACTN4|1;Gpi|1;HNRNPK|1;Lgals3|1;Hsp90ab1|1;G6pdx|1;Msn|1;Hsp90aa1|1;Hcls1|1;Calr|1;Ppia|1;Atp1b3|1;Spp1|1;Anxa1|1;Hnrnpk|1	22	2343	303	52649	Biological processes
GO:0071363	cellular response to growth factor stimulus	6	6	0.0232	0.0772	HSP90AB1|1;EEF1A1|1;CFL1|1;Rack1|1;LGMN|1;RPS3|1;Hsp90ab1|1;Lgmn|1;Eef1a1|1;Pfn1|1;Rps3|1;Hspa5|1;Coro1a|1;Cat|1;Anxa1|1	15	1461	303	52649	Biological processes
GO:0045935	positive regulation of nucleobase-containing compound metabolic process	6	5,6	0.0291	0.0893	HSP90AB1|1;Lmna|1;Rack1|1;HSP90AA1|1;Hnrnpa1|1;Vcp|1;CCT3|1;CCT2|1;Park7|1;Hnrnpa2b1|1;Pcbp1|1;Ddx17|1;Phf5a|1;Hnrnpd|1;Cnbp|1;Sumo2|1;Mtpn|1;HNRNPK|1;Tcp1|1;RPS3|1;Hsp90ab1|1;Hsp90aa1|1;Cct2|1;Pabpc1|1;Hcls1|1;Nme1|1;Wdr5|1;Calr|1;Pfn1|1;Npm1|1;Ruvbl2|1;Rps3|1;Hspa5|1;Pcna|1;Hnrnpu|1;Cat|1;Spp1|1;Hnrnpk|1	38	4813	303	52649	Biological processes
GO:0070848	response to growth factor	5	5	0.0294	0.09	HSP90AB1|1;EEF1A1|1;CFL1|1;Rack1|1;LGMN|1;RPS3|1;Hsp90ab1|1;Lgmn|1;Eef1a1|1;Pfn1|1;Rps3|1;Hspa5|1;Coro1a|1;Cat|1;Anxa1|1	15	1507	303	52649	Biological processes
GO:0002684	positive regulation of immune system process	3	3	0.0341	0.1	Hspd1|1;Ca2|1;Krt1|1;Rac2|1;Gpi|1;ISG15|1;LGMN|1;RHOA|1;Lgals3|1;RPS3|1;Hsp90aa1|1;Hcls1|1;Isg15|1;Lgmn|1;Calr|1;Rps3|1;Coro1a|1;Rhoa|1;Anxa1|1	19	2086	303	52649	Biological processes
GO:0022407	regulation of cell-cell adhesion	5	4,5	0.0377	0.109	Hspd1|1;Rac2|1;RHOA|1;Lgals3|1;RPS3|1;Hsp90aa1|1;Rps3|1;Coro1a|1;Rhoa|1;Anxa1|1	10	903	303	52649	Biological processes
GO:1902533	positive regulation of intracellular signal transduction	7	5,6,7	0.0393	0.111	HSP90AB1|1;AKR1B3|1;Rack1|1;HSP90AA1|1;Eef1d|1;Park7|1;ACTN4|1;Hint1|1;PEBP1|1;RHOA|1;RPS3|1;Hsp90ab1|1;Hsp90aa1|1;Rpl11|1;Hcls1|1;Akr1b1|1;Calr|1;Rhoc|1;Rps3|1;Cat|1	20	2263	303	52649	Biological processes
GO:0030155	regulation of cell adhesion	4	3,4	0.0404	0.113	Atp5b|1;CFL1|1;Hspd1|1;Rac2|1;ACTN4|1;RHOA|1;Lgals3|1;RPS3|1;Hsp90aa1|1;Calr|1;Rps3|1;Coro1a|1;Rhoa|1;Spp1|1;Anxa1|1	15	1574	303	52649	Biological processes
GO:0051338	regulation of transferase activity	5	5	0.0468	0.124	HSP90AB1|1;Rack1|1;HSP90AA1|1;CCT2|1;Rac2|1;Park7|1;RHOA|1;Tcp1|1;RPS3|1;Hsp90ab1|1;Hsp90aa1|1;Cct2|1;Rpl11|1;Npm1|1;Rps3|1;Hspa5|1;Rpl5|1;Actb|1;Hnrnpu|1	19	2167	303	52649	Biological processes
GO:0070647	protein modification by small protein conjugation or removal	7	7	0.0475	0.125	HSP90AB1|1;Rack1|1;HSP90AA1|1;Vcp|1;Park7|1;ISG15|1;NEDD8|1;Sumo2|1;Shmt2|1;RPS3|1;Hsp90ab1|1;Hsp90aa1|1;Rpl11|1;Isg15|1;Nedd8|1;Sumo3|1;Npm1|1;Rps3|1;Hspa5|1;Rpl5|1	20	2314	303	52649	Biological processes
GO:0043299	leukocyte degranulation	10	4,7,9,10	0.0492	0.128	Rac2|1;Ywhaz|1;Coro1a|1	3	142	303	52649	Biological processes
GO:0023056	positive regulation of signaling	3	3	0.0705	0.163	HSP90AB1|1;AKR1B3|1;Pdia3|1;FABP5|1;CFL1|1;Rack1|1;HSP90AA1|1;Vcp|1;Ca2|1;Eef1d|1;Park7|1;ACTN4|1;Hint1|1;Ddx17|1;PEBP1|1;RHOA|1;RPS3|1;Hsp90ab1|1;Fabp5|1;Hsp90aa1|1;Rpl11|1;Hcls1|1;Lgmn|1;Akr1b1|1;Calr|1;Rhoc|1;Rps3|1;Cat|1;Spp1|1	29	3780	303	52649	Biological processes
GO:0045087	innate immune response	5	4,5	0.0717	0.164	HSP90AB1|1;Prdx1|1;Hspd1|1;Krt1|1;ISG15|1;Shmt2|1;Hsp90ab1|1;Eprs|1;Isg15|1;Vim|1;Coro1a|1;Actg1|1;Pcbp2|1;Anxa1|1	14	1569	303	52649	Biological processes
GO:0051249	regulation of lymphocyte activation	7	5,6,7	0.0776	0.173	Hspd1|1;Rac2|1;RHOA|1;Lgals3|1;RPS3|1;Hsp90aa1|1;Rps3|1;Coro1a|1;Rhoa|1;Anxa1|1	10	1033	303	52649	Biological processes
GO:0009967	positive regulation of signal transduction	6	4,5,6	0.0888	0.188	HSP90AB1|1;AKR1B3|1;Pdia3|1;FABP5|1;CFL1|1;Rack1|1;HSP90AA1|1;Vcp|1;Eef1d|1;Park7|1;ACTN4|1;Hint1|1;Ddx17|1;PEBP1|1;RHOA|1;RPS3|1;Hsp90ab1|1;Fabp5|1;Hsp90aa1|1;Rpl11|1;Hcls1|1;Akr1b1|1;Calr|1;Rhoc|1;Rps3|1;Cat|1	26	3412	303	52649	Biological processes
GO:1903533	regulation of protein targeting	8	7,8	0.151	0.271	HSP90AB1|1;Prdx1|1;Rac2|1;Hsp90ab1|1;Hsp90aa1|1;Hcls1|1	6	622	303	52649	Biological processes
GO:0002694	regulation of leukocyte activation	6	4,5,6	0.153	0.272	Hspd1|1;Rac2|1;RHOA|1;Lgals3|1;RPS3|1;Hsp90aa1|1;Rps3|1;Coro1a|1;Rhoa|1;Anxa1|1	10	1192	303	52649	Biological processes
GO:0051222	positive regulation of protein transport	7	4,6,7	0.155	0.274	HSP90AB1|1;Rack1|1;Hspd1|1;Rac2|1;Gpi|1;Hsp90ab1|1;Hsp90aa1|1;Hcls1|1;Ppia|1	9	1051	303	52649	Biological processes
GO:0007417	central nervous system development	5	5	0.159	0.279	HSP90AB1|1;CFL1|1;HSP90AA1|1;NME1|1;PEBP1|1;RHOA|1;Mtpn|1;Gart|1;Atic|1;Hsp90ab1|1;Hsp90aa1|1;Nme1|1;Hprt1|1;Aars|1;Hspa5|1;Vim|1;Rhoa|1;Actb|1	18	2414	303	52649	Biological processes
GO:0030154	cell differentiation	5	5	0.163	0.283	HSP90AB1|1;Atp5b|1;Lmna|1;PPIA|1;G6PDX|1;Pgk1|1;Hspa9|1;CFL1|1;Rpsa|1;Rack1|1;HSP90AA1|1;Ca2|1;Tpt1|1;Dld|1;ACTN4|1;Krt10|1;YWHAG|1;RPS3A1|1;Pld4|1;Ddx17|1;NME1|1;Caprin1|1;PEBP1|1;SOD2|1;ISG15|1;RHOA|1;Mtpn|1;Hnrnph3|1;Lgals3|1;CLIC1|1;Hsp90ab1|1;G6pdx|1;Cfl1|1;Msn|1;Hsp90aa1|1;Fasn|1;Cltc|1;Hcls1|1;Ywhag|1;Nme1|1;Hprt1|1;Hsd17b10|1;Isg15|1;Wdr77|1;Eef1a1|1;Calr|1;Pebp1|1;Clic1|1;Hspa5|1;Ppia|1;…	64	9877	303	52649	Biological processes
GO:0050865	regulation of cell activation	5	4,5	0.204	0.331	Hspd1|1;Rac2|1;RHOA|1;Lgals3|1;RPS3|1;Hsp90aa1|1;Rps3|1;Coro1a|1;Rhoa|1;Anxa1|1	10	1277	303	52649	Biological processes
GO:0090316	positive regulation of intracellular protein transport	8	4,5,6,7,8	0.224	0.352	HSP90AB1|1;Rac2|1;Hsp90ab1|1;Hsp90aa1|1;Hcls1|1	5	562	303	52649	Biological processes
GO:0043549	regulation of kinase activity	8	6,8	0.226	0.355	HSP90AB1|1;Rack1|1;HSP90AA1|1;Rac2|1;Park7|1;RHOA|1;RPS3|1;Hsp90ab1|1;Hsp90aa1|1;Npm1|1;Rps3|1;Hspa5|1;Actb|1;Hnrnpu|1	14	1932	303	52649	Biological processes
GO:0045859	regulation of protein kinase activity	9	7,8,9	0.234	0.362	HSP90AB1|1;Rack1|1;HSP90AA1|1;Rac2|1;Park7|1;RHOA|1;RPS3|1;Hsp90ab1|1;Hsp90aa1|1;Npm1|1;Rps3|1;Hspa5|1;Actb|1	13	1789	303	52649	Biological processes
GO:0032388	positive regulation of intracellular transport	6	4,5,6	0.265	0.393	HSP90AB1|1;Rac2|1;Hsp90ab1|1;Msn|1;Hsp90aa1|1;Hcls1|1	6	750	303	52649	Biological processes
GO:1903649	regulation of cytoplasmic transport	6	6	0.276	0.406	Prdx1|1;Rac2|1;Park7|1;Hsp90ab1|1;Msn|1;Hcls1|1;Coro1a|1	7	915	303	52649	Biological processes
GO:1902580	single-organism cellular localization	4	4	0.282	0.412	Lmna|1;Prdx1|1;Rack1|1;HSP90AA1|1;ATP1B3|1;Rac2|1;ACTN4|1;Gphn|1;ALB|1;Hsp90ab1|1;Hsp90aa1|1;Cltc|1;Hcls1|1;Alb|1;Hspa4|1;Npm1|1;Atp1b3|1;Dynlt1|1	18	2677	303	52649	Biological processes
GO:0010468	regulation of gene expression	6	5,6	0.324	0.455	Lmna|1;VIM|1;Rack1|1;Eif5a|1;Hnrnpa1|1;Ywhaq|1;Hnrnpf|1;Eif2s1|1;Park7|1;Hnrnpa2b1|1;Pcbp1|1;Ubap2l|1;Hint1|1;Ddx17|1;NME1|1;CSDE1|1;Sf3a1|1;Caprin1|1;Phf5a|1;Rbm3|1;SOD2|1;Hnrnpd|1;LGMN|1;Cnbp|1;Cbx3|1;RHOA|1;Sumo2|1;Rps27l|1;Mtpn|1;HNRNPK|1;RUVBL2|1;Shmt2|1;RPS3|1;Eno1|1;Msn|1;Pabpc1|1;Rpl11|1;Eif3b|1;Hcls1|1;Nme1|1;Eprs|1;Csde1|1;Nedd8|1;Lgmn|1;CBX3|1;Wdr77|1;Wdr5|1;Calr|1;Pfn1|1;Set|1;Hnrnpab…	69	11348	303	52649	Biological processes
GO:0061024	membrane organization	4	4	0.33	0.462	Lmna|1;Rack1|1;HSP90AA1|1;ATP1B3|1;SLC25A5|1;Gphn|1;Hsp90aa1|1;Cltc|1;Slc25a5|1;Sec22b|1;Hspa4|1;Coro1a|1;Atp1b3|1;Actg1|1;Actb|1;Anxa1|1	16	2437	303	52649	Biological processes
GO:0042325	regulation of phosphorylation	7	7	0.331	0.463	HSP90AB1|1;Prdx1|1;Rack1|1;HSP90AA1|1;Vcp|1;PGAM1|1;Rac2|1;Park7|1;PEBP1|1;RHOA|1;Shmt2|1;RPS3|1;Hsp90ab1|1;Hsp90aa1|1;Pgam1|1;Hcls1|1;Npm1|1;Rps3|1;Hspa5|1;Rhoa|1;Actb|1;Hnrnpu|1;Dynlt1|1	23	3598	303	52649	Biological processes
GO:0048468	cell development	5	4,5	0.351	0.481	HSP90AB1|1;Lmna|1;G6PDX|1;CFL1|1;HSP90AA1|1;Tpt1|1;Dld|1;ACTN4|1;YWHAG|1;NME1|1;Caprin1|1;PEBP1|1;SOD2|1;RHOA|1;Hsp90ab1|1;G6pdx|1;Cfl1|1;Msn|1;Hsp90aa1|1;Fasn|1;Ywhag|1;Nme1|1;Hprt1|1;Eef1a1|1;Calr|1;Pebp1|1;Hspa5|1;Vim|1;Sod2|1;Rhoa|1;Actg1|1;Actb|1;Hnrnpu|1;Grn|1;Elavl1|1;Spp1|1;Dynlt1|1	37	5995	303	52649	Biological processes
GO:0002443	leukocyte mediated immunity	4	4	0.39	0.516	Prdx1|1;Hspd1|1;Rac2|1;Ywhaz|1;Hprt1|1;Coro1a|1	6	875	303	52649	Biological processes
GO:0031399	regulation of protein modification process	7	6,7	0.443	0.563	HSP90AB1|1;Prdx1|1;Rack1|1;HSP90AA1|1;Vcp|1;Rac2|1;Park7|1;PEBP1|1;ISG15|1;RHOA|1;RPS3|1;Hsp90ab1|1;G6pdx|1;Hsp90aa1|1;Rpl11|1;Hcls1|1;Isg15|1;Sumo3|1;Npm1|1;Ruvbl2|1;Rps3|1;Hspa5|1;Hsp90b1|1;Rpl5|1;Actb|1;Dynlt1|1	26	4336	303	52649	Biological processes
GO:0040007	growth	2	2	0.456	0.574	HSP90AB1|1;Pkm|1;G6PDX|1;CFL1|1;Rack1|1;HSP90AA1|1;Tkt|1;RHOA|1;Mtpn|1;Hsp90ab1|1;G6pdx|1;Hsp90aa1|1;Lgmn|1;Npm1|1;Spp1|1;Anxa1|1	16	2647	303	52649	Biological processes
GO:0007264	small GTPase mediated signal transduction	6	5,6	0.612	0.704	Arhgdia|1;Ywhaq|1;Arhgdib|1;Rac2|1;GDI2|1;RHOA|1;Diras2|1;Rhoc|1;Rhoa|1	9	1651	303	52649	Biological processes
GO:0001932	regulation of protein phosphorylation	8	7,8	0.739	0.805	HSP90AB1|1;Prdx1|1;Rack1|1;HSP90AA1|1;Rac2|1;Park7|1;PEBP1|1;RHOA|1;RPS3|1;Hsp90ab1|1;Hsp90aa1|1;Hcls1|1;Npm1|1;Rps3|1;Hspa5|1;Actb|1;Dynlt1|1	17	3352	303	52649	Biological processes
GO:0006357	regulation of transcription from RNA polymerase II promoter	8	7,8	0.803	0.852	Lmna|1;Park7|1;Hnrnpa2b1|1;Pcbp1|1;Ddx17|1;SOD2|1;Cnbp|1;RHOA|1;Sumo2|1;HNRNPK|1;Eno1|1;Hcls1|1;Nme1|1;Nedd8|1;Wdr77|1;Wdr5|1;Calr|1;Pfn1|1;Hnrnpab|1;Npm1|1;Ruvbl2|1;Pcna|1;Sod2|1;Rhoa|1;Hnrnpu|1;Hnrnpk|1	26	5205	303	52649	Biological processes
GO:0016070	RNA metabolic process	6	5,6	0.849	0.89	Lmna|1;Rpsa|1;Hnrnpa1|1;Ywhaq|1;SF3B3|1;Hnrnpf|1;Park7|1;Hnrnpa2b1|1;Pcbp1|1;Hint1|1;Ddx17|1;EPRS|1;AARS|1;CSDE1|1;Sf3a1|1;SARS|1;Phf5a|1;Rbm3|1;SNRPF|1;SOD2|1;Cnbp|1;Rbm8a|1;Cbx3|1;SF3B5|1;RHOA|1;Sumo2|1;Mtpn|1;HNRNPK|1;RUVBL2|1;RPS3|1;Eno1|1;Pabpc1|1;Sf3b3|1;Rpl11|1;Hcls1|1;Nme1|1;Eprs|1;Csde1|1;Hsd17b10|1;Nedd8|1;CBX3|1;Sf3b5|1;Wdr77|1;Wdr5|1;Calr|1;Pfn1|1;Set|1;Hnrnpab|1;Aars|1;Snrpf|1;Npm1|1…	63	12171	303	52649	Biological processes
GO:0006366	transcription from RNA polymerase II promoter	7	7	0.855	0.894	Lmna|1;Park7|1;Hnrnpa2b1|1;Pcbp1|1;Ddx17|1;SOD2|1;Cnbp|1;RHOA|1;Sumo2|1;HNRNPK|1;Eno1|1;Hcls1|1;Nme1|1;Nedd8|1;Wdr77|1;Wdr5|1;Calr|1;Pfn1|1;Hnrnpab|1;Npm1|1;Ruvbl2|1;Pcna|1;Sod2|1;Rhoa|1;Hnrnpu|1;Hnrnpk|1	26	5394	303	52649	Biological processes
GO:0030031	cell projection assembly	5	5	0.904	0.931	Capg|1;Rac2|1;Pfn1|1	3	927	303	52649	Biological processes
GO:0006468	protein phosphorylation	7	7	0.936	0.955	HSP90AB1|1;Prdx1|1;Hspa9|1;Rack1|1;HSP90AA1|1;Eif2s1|1;Rac2|1;Park7|1;PEBP1|1;RHOA|1;RPS3|1;Hsp90ab1|1;Cfl1|1;Hsp90aa1|1;Hcls1|1;Npm1|1;Rps3|1;Hspa5|1;Actb|1;Dynlt1|1	20	4655	303	52649	Biological processes
GO:0051252	regulation of RNA metabolic process	7	5,6,7	0.942	0.96	Lmna|1;Hnrnpa1|1;Ywhaq|1;Hnrnpf|1;Park7|1;Hnrnpa2b1|1;Pcbp1|1;Hint1|1;Ddx17|1;CSDE1|1;Sf3a1|1;Phf5a|1;SOD2|1;Cnbp|1;Cbx3|1;RHOA|1;Sumo2|1;Mtpn|1;HNRNPK|1;RUVBL2|1;RPS3|1;Eno1|1;Pabpc1|1;Rpl11|1;Hcls1|1;Nme1|1;Csde1|1;Nedd8|1;CBX3|1;Wdr77|1;Wdr5|1;Calr|1;Pfn1|1;Set|1;Hnrnpab|1;Npm1|1;Ruvbl2|1;Rps3|1;Pa2g4|1;Pcna|1;Sod2|1;Rhoa|1;Hnrnpu|1;Cat|1;Spp1|1;Hnrnpk|1	46	9720	303	52649	Biological processes
GO:0006355	regulation of transcription, DNA-templated	7	6,7	0.964	0.978	Lmna|1;Ywhaq|1;Park7|1;Hnrnpa2b1|1;Pcbp1|1;Hint1|1;Ddx17|1;CSDE1|1;Phf5a|1;SOD2|1;Cnbp|1;Cbx3|1;RHOA|1;Sumo2|1;Mtpn|1;HNRNPK|1;RUVBL2|1;RPS3|1;Eno1|1;Rpl11|1;Hcls1|1;Nme1|1;Csde1|1;Nedd8|1;CBX3|1;Wdr77|1;Wdr5|1;Calr|1;Pfn1|1;Set|1;Hnrnpab|1;Npm1|1;Ruvbl2|1;Rps3|1;Pa2g4|1;Pcna|1;Sod2|1;Rhoa|1;Hnrnpu|1;Cat|1;Spp1|1;Hnrnpk|1	42	9229	303	52649	Biological processes
GO:1903506	regulation of nucleic acid-templated transcription	9	7,8,9	0.969	0.981	Lmna|1;Ywhaq|1;Park7|1;Hnrnpa2b1|1;Pcbp1|1;Hint1|1;Ddx17|1;CSDE1|1;Phf5a|1;SOD2|1;Cnbp|1;Cbx3|1;RHOA|1;Sumo2|1;Mtpn|1;HNRNPK|1;RUVBL2|1;RPS3|1;Eno1|1;Rpl11|1;Hcls1|1;Nme1|1;Csde1|1;Nedd8|1;CBX3|1;Wdr77|1;Wdr5|1;Calr|1;Pfn1|1;Set|1;Hnrnpab|1;Npm1|1;Ruvbl2|1;Rps3|1;Pa2g4|1;Pcna|1;Sod2|1;Rhoa|1;Hnrnpu|1;Cat|1;Spp1|1;Hnrnpk|1	42	9306	303	52649	Biological processes
GO:2001141	regulation of RNA biosynthetic process	6	6	0.97	0.981	Lmna|1;Ywhaq|1;Park7|1;Hnrnpa2b1|1;Pcbp1|1;Hint1|1;Ddx17|1;CSDE1|1;Phf5a|1;SOD2|1;Cnbp|1;Cbx3|1;RHOA|1;Sumo2|1;Mtpn|1;HNRNPK|1;RUVBL2|1;RPS3|1;Eno1|1;Rpl11|1;Hcls1|1;Nme1|1;Csde1|1;Nedd8|1;CBX3|1;Wdr77|1;Wdr5|1;Calr|1;Pfn1|1;Set|1;Hnrnpab|1;Npm1|1;Ruvbl2|1;Rps3|1;Pa2g4|1;Pcna|1;Sod2|1;Rhoa|1;Hnrnpu|1;Cat|1;Spp1|1;Hnrnpk|1	42	9332	303	52649	Biological processes
GO:0007166	cell surface receptor signaling pathway	5	4,5	0.989	0.995	HSP90AB1|1;Lmna|1;Pdia3|1;CFL1|1;Rack1|1;Arhgdia|1;Vcp|1;Park7|1;RHOA|1;Lgals3|1;RPS3|1;Hsp90ab1|1;Nme1|1;Lgmn|1;G3bp1|1;Ruvbl2|1;Rps3|1;Hspa5|1;Vim|1;Coro1a|1;Rhoa|1;Ubc|1;Anxa1|1	23	5988	303	52649	Biological processes
GO:0006351	transcription, DNA-templated	6	6	0.989	0.995	Lmna|1;Ywhaq|1;Park7|1;Hnrnpa2b1|1;Pcbp1|1;Hint1|1;Ddx17|1;CSDE1|1;Phf5a|1;SOD2|1;Cnbp|1;Cbx3|1;RHOA|1;Sumo2|1;Mtpn|1;HNRNPK|1;RUVBL2|1;RPS3|1;Eno1|1;Rpl11|1;Hcls1|1;Nme1|1;Csde1|1;Nedd8|1;CBX3|1;Wdr77|1;Wdr5|1;Calr|1;Pfn1|1;Set|1;Hnrnpab|1;Npm1|1;Ruvbl2|1;Rps3|1;Pa2g4|1;Pcna|1;Sod2|1;Rhoa|1;Hnrnpu|1;Cat|1;Spp1|1;Hnrnpk|1	42	9812	303	52649	Biological processes
GO:0097659	nucleic acid-templated transcription	8	7,8	0.99	0.996	Lmna|1;Ywhaq|1;Park7|1;Hnrnpa2b1|1;Pcbp1|1;Hint1|1;Ddx17|1;CSDE1|1;Phf5a|1;SOD2|1;Cnbp|1;Cbx3|1;RHOA|1;Sumo2|1;Mtpn|1;HNRNPK|1;RUVBL2|1;RPS3|1;Eno1|1;Rpl11|1;Hcls1|1;Nme1|1;Csde1|1;Nedd8|1;CBX3|1;Wdr77|1;Wdr5|1;Calr|1;Pfn1|1;Set|1;Hnrnpab|1;Npm1|1;Ruvbl2|1;Rps3|1;Pa2g4|1;Pcna|1;Sod2|1;Rhoa|1;Hnrnpu|1;Cat|1;Spp1|1;Hnrnpk|1	42	9872	303	52649	Biological processes
GO:0032774	RNA biosynthetic process	7	6,7	0.991	0.997	Lmna|1;Ywhaq|1;Park7|1;Hnrnpa2b1|1;Pcbp1|1;Hint1|1;Ddx17|1;CSDE1|1;Phf5a|1;SOD2|1;Cnbp|1;Cbx3|1;RHOA|1;Sumo2|1;Mtpn|1;HNRNPK|1;RUVBL2|1;RPS3|1;Eno1|1;Rpl11|1;Hcls1|1;Nme1|1;Csde1|1;Nedd8|1;CBX3|1;Wdr77|1;Wdr5|1;Calr|1;Pfn1|1;Set|1;Hnrnpab|1;Npm1|1;Ruvbl2|1;Rps3|1;Pa2g4|1;Pcna|1;Sod2|1;Rhoa|1;Hnrnpu|1;Cat|1;Spp1|1;Hnrnpk|1	42	9931	303	52649	Biological processes
GO:1901566	organonitrogen compound biosynthetic process	5	5	1.14e-24	7.73e-22	Pkm|1;Atp5b|1;VIM|1;Atp5a1|1;G6PDX|1;Gm20390|1;FABP5|1;Rpsa|1;Rack1|1;Ak2|1;Eif5a|1;Vcp|1;RPS20|1;RPL12|1;Got2|1;RPL30|1;RPL5|1;Eef1d|1;Eif2s1|1;Gm10036|1;EIF3B|1;Park7|1;Hnrnpa2b1|1;Pcbp1|1;RPS11|1;RPS3A1|1;Rps12|1;NME1|1;EPRS|1;AARS|1;Gphn|1;HPRT|1;SARS|1;Caprin1|1;Rbm3|1;Hnrnpd|1;Pycrl|1;RHOA|1;Rps27l|1;HNRNPK|1;Gart|1;Atic|1;RPL9|1;Sdf2l1|1;Shmt2|1;Tufm|1;RPS3|1;Rplp2|1;G6pdx|1;Fabp5|1;Cap1|1…	84	4187	303	52649	Biological processes
GO:0046496	nicotinamide nucleotide metabolic process	8	7,8	7.31e-19	2.3e-16	Pkm|1;EG433182|1;GAPDH|1;ALDOA|1;G6PDX|1;Pgk1|1;Tpi1|1;Vcp|1;Mdh2|1;Tkt|1;PGAM1|1;PGD|1;Dld|1;Mdh1|1;Gpi|1;Pfkp|1;Me2|1;Dlst|1;Eno1|1;Gapdh|1;G6pdx|1;Pgam1|1;Aldoa|1;Pgd|1;Me1|1	25	385	303	52649	Biological processes
GO:0019362	pyridine nucleotide metabolic process	7	6,7	7.31e-19	2.3e-16	Pkm|1;EG433182|1;GAPDH|1;ALDOA|1;G6PDX|1;Pgk1|1;Tpi1|1;Vcp|1;Mdh2|1;Tkt|1;PGAM1|1;PGD|1;Dld|1;Mdh1|1;Gpi|1;Pfkp|1;Me2|1;Dlst|1;Eno1|1;Gapdh|1;G6pdx|1;Pgam1|1;Aldoa|1;Pgd|1;Me1|1	25	385	303	52649	Biological processes
GO:0072524	pyridine-containing compound metabolic process	5	5	1.19e-18	3.46e-16	Pkm|1;EG433182|1;GAPDH|1;ALDOA|1;G6PDX|1;Pgk1|1;Tpi1|1;Vcp|1;Mdh2|1;Tkt|1;PGAM1|1;PGD|1;Dld|1;Mdh1|1;Gpi|1;Pfkp|1;Me2|1;Dlst|1;Eno1|1;Gapdh|1;G6pdx|1;Pgam1|1;Aldoa|1;Pgd|1;Me1|1	25	393	303	52649	Biological processes
GO:0006457	protein folding	3	3	1.94e-18	5.25e-16	HSP90AB1|1;Tubb5|1;PPIA|1;Pdia3|1;HSP90B1|1;Hspa9|1;CALR|1;HSP90AA1|1;CCT3|1;CCT2|1;Hspd1|1;CCT4|1;CCT7|1;Tcp1|1;Hsp90ab1|1;Pdia6|1;Hsp90aa1|1;Cct3|1;Cct2|1;Erp44|1;Calr|1;Txndc5|1;Aars|1;Ppia|1;Hsp90b1|1;P4hb|1;Cct7|1	27	491	303	52649	Biological processes
GO:0006733	oxidoreduction coenzyme metabolic process	6	6	1.91e-17	4.58e-15	Pkm|1;EG433182|1;GAPDH|1;ALDOA|1;G6PDX|1;Pgk1|1;Tpi1|1;Vcp|1;Mdh2|1;Tkt|1;PGAM1|1;PGD|1;Dld|1;Mdh1|1;Gpi|1;Pfkp|1;Me2|1;Dlst|1;Eno1|1;Gapdh|1;G6pdx|1;Pgam1|1;Aldoa|1;Pgd|1;Me1|1	25	442	303	52649	Biological processes
GO:0019752	carboxylic acid metabolic process	6	6	6.4e-14	9.29e-12	Pkm|1;EG433182|1;GAPDH|1;ALDOA|1;Pgk1|1;FABP5|1;Tpi1|1;Ldha|1;Mdh2|1;Got2|1;PGAM1|1;PGD|1;Dld|1;IDH1|1;Park7|1;Mdh1|1;Gpi|1;EPRS|1;AARS|1;SARS|1;Suclg1|1;Pfkp|1;Pycrl|1;Me2|1;Gart|1;Atic|1;Shmt2|1;Dlst|1;Eno1|1;Gapdh|1;Fabp5|1;LDHA|1;Fasn|1;Pgam1|1;Q3U4D1|1;Eprs|1;Aldoa|1;Pgd|1;Me1|1;AHCY|1;Aars|1;Ahcy|1;Idh1|1;Akr1a1|1;P4hb|1;Psat1|1;Anxa1|1	47	2313	303	52649	Biological processes
GO:0009167	purine ribonucleoside monophosphate metabolic process	8	8	4.22e-13	5.35e-11	Pkm|1;Atp5b|1;EG433182|1;GAPDH|1;ALDOA|1;Atp5a1|1;Pgk1|1;Tpi1|1;Ak2|1;Vcp|1;PGAM1|1;Dld|1;Park7|1;Gpi|1;Uqcrc2|1;HPRT|1;Pfkp|1;RHOA|1;Gart|1;Atic|1;Shmt2|1;Eno1|1;Gapdh|1;Pgam1|1;Hprt1|1;Aldoa|1;Rhoa|1	27	814	303	52649	Biological processes
GO:0009126	purine nucleoside monophosphate metabolic process	7	7	4.35e-13	5.35e-11	Pkm|1;Atp5b|1;EG433182|1;GAPDH|1;ALDOA|1;Atp5a1|1;Pgk1|1;Tpi1|1;Ak2|1;Vcp|1;PGAM1|1;Dld|1;Park7|1;Gpi|1;Uqcrc2|1;HPRT|1;Pfkp|1;RHOA|1;Gart|1;Atic|1;Shmt2|1;Eno1|1;Gapdh|1;Pgam1|1;Hprt1|1;Aldoa|1;Rhoa|1	27	815	303	52649	Biological processes
GO:0010035	response to inorganic substance	4	4	6.81e-13	7.48e-11	AKR1B3|1;Prdx1|1;CFL1|1;Rack1|1;Hnrnpa1|1;Hspd1|1;Anxa5|1;Ca2|1;RPL5|1;Eif2s1|1;Park7|1;Krt10|1;Gpi|1;Gphn|1;PEBP1|1;SOD2|1;LGMN|1;Gart|1;Atic|1;RPS3|1;ACTG1|1;Lgmn|1;Akr1b1|1;Calr|1;Rps3|1;Hspa5|1;Rpl5|1;Sod2|1;Actg1|1;Cat|1;Anxa1|1	31	1112	303	52649	Biological processes
GO:0043436	oxoacid metabolic process	5	5	8.09e-13	8.65e-11	Pkm|1;EG433182|1;GAPDH|1;ALDOA|1;Pgk1|1;FABP5|1;Tpi1|1;Ldha|1;Mdh2|1;Got2|1;PGAM1|1;PGD|1;Dld|1;IDH1|1;Park7|1;Mdh1|1;Gpi|1;EPRS|1;AARS|1;SARS|1;Suclg1|1;Pfkp|1;Pycrl|1;Me2|1;Gart|1;Atic|1;Shmt2|1;Dlst|1;Eno1|1;Gapdh|1;Fabp5|1;LDHA|1;Fasn|1;Pgam1|1;Q3U4D1|1;Eprs|1;Aldoa|1;Pgd|1;Me1|1;AHCY|1;Aars|1;Ahcy|1;Idh1|1;Akr1a1|1;P4hb|1;Psat1|1;Anxa1|1	47	2484	303	52649	Biological processes
GO:0009161	ribonucleoside monophosphate metabolic process	7	7	1.28e-12	1.29e-10	Pkm|1;Atp5b|1;EG433182|1;GAPDH|1;ALDOA|1;Atp5a1|1;Pgk1|1;Tpi1|1;Ak2|1;Vcp|1;PGAM1|1;Dld|1;Park7|1;Gpi|1;Uqcrc2|1;HPRT|1;Pfkp|1;RHOA|1;Gart|1;Atic|1;Shmt2|1;Eno1|1;Gapdh|1;Pgam1|1;Hprt1|1;Aldoa|1;Rhoa|1	27	854	303	52649	Biological processes
GO:0006082	organic acid metabolic process	4	4	1.79e-12	1.61e-10	Pkm|1;EG433182|1;GAPDH|1;ALDOA|1;Pgk1|1;FABP5|1;Tpi1|1;Ldha|1;Mdh2|1;Got2|1;PGAM1|1;PGD|1;Dld|1;IDH1|1;Park7|1;Mdh1|1;Gpi|1;EPRS|1;AARS|1;SARS|1;Suclg1|1;Pfkp|1;Pycrl|1;Me2|1;Gart|1;Atic|1;Shmt2|1;Dlst|1;Eno1|1;Gapdh|1;Fabp5|1;LDHA|1;Fasn|1;Pgam1|1;Q3U4D1|1;Eprs|1;Aldoa|1;Pgd|1;Me1|1;AHCY|1;Aars|1;Ahcy|1;Idh1|1;Akr1a1|1;P4hb|1;Psat1|1;Anxa1|1	47	2541	303	52649	Biological processes
GO:0009123	nucleoside monophosphate metabolic process	6	6	2.99e-12	2.58e-10	Pkm|1;Atp5b|1;EG433182|1;GAPDH|1;ALDOA|1;Atp5a1|1;Pgk1|1;Tpi1|1;Ak2|1;Vcp|1;PGAM1|1;Dld|1;Park7|1;Gpi|1;Uqcrc2|1;HPRT|1;Pfkp|1;RHOA|1;Gart|1;Atic|1;Shmt2|1;Eno1|1;Gapdh|1;Pgam1|1;Hprt1|1;Aldoa|1;Rhoa|1	27	886	303	52649	Biological processes
GO:0010833	telomere maintenance via telomere lengthening	8	7,8	1.06e-10	7.17e-09	HSP90AB1|1;HSP90AA1|1;Hnrnpa1|1;CCT3|1;CCT2|1;Hnrnpa2b1|1;Tcp1|1;Hsp90ab1|1;Hsp90aa1|1;Cct2|1;Hnrnpu|1	11	118	303	52649	Biological processes
GO:0007004	telomere maintenance via telomerase	9	8,9	3.08e-10	1.69e-08	HSP90AB1|1;HSP90AA1|1;Hnrnpa1|1;CCT3|1;CCT2|1;Tcp1|1;Hsp90ab1|1;Hsp90aa1|1;Cct2|1;Hnrnpu|1	10	98	303	52649	Biological processes
GO:0006278	RNA-dependent DNA biosynthetic process	8	7,8	3.77e-10	2.01e-08	HSP90AB1|1;HSP90AA1|1;Hnrnpa1|1;CCT3|1;CCT2|1;Tcp1|1;Hsp90ab1|1;Hsp90aa1|1;Cct2|1;Hnrnpu|1	10	100	303	52649	Biological processes
GO:0000723	telomere maintenance	7	6,7	7.73e-10	3.93e-08	HSP90AB1|1;Lmna|1;HSP90AA1|1;Hnrnpa1|1;CCT3|1;CCT2|1;Hnrnpa2b1|1;Hnrnpd|1;Tcp1|1;Hsp90ab1|1;Hsp90aa1|1;Cct2|1;Pcna|1;Hnrnpu|1	14	270	303	52649	Biological processes
GO:0051131	chaperone-mediated protein complex assembly	8	7,8	1.14e-09	5.73e-08	HSP90AB1|1;HSP90AA1|1;CCT2|1;Hsp90ab1|1;Hsp90aa1|1;Cct2|1;Hspa4|1	7	35	303	52649	Biological processes
GO:0032200	telomere organization	6	6	1.18e-09	5.85e-08	HSP90AB1|1;Lmna|1;HSP90AA1|1;Hnrnpa1|1;CCT3|1;CCT2|1;Hnrnpa2b1|1;Hnrnpd|1;Tcp1|1;Hsp90ab1|1;Hsp90aa1|1;Cct2|1;Pcna|1;Hnrnpu|1	14	279	303	52649	Biological processes
GO:0050821	protein stabilization	5	5	2.59e-09	1.14e-07	HSP90AA1|1;CCT3|1;CCT2|1;Hspd1|1;ATP1B3|1;Park7|1;Tcp1|1;Hsp90aa1|1;Cct2|1;Rpl11|1;Calr|1;Pfn1|1;Npm1|1;Rpl5|1;Atp1b3|1	15	350	303	52649	Biological processes
GO:0042981	regulation of apoptotic process	7	6,7	9.66e-09	4.01e-07	HSP90AB1|1;Lmna|1;Pdia3|1;Gm20390|1;Rack1|1;Eif5a|1;Vcp|1;Hspd1|1;Anxa5|1;Eif2s1|1;Tpt1|1;Park7|1;ACTN4|1;SLC25A5|1;Gpi|1;RPS3A1|1;ALB|1;SOD2|1;LGMN|1;RHOA|1;Rps27l|1;HNRNPK|1;Tcp1|1;Sdf2l1|1;Lgals3|1;RPS3|1;Hsp90ab1|1;G6pdx|1;Rpl11|1;Hcls1|1;Slc25a5|1;Nme1|1;Alb|1;Lgmn|1;Akr1b1|1;Set|1;Aars|1;Npm1|1;Rps3|1;Hspa5|1;Hsp90b1|1;Pa2g4|1;Coro1a|1;Sod2|1;Rhoa|1;Cat|1;P4hb|1;Rps3a|1;Anxa1|1;Hnrnpk|1	50	3640	303	52649	Biological processes
GO:0043067	regulation of programmed cell death	6	5,6	1.44e-08	5.81e-07	HSP90AB1|1;Lmna|1;Pdia3|1;Gm20390|1;Rack1|1;Eif5a|1;Vcp|1;Hspd1|1;Anxa5|1;Eif2s1|1;Tpt1|1;Park7|1;ACTN4|1;SLC25A5|1;Gpi|1;RPS3A1|1;ALB|1;SOD2|1;LGMN|1;RHOA|1;Rps27l|1;HNRNPK|1;Tcp1|1;Sdf2l1|1;Lgals3|1;RPS3|1;Hsp90ab1|1;G6pdx|1;Rpl11|1;Hcls1|1;Slc25a5|1;Nme1|1;Alb|1;Lgmn|1;Akr1b1|1;Set|1;Aars|1;Npm1|1;Rps3|1;Hspa5|1;Hsp90b1|1;Pa2g4|1;Coro1a|1;Sod2|1;Rhoa|1;Cat|1;P4hb|1;Rps3a|1;Anxa1|1;Hnrnpk|1	50	3686	303	52649	Biological processes
GO:2000573	positive regulation of DNA biosynthetic process	8	6,7,8	2.35e-08	9.27e-07	HSP90AB1|1;HSP90AA1|1;Hnrnpa1|1;CCT3|1;CCT2|1;Tcp1|1;Hsp90ab1|1;Hsp90aa1|1;Cct2|1	9	114	303	52649	Biological processes
GO:0051973	positive regulation of telomerase activity	9	7,8,9	4.03e-08	1.55e-06	HSP90AB1|1;HSP90AA1|1;CCT2|1;Tcp1|1;Hsp90ab1|1;Hsp90aa1|1;Cct2|1	7	57	303	52649	Biological processes
GO:0031647	regulation of protein stability	4	4	1.02e-07	3.59e-06	HSP90AA1|1;CCT3|1;CCT2|1;Hspd1|1;ATP1B3|1;Park7|1;Sugt1|1;Tcp1|1;Hsp90aa1|1;Cct2|1;Rpl11|1;Calr|1;Pfn1|1;Npm1|1;Rpl5|1;Atp1b3|1	16	530	303	52649	Biological processes
GO:2000278	regulation of DNA biosynthetic process	7	6,7	1.58e-07	5.36e-06	HSP90AB1|1;HSP90AA1|1;Hnrnpa1|1;CCT3|1;CCT2|1;Tcp1|1;Hsp90ab1|1;Hsp90aa1|1;Cct2|1;Hnrnpu|1	10	187	303	52649	Biological processes
GO:1903426	regulation of reactive oxygen species biosynthetic process	5	5	1.92e-07	6.36e-06	HSP90AA1|1;Hspd1|1;Park7|1;SOD2|1;RHOA|1;Hsp90ab1|1;Hsp90aa1|1;Eef1a1|1;Sod2|1;Rhoa|1	10	191	303	52649	Biological processes
GO:0044419	interspecies interaction between organisms	3	3	2.4e-07	7.63e-06	HSP90AB1|1;CFL1|1;Vcp|1;Hspd1|1;Pcbp1|1;ALB|1;ISG15|1;Sugt1|1;Tcp1|1;Hsp90ab1|1;Pabpc1|1;Eif3b|1;MGI:3642579|1;Alb|1;Isg15|1;Pfn1|1;Ppia|1;Rpl30|1;P4hb|1;Pcbp2|1	20	876	303	52649	Biological processes
GO:0043524	negative regulation of neuron apoptotic process	8	6,7,8	2.63e-07	8.23e-06	HSP90AB1|1;Hspd1|1;Park7|1;Gpi|1;LGMN|1;RHOA|1;Hsp90ab1|1;Lgmn|1;Set|1;Aars|1;Coro1a|1;Sod2|1;Rhoa|1	13	366	303	52649	Biological processes
GO:0071897	DNA biosynthetic process	7	6,7	3.4e-07	1.02e-05	HSP90AB1|1;HSP90AA1|1;Hnrnpa1|1;Vcp|1;CCT3|1;CCT2|1;Tcp1|1;Hsp90ab1|1;Hsp90aa1|1;Cct2|1;Pcna|1;Hnrnpu|1	12	313	303	52649	Biological processes
GO:0044248	cellular catabolic process	4	4	3.9e-07	1.15e-05	HSP90AB1|1;Prdx1|1;Tpi1|1;Rack1|1;HSP90AA1|1;Vcp|1;Anxa5|1;Got2|1;PGAM1|1;CAT|1;Eif2s1|1;Park7|1;PSMA7|1;Mdh1|1;Gpi|1;PSMA1|1;Hint1|1;Psmb4|1;CSDE1|1;Pfkp|1;ISG15|1;Pycrl|1;Sumo2|1;Sdf2l1|1;BLVRB|1;Dlst|1;Hsp90ab1|1;Msn|1;Hsp90aa1|1;Pabpc1|1;Pgam1|1;Q3U4D1|1;Rpl11|1;Lyz2|1;Nme1|1;Csde1|1;Hprt1|1;Psmd7|1;Isg15|1;Lgmn|1;Sumo3|1;Blvrb|1;AHCY|1;Psma1|1;Snrpf|1;Hspa5|1;Hsp90b1|1;Rpl5|1;Ahcy|1;Idh1|1;P…	54	4597	303	52649	Biological processes
GO:1901565	organonitrogen compound catabolic process	5	5	5.68e-07	1.64e-05	HSP90AB1|1;Rack1|1;HSP90AA1|1;Vcp|1;Got2|1;SF3B3|1;PSMA7|1;PSMA1|1;Hint1|1;Psmb4|1;ISG15|1;Pycrl|1;Sdf2l1|1;BLVRB|1;Dlst|1;Hsp90ab1|1;Msn|1;Hsp90aa1|1;Sf3b3|1;Q3U4D1|1;Rpl11|1;Hprt1|1;Psmd7|1;Isg15|1;Lgmn|1;Blvrb|1;AHCY|1;Psma1|1;Hspa5|1;Hsp90b1|1;Rpl5|1;Ahcy|1;Psma7|1;Pcbp2|1	34	2299	303	52649	Biological processes
GO:0044403	symbiosis, encompassing mutualism through parasitism	4	4	6.17e-07	1.75e-05	HSP90AB1|1;CFL1|1;Vcp|1;Hspd1|1;Pcbp1|1;ALB|1;ISG15|1;Sugt1|1;Tcp1|1;Hsp90ab1|1;Pabpc1|1;Eif3b|1;MGI:3642579|1;Alb|1;Isg15|1;Pfn1|1;Ppia|1;P4hb|1;Pcbp2|1	19	846	303	52649	Biological processes
GO:1901215	negative regulation of neuron death	6	5,6	6.32e-07	1.78e-05	HSP90AB1|1;Rack1|1;Hspd1|1;Park7|1;Gpi|1;LGMN|1;RHOA|1;Hsp90ab1|1;Lgmn|1;Set|1;Aars|1;Coro1a|1;Sod2|1;Rhoa|1	14	463	303	52649	Biological processes
GO:0051972	regulation of telomerase activity	8	6,7,8	1.04e-06	2.65e-05	HSP90AB1|1;HSP90AA1|1;CCT2|1;Tcp1|1;Hsp90ab1|1;Hsp90aa1|1;Cct2|1	7	91	303	52649	Biological processes
GO:0012501	programmed cell death	5	5	1.11e-06	2.81e-05	HSP90AB1|1;Pkm|1;Lmna|1;Pdia3|1;Gm20390|1;Rack1|1;Eif5a|1;Vcp|1;Hspd1|1;Anxa5|1;Eif2s1|1;Tpt1|1;Park7|1;ACTN4|1;SLC25A5|1;Gpi|1;RPS3A1|1;Hint1|1;ALB|1;SOD2|1;LGMN|1;RHOA|1;Rps27l|1;HNRNPK|1;Tcp1|1;Sdf2l1|1;Lgals3|1;RPS3|1;Hsp90ab1|1;G6pdx|1;Rpl11|1;Hcls1|1;Slc25a5|1;Nme1|1;Alb|1;Lgmn|1;Akr1b1|1;Set|1;Aars|1;Npm1|1;Rps3|1;Hspa5|1;Hsp90b1|1;Pa2g4|1;Coro1a|1;Sod2|1;Rhoa|1;Cat|1;P4hb|1;Rps3a|1;Anxa1|…	52	4503	303	52649	Biological processes
GO:0006915	apoptotic process	6	6	1.37e-06	3.39e-05	HSP90AB1|1;Lmna|1;Pdia3|1;Gm20390|1;Rack1|1;Eif5a|1;Vcp|1;Hspd1|1;Anxa5|1;Eif2s1|1;Tpt1|1;Park7|1;ACTN4|1;SLC25A5|1;Gpi|1;RPS3A1|1;Hint1|1;ALB|1;SOD2|1;LGMN|1;RHOA|1;Rps27l|1;HNRNPK|1;Tcp1|1;Sdf2l1|1;Lgals3|1;RPS3|1;Hsp90ab1|1;G6pdx|1;Rpl11|1;Hcls1|1;Slc25a5|1;Nme1|1;Alb|1;Lgmn|1;Akr1b1|1;Set|1;Aars|1;Npm1|1;Rps3|1;Hspa5|1;Hsp90b1|1;Pa2g4|1;Coro1a|1;Sod2|1;Rhoa|1;Cat|1;P4hb|1;Rps3a|1;Anxa1|1;Hnrn…	51	4409	303	52649	Biological processes
GO:0060548	negative regulation of cell death	5	4,5	1.42e-06	3.46e-05	HSP90AB1|1;Lmna|1;Hspa9|1;Rack1|1;Hspd1|1;Tpt1|1;Park7|1;SLC25A5|1;Gpi|1;RPS3A1|1;ALB|1;SOD2|1;LGMN|1;RHOA|1;HNRNPK|1;Lgals3|1;Hsp90ab1|1;Hcls1|1;Slc25a5|1;Nme1|1;Alb|1;Lgmn|1;Akr1b1|1;Set|1;Aars|1;Npm1|1;Hspa5|1;Hsp90b1|1;Pa2g4|1;Coro1a|1;Sod2|1;Rhoa|1;Cat|1;Rps3a|1	34	2396	303	52649	Biological processes
GO:0043066	negative regulation of apoptotic process	7	6,7	1.49e-06	3.55e-05	HSP90AB1|1;Lmna|1;Hspd1|1;Tpt1|1;Park7|1;SLC25A5|1;Gpi|1;RPS3A1|1;ALB|1;SOD2|1;LGMN|1;RHOA|1;HNRNPK|1;Lgals3|1;Hsp90ab1|1;Hcls1|1;Slc25a5|1;Nme1|1;Alb|1;Lgmn|1;Akr1b1|1;Set|1;Aars|1;Npm1|1;Hspa5|1;Hsp90b1|1;Pa2g4|1;Coro1a|1;Sod2|1;Rhoa|1;Cat|1;Rps3a|1	32	2182	303	52649	Biological processes
GO:0043069	negative regulation of programmed cell death	6	5,6	2.2e-06	5.06e-05	HSP90AB1|1;Lmna|1;Hspd1|1;Tpt1|1;Park7|1;SLC25A5|1;Gpi|1;RPS3A1|1;ALB|1;SOD2|1;LGMN|1;RHOA|1;HNRNPK|1;Lgals3|1;Hsp90ab1|1;Hcls1|1;Slc25a5|1;Nme1|1;Alb|1;Lgmn|1;Akr1b1|1;Set|1;Aars|1;Npm1|1;Hspa5|1;Hsp90b1|1;Pa2g4|1;Coro1a|1;Sod2|1;Rhoa|1;Cat|1;Rps3a|1	32	2223	303	52649	Biological processes
GO:1903409	reactive oxygen species biosynthetic process	4	4	2.32e-06	5.29e-05	HSP90AA1|1;Hspd1|1;Park7|1;SOD2|1;RHOA|1;Hsp90ab1|1;Hsp90aa1|1;Eef1a1|1;Sod2|1;Rhoa|1	10	251	303	52649	Biological processes
GO:0043523	regulation of neuron apoptotic process	7	6,7	2.4e-06	5.42e-05	HSP90AB1|1;Hspd1|1;Park7|1;Gpi|1;LGMN|1;RHOA|1;Hsp90ab1|1;G6pdx|1;Lgmn|1;Set|1;Aars|1;Coro1a|1;Sod2|1;Rhoa|1	14	519	303	52649	Biological processes
GO:0051402	neuron apoptotic process	6	6	2.6e-06	5.77e-05	HSP90AB1|1;Hspd1|1;Park7|1;Gpi|1;LGMN|1;RHOA|1;Hsp90ab1|1;G6pdx|1;Lgmn|1;Set|1;Aars|1;Hspa5|1;Coro1a|1;Sod2|1;Rhoa|1	15	599	303	52649	Biological processes
GO:0045740	positive regulation of DNA replication	8	6,7,8	2.88e-06	6.27e-05	HSP90AB1|1;HSP90AA1|1;CCT2|1;Tcp1|1;Hsp90ab1|1;Hsp90aa1|1;Cct2|1;Calr|1;Pcna|1	9	201	303	52649	Biological processes
GO:0009719	response to endogenous stimulus	3	3	3.03e-06	6.49e-05	HSP90AB1|1;Pkm|1;EEF1A1|1;AKR1B3|1;CFL1|1;Hspd1|1;Anxa5|1;Ca2|1;Got2|1;YWHAG|1;Gpi|1;PEBP1|1;LGMN|1;Cbx3|1;RHOA|1;RPS3|1;Hsp90ab1|1;Cfl1|1;Msn|1;Atp1a1|1;Hcls1|1;Ywhag|1;Nme1|1;Eprs|1;Hprt1|1;Lgmn|1;Eef1a1|1;Akr1b1|1;Calr|1;Aars|1;Ruvbl2|1;Rps3|1;Hspa5|1;Hsp90b1|1;Coro1a|1;Idh1|1;Rhoa|1;Actb|1;Hnrnpu|1;Cat|1;Spp1|1;Mat2a|1;Anxa1|1	43	3537	303	52649	Biological processes
GO:1901214	regulation of neuron death	6	5,6	3.15e-06	6.61e-05	HSP90AB1|1;Rack1|1;Hspd1|1;Eif2s1|1;Park7|1;Gpi|1;LGMN|1;RHOA|1;Hsp90ab1|1;G6pdx|1;Lgmn|1;Set|1;Aars|1;Coro1a|1;Sod2|1;Rhoa|1	16	689	303	52649	Biological processes
GO:0070997	neuron death	5	5	4.56e-06	9.08e-05	HSP90AB1|1;Rack1|1;Hspd1|1;Eif2s1|1;Park7|1;Gpi|1;LGMN|1;RHOA|1;Hsp90ab1|1;G6pdx|1;Lgmn|1;Set|1;Aars|1;Hspa5|1;Coro1a|1;Sod2|1;Rhoa|1	17	794	303	52649	Biological processes
GO:0071407	cellular response to organic cyclic compound	6	6	5.27e-06	0.000102	HSP90AB1|1;Pdia3|1;Arhgdia|1;Hnrnpa2b1|1;Rbm3|1;Cbx3|1;RHOA|1;Hsp90ab1|1;Slc16a1|1;Msn|1;Atp1a1|1;Calr|1;Npm1|1;Ruvbl2|1;Hspa5|1;Hsp90b1|1;Rhoa|1;Actb|1;Hnrnpu|1;Spp1|1;Anxa1|1	21	1168	303	52649	Biological processes
GO:0031396	regulation of protein ubiquitination	9	8,9	5.71e-06	0.000109	HSP90AB1|1;HSP90AA1|1;Park7|1;ISG15|1;RPS3|1;Hsp90ab1|1;Hsp90aa1|1;Rpl11|1;Isg15|1;Sumo3|1;Npm1|1;Rps3|1;Hspa5|1;Rpl5|1	14	560	303	52649	Biological processes
GO:1903320	regulation of protein modification by small protein conjugation or removal	8	7,8	5.75e-06	0.000109	HSP90AB1|1;HSP90AA1|1;Vcp|1;Park7|1;ISG15|1;RPS3|1;Hsp90ab1|1;Hsp90aa1|1;Rpl11|1;Isg15|1;Sumo3|1;Npm1|1;Rps3|1;Hspa5|1;Rpl5|1	15	640	303	52649	Biological processes
GO:0072593	reactive oxygen species metabolic process	4	4	7.84e-06	0.00014	Prdx1|1;HSP90AA1|1;Hspd1|1;CAT|1;Park7|1;SOD2|1;RHOA|1;Hsp90ab1|1;G6pdx|1;Hsp90aa1|1;Eef1a1|1;Sod2|1;Rhoa|1;Cat|1	14	576	303	52649	Biological processes
GO:0030010	establishment of cell polarity	5	5	9.18e-06	0.00016	HSP90AB1|1;Lmna|1;CFL1|1;Rack1|1;HSP90AA1|1;RHOA|1;Hsp90ab1|1;Cfl1|1;Msn|1;Hsp90aa1|1;Dynlt1|1	11	360	303	52649	Biological processes
GO:0006275	regulation of DNA replication	7	6,7	1.44e-05	0.000239	HSP90AB1|1;HSP90AA1|1;CCT2|1;PCNA|1;Tcp1|1;Hsp90ab1|1;Hsp90aa1|1;Cct2|1;Calr|1;Pcna-ps2|1;Pcna|1	11	378	303	52649	Biological processes
GO:0072522	purine-containing compound biosynthetic process	6	6	1.54e-05	0.000251	Pkm|1;Atp5b|1;Atp5a1|1;Gm20390|1;Ak2|1;Vcp|1;NME1|1;HPRT|1;Gart|1;Atic|1;Cap1|1;Nme1|1;Hprt1|1;Mat2a|1	14	612	303	52649	Biological processes
GO:2000377	regulation of reactive oxygen species metabolic process	6	5,6	1.55e-05	0.000252	HSP90AA1|1;Hspd1|1;Park7|1;SOD2|1;RHOA|1;Hsp90ab1|1;G6pdx|1;Hsp90aa1|1;Eef1a1|1;Sod2|1;Rhoa|1	11	381	303	52649	Biological processes
GO:0009152	purine ribonucleotide biosynthetic process	9	8,9	3.02e-05	0.000456	Pkm|1;Atp5b|1;Atp5a1|1;Gm20390|1;Ak2|1;Vcp|1;NME1|1;HPRT|1;Gart|1;Atic|1;Cap1|1;Nme1|1;Hprt1|1	13	567	303	52649	Biological processes
GO:0006164	purine nucleotide biosynthetic process	7	7	4.53e-05	0.000608	Pkm|1;Atp5b|1;Atp5a1|1;Gm20390|1;Ak2|1;Vcp|1;NME1|1;HPRT|1;Gart|1;Atic|1;Cap1|1;Nme1|1;Hprt1|1	13	590	303	52649	Biological processes
GO:0009260	ribonucleotide biosynthetic process	8	7,8	5.55e-05	0.000726	Pkm|1;Atp5b|1;Atp5a1|1;Gm20390|1;Ak2|1;Vcp|1;NME1|1;HPRT|1;Gart|1;Atic|1;Cap1|1;Nme1|1;Hprt1|1	13	602	303	52649	Biological processes
GO:0030837	negative regulation of actin filament polymerization	10	7,8,9,10	5.63e-05	0.000733	CFL1|1;GSN|1;Capg|1;Mtpn|1;CAPG|1;Pfn1|1;Gsn|1	7	167	303	52649	Biological processes
GO:0009165	nucleotide biosynthetic process	7	6,7	5.87e-05	0.000762	Pkm|1;Atp5b|1;Atp5a1|1;G6PDX|1;Gm20390|1;Ak2|1;Vcp|1;NME1|1;HPRT|1;Gart|1;Atic|1;G6pdx|1;Cap1|1;Nme1|1;Hprt1|1	15	783	303	52649	Biological processes
GO:0016032	viral process	5	5	6.18e-05	0.000795	HSP90AB1|1;CFL1|1;Vcp|1;Pcbp1|1;ISG15|1;Hsp90ab1|1;Pabpc1|1;Eif3b|1;MGI:3642579|1;Isg15|1;Pfn1|1;Ppia|1;P4hb|1;Pcbp2|1	14	696	303	52649	Biological processes
GO:1901293	nucleoside phosphate biosynthetic process	6	5,6	7.05e-05	0.000887	Pkm|1;Atp5b|1;Atp5a1|1;G6PDX|1;Gm20390|1;Ak2|1;Vcp|1;NME1|1;HPRT|1;Gart|1;Atic|1;G6pdx|1;Cap1|1;Nme1|1;Hprt1|1	15	796	303	52649	Biological processes
GO:0051495	positive regulation of cytoskeleton organization	6	6	8.17e-05	0.001	GSN|1;Ranbp1|1;RHOA|1;RPS3|1;Cfl1|1;Pfn1|1;Npm1|1;Rps3|1;Coro1a|1;Gsn|1;Rhoa|1;Hnrnpu|1	12	540	303	52649	Biological processes
GO:0044257	cellular protein catabolic process	6	6	0.000102	0.0012	HSP90AB1|1;Rack1|1;HSP90AA1|1;Vcp|1;Park7|1;PSMA7|1;PSMA1|1;Psmb4|1;ISG15|1;Sumo2|1;Sdf2l1|1;Hsp90ab1|1;Msn|1;Hsp90aa1|1;Rpl11|1;Psmd7|1;Isg15|1;Lgmn|1;Sumo3|1;Psma1|1;Hspa5|1;Hsp90b1|1;Rpl5|1;Psma7|1;Pcbp2|1	25	1877	303	52649	Biological processes
GO:0019058	viral life cycle	6	6	0.000107	0.00123	HSP90AB1|1;Vcp|1;Pcbp1|1;ISG15|1;Hsp90ab1|1;Pabpc1|1;MGI:3642579|1;Isg15|1;Pfn1|1;Ppia|1;P4hb|1;Pcbp2|1	12	556	303	52649	Biological processes
GO:1903428	positive regulation of reactive oxygen species biosynthetic process	5	5	0.000139	0.00152	HSP90AA1|1;Park7|1;SOD2|1;Hsp90ab1|1;Hsp90aa1|1;Sod2|1	6	135	303	52649	Biological processes
GO:0051704	multi-organism process	2	2	0.000142	0.00154	HSP90AB1|1;Lmna|1;AKR1B3|1;CFL1|1;Vcp|1;CCT3|1;CCT2|1;Hspd1|1;Anxa5|1;Got2|1;Arhgdib|1;Eif2s1|1;Tpt1|1;Dld|1;Mdh1|1;Pcbp1|1;Ubap2l|1;LYZ2|1;Katnal1|1;ALB|1;PEBP1|1;SOD2|1;ISG15|1;Sugt1|1;RHOA|1;Tcp1|1;Hsp90ab1|1;Cfl1|1;Cct3|1;Cct2|1;Pabpc1|1;Eef1g|1;Eif3b|1;MGI:3642579|1;Lyz2|1;Alb|1;Isg15|1;Aldoa|1;Akr1b1|1;Calr|1;Pfn1|1;Pebp1|1;Ppia|1;Gsr|1;Sod2|1;Rpl30|1;Grn|1;P4hb|1;Pcbp2|1;Cct7|1	50	5105	303	52649	Biological processes
GO:0071353	cellular response to interleukin-4	7	7	0.000153	0.00164	HSP90AB1|1;Hsp90ab1|1;Fasn|1;Hspa5|1;Coro1a|1	5	87	303	52649	Biological processes
GO:0032272	negative regulation of protein polymerization	9	6,7,8,9	0.000158	0.00168	CFL1|1;GSN|1;Capg|1;Mtpn|1;CAPG|1;Pfn1|1;Gsn|1	7	197	303	52649	Biological processes
GO:0034504	protein localization to nucleus	7	7	0.000162	0.00171	HSP90AB1|1;Lmna|1;Prdx1|1;CFL1|1;Park7|1;Tcp1|1;Hsp90ab1|1;Hsp90aa1|1;Cct2|1;Rpl11|1;Hcls1|1;Sumo3|1;Calr|1;Npm1|1;Hnrnpu|1	15	859	303	52649	Biological processes
GO:0002576	platelet degranulation	10	7,9,10	0.0002	0.00201	Cap1|1;Pfn1|1;Hspa5|1	3	20	303	52649	Biological processes
GO:0030163	protein catabolic process	5	5	0.00022	0.00218	HSP90AB1|1;Rack1|1;HSP90AA1|1;Vcp|1;SF3B3|1;Park7|1;PSMA7|1;PSMA1|1;Psmb4|1;ISG15|1;Sumo2|1;Sdf2l1|1;Hsp90ab1|1;Msn|1;Hsp90aa1|1;Sf3b3|1;Rpl11|1;Psmd7|1;Isg15|1;Lgmn|1;Sec22b|1;Sumo3|1;Psma1|1;Hspa5|1;Hsp90b1|1;Rpl5|1;Psma7|1;Pcbp2|1	28	2331	303	52649	Biological processes
GO:0070670	response to interleukin-4	6	6	0.000243	0.00238	HSP90AB1|1;Hsp90ab1|1;Fasn|1;Hspa5|1;Coro1a|1	5	96	303	52649	Biological processes
GO:0044265	cellular macromolecule catabolic process	5	5	0.000304	0.00289	HSP90AB1|1;Rack1|1;HSP90AA1|1;Vcp|1;Park7|1;PSMA7|1;PSMA1|1;Psmb4|1;CSDE1|1;ISG15|1;Sumo2|1;Sdf2l1|1;Hsp90ab1|1;Msn|1;Hsp90aa1|1;Pabpc1|1;Rpl11|1;Csde1|1;Psmd7|1;Isg15|1;Lgmn|1;Sumo3|1;Psma1|1;Hspa5|1;Hsp90b1|1;Rpl5|1;Psma7|1;Pcbp2|1	28	2378	303	52649	Biological processes
GO:1900182	positive regulation of protein localization to nucleus	8	4,7,8	0.000334	0.00306	HSP90AB1|1;Park7|1;Tcp1|1;Hsp90ab1|1;Hsp90aa1|1;Cct2|1;Hcls1|1;Npm1|1	8	294	303	52649	Biological processes
GO:0008361	regulation of cell size	5	5	0.000499	0.00429	HSP90AB1|1;CFL1|1;RHOA|1;Mtpn|1;Hsp90ab1|1;Cfl1|1;Msn|1;Hsp90aa1|1;Npm1|1;Spp1|1	10	477	303	52649	Biological processes
GO:0071495	cellular response to endogenous stimulus	4	4	0.000505	0.00432	HSP90AB1|1;Pkm|1;EEF1A1|1;AKR1B3|1;CFL1|1;Anxa5|1;Ca2|1;YWHAG|1;LGMN|1;Cbx3|1;RHOA|1;RPS3|1;Hsp90ab1|1;Msn|1;Atp1a1|1;Ywhag|1;Eprs|1;Lgmn|1;Eef1a1|1;Akr1b1|1;Calr|1;Ruvbl2|1;Rps3|1;Hspa5|1;Hsp90b1|1;Coro1a|1;Rhoa|1;Actb|1;Hnrnpu|1;Spp1|1;Anxa1|1	31	2834	303	52649	Biological processes
GO:0009894	regulation of catabolic process	4	4	0.00051	0.00436	HSP90AB1|1;Rack1|1;HSP90AA1|1;Vcp|1;Anxa5|1;PGAM1|1;SF3B3|1;Eif2s1|1;Park7|1;Mdh1|1;Pfkp|1;Sumo2|1;Hsp90ab1|1;Msn|1;Hsp90aa1|1;Pabpc1|1;Pgam1|1;Sf3b3|1;Rpl11|1;Nme1|1;Sec22b|1;Sumo3|1;Snrpf|1;Rpl5|1;Idh1|1	25	2090	303	52649	Biological processes
GO:1900180	regulation of protein localization to nucleus	8	6,7,8	0.000516	0.00438	HSP90AB1|1;Lmna|1;Prdx1|1;Park7|1;Tcp1|1;Hsp90ab1|1;Hsp90aa1|1;Cct2|1;Hcls1|1;Npm1|1	10	479	303	52649	Biological processes
GO:1904407	positive regulation of nitric oxide metabolic process	6	5,6	0.000516	0.00438	HSP90AA1|1;SOD2|1;Hsp90ab1|1;Hsp90aa1|1;Sod2|1	5	113	303	52649	Biological processes
GO:0045429	positive regulation of nitric oxide biosynthetic process	7	6,7	0.000516	0.00438	HSP90AA1|1;SOD2|1;Hsp90ab1|1;Hsp90aa1|1;Sod2|1	5	113	303	52649	Biological processes
GO:0031329	regulation of cellular catabolic process	5	5	0.000558	0.00468	HSP90AB1|1;Rack1|1;HSP90AA1|1;Vcp|1;Anxa5|1;PGAM1|1;Eif2s1|1;Park7|1;Mdh1|1;Pfkp|1;Sumo2|1;Hsp90ab1|1;Msn|1;Hsp90aa1|1;Pabpc1|1;Pgam1|1;Rpl11|1;Nme1|1;Sumo3|1;Snrpf|1;Rpl5|1;Idh1|1	22	1745	303	52649	Biological processes
GO:0001906	cell killing	2	2	0.000561	0.00469	HSP90AB1|1;Prdx1|1;ALB|1;Hsp90ab1|1;Hprt1|1;Alb|1;Coro1a|1;Rpl30|1	8	318	303	52649	Biological processes
GO:0051099	positive regulation of binding	5	5	0.000672	0.0055	HSP90AB1|1;EG433182|1;Eif2s1|1;Park7|1;NME1|1;Hsp90ab1|1;Eno1|1;Rpl11|1;Nme1|1	9	409	303	52649	Biological processes
GO:0033160	positive regulation of protein import into nucleus, translocation	11	6,7,9,10,11	0.000683	0.00551	HSP90AB1|1;Hsp90ab1|1;Hsp90aa1|1	3	30	303	52649	Biological processes
GO:0097285	obsolete cell-type specific apoptotic process	FALSE	obselete	0.000791	0.00623	Hspd1|1;Park7|1;Tcp1|1;Lgals3|1;Hsp90ab1|1;Hcls1|1;Lgmn|1;Set|1;Aars|1;Coro1a|1;Sod2|1;Rhoa|1;Anxa1|1	13	794	303	52649	Biological processes
GO:0051169	nuclear transport	6	5,6	0.000808	0.0063	HSP90AB1|1;Lmna|1;Prdx1|1;Hspa9|1;CFL1|1;Rpsa|1;Eif5a|1;Hnrnpa1|1;Park7|1;Hnrnpa2b1|1;Hsp90ab1|1;Hsp90aa1|1;Hcls1|1;Calr|1;Npm1|1	15	1003	303	52649	Biological processes
GO:0009057	macromolecule catabolic process	5	5	0.000948	0.0071	HSP90AB1|1;Rack1|1;HSP90AA1|1;Vcp|1;SF3B3|1;Park7|1;PSMA7|1;PSMA1|1;Psmb4|1;CSDE1|1;ISG15|1;Sumo2|1;Sdf2l1|1;Hsp90ab1|1;Msn|1;Hsp90aa1|1;Pabpc1|1;Sf3b3|1;Rpl11|1;Csde1|1;Psmd7|1;Isg15|1;Lgmn|1;Sec22b|1;Sumo3|1;Psma1|1;Hspa5|1;Hsp90b1|1;Rpl5|1;Psma7|1;Pcbp2|1	31	2946	303	52649	Biological processes
GO:0045793	positive regulation of cell size	6	6	0.00108	0.00793	HSP90AB1|1;Hsp90ab1|1;Hsp90aa1|1	3	35	303	52649	Biological processes
GO:0006260	DNA replication	7	6,7	0.00109	0.00802	HSP90AB1|1;HSP90AA1|1;CCT2|1;PCNA|1;MCM6|1;Tcp1|1;Hsp90ab1|1;Hsp90aa1|1;Cct2|1;Mcm6|1;Calr|1;Pcna-ps2|1;Pcna|1	13	823	303	52649	Biological processes
GO:0042493	response to drug	4	4	0.00111	0.00808	HSP90AB1|1;Hspd1|1;NME1|1;Hsp90ab1|1;Atp1a1|1;Ywhaz|1;Nme1|1;Calr|1;Hspa5|1;Sod2|1;Cat|1;Mat2a|1;Anxa1|1	13	824	303	52649	Biological processes
GO:0051247	positive regulation of protein metabolic process	5	5	0.00115	0.00832	HSP90AB1|1;Pdia3|1;VIM|1;CFL1|1;Rack1|1;HSP90AA1|1;Eif5a|1;Vcp|1;Hspd1|1;Park7|1;Pcbp1|1;Hnrnpd|1;LGMN|1;RHOA|1;Sumo2|1;Rps27l|1;Mtpn|1;HNRNPK|1;RPS3|1;Hsp90ab1|1;Msn|1;Hsp90aa1|1;Hcls1|1;Lgmn|1;Sec22b|1;Sumo3|1;Psme2|1;Npm1|1;Ruvbl2|1;Rps3|1;Hspa5|1;Vim|1;Rpl5|1;Rpl30|1;Rps3a|1;Elavl1|1;Hnrnpk|1	37	3782	303	52649	Biological processes
GO:0008284	positive regulation of cell proliferation	5	4,5	0.00129	0.00906	AKR1B3|1;Eif5a|1;Rac2|1;SLC25A5|1;NME1|1;LGMN|1;Cnbp|1;Shmt2|1;RPS3|1;Hcls1|1;Slc25a5|1;Nme1|1;Lgmn|1;Wdr77|1;Akr1b1|1;Calr|1;Npm1|1;Rps3|1;Vim|1;Coro1a|1;Hnrnpu|1;Grn|1;Rps3a|1;Anxa1|1	24	2108	303	52649	Biological processes
GO:1902904	negative regulation of fibril organization	7	6,7	0.00138	0.00961	CFL1|1;GSN|1;Capg|1;Mtpn|1;CAPG|1;Pfn1|1;Gsn|1	7	284	303	52649	Biological processes
GO:0010592	positive regulation of lamellipodium assembly	8	7,8	0.00148	0.01	CFL1|1;Rac2|1;Hsp90aa1|1	3	39	303	52649	Biological processes
GO:0045428	regulation of nitric oxide biosynthetic process	6	5,6	0.00153	0.0103	HSP90AA1|1;SOD2|1;Hsp90ab1|1;Hsp90aa1|1;Sod2|1	5	144	303	52649	Biological processes
GO:0030595	leukocyte chemotaxis	4	4	0.00166	0.011	CORO1A|1;Rac2|1;LGMN|1;Lgals3|1;Lgmn|1;Calr|1;Coro1a|1;Spp1|1;Anxa1|1	9	466	303	52649	Biological processes
GO:1903362	regulation of cellular protein catabolic process	7	6,7	0.00169	0.0111	HSP90AB1|1;Rack1|1;HSP90AA1|1;Vcp|1;Park7|1;Sumo2|1;Hsp90ab1|1;Msn|1;Hsp90aa1|1;Rpl11|1;Sumo3|1;Rpl5|1	12	760	303	52649	Biological processes
GO:2000379	positive regulation of reactive oxygen species metabolic process	7	5,6,7	0.0017	0.0112	HSP90AA1|1;Park7|1;SOD2|1;Hsp90ab1|1;Hsp90aa1|1;Sod2|1	6	217	303	52649	Biological processes
GO:0022411	cellular component disassembly	4	4	0.00182	0.0118	CFL1|1;Eif5a|1;Anxa5|1;GSN|1;Capg|1;Eif2s1|1;Mdh1|1;Pfkp|1;Mtpn|1;Cfl1|1;CAPG|1;Nme1|1;Snrpf|1;Lcp1|1;Gsn|1	15	1090	303	52649	Biological processes
GO:0051240	positive regulation of multicellular organismal process	3	3	0.00188	0.0121	Atp5b|1;Lmna|1;VIM|1;Atp5a1|1;CFL1|1;Rack1|1;Hspd1|1;Ca2|1;Park7|1;Gpi|1;NME1|1;Caprin1|1;ISG15|1;LGMN|1;RHOA|1;Mtpn|1;RPS3|1;CLIC1|1;Atp1a1|1;Hsp90aa1|1;Hcls1|1;Nme1|1;Alb|1;Isg15|1;Lgmn|1;Eef1a1|1;Calr|1;Pfn1|1;Rps3|1;Clic1|1;Hspa5|1;Vim|1;Rhoa|1;Grn|1;Spp1|1;Dynlt1|1;Anxa1|1	37	3890	303	52649	Biological processes
GO:1903054	negative regulation of extracellular matrix organization	7	5,6,7	0.002	0.0126	CFL1|1;GSN|1;Capg|1;Mtpn|1;CAPG|1;Pfn1|1;Gsn|1	7	303	303	52649	Biological processes
GO:0050870	positive regulation of T cell activation	9	6,7,8,9	0.00208	0.013	Hspd1|1;RHOA|1;RPS3|1;Hsp90aa1|1;Rps3|1;Coro1a|1;Rhoa|1;Anxa1|1	8	391	303	52649	Biological processes
GO:0033158	regulation of protein import into nucleus, translocation	10	7,8,9,10	0.00224	0.0138	HSP90AB1|1;Hsp90ab1|1;Hsp90aa1|1	3	45	303	52649	Biological processes
GO:0042176	regulation of protein catabolic process	5	5	0.00265	0.0156	HSP90AB1|1;Rack1|1;HSP90AA1|1;Vcp|1;SF3B3|1;Park7|1;Sumo2|1;Hsp90ab1|1;Msn|1;Hsp90aa1|1;Sf3b3|1;Rpl11|1;Sec22b|1;Sumo3|1;Rpl5|1	15	1134	303	52649	Biological processes
GO:0034112	positive regulation of homotypic cell-cell adhesion	7	5,6,7	0.00266	0.0156	Hspd1|1;RHOA|1;RPS3|1;Hsp90aa1|1;Rps3|1;Coro1a|1;Rhoa|1;Anxa1|1	8	407	303	52649	Biological processes
GO:0033135	regulation of peptidyl-serine phosphorylation	9	8,9	0.0028	0.0162	HSP90AB1|1;Rack1|1;HSP90AA1|1;Park7|1;Hsp90ab1|1;Hsp90aa1|1;Hcls1|1	7	322	303	52649	Biological processes
GO:1903039	positive regulation of leukocyte cell-cell adhesion	7	5,6,7	0.00291	0.0166	Hspd1|1;RHOA|1;RPS3|1;Hsp90aa1|1;Rps3|1;Coro1a|1;Rhoa|1;Anxa1|1	8	413	303	52649	Biological processes
GO:0006809	nitric oxide biosynthetic process	5	5	0.00292	0.0166	HSP90AA1|1;SOD2|1;Hsp90ab1|1;Hsp90aa1|1;Sod2|1	5	167	303	52649	Biological processes
GO:0045597	positive regulation of cell differentiation	5	4,5	0.00302	0.0171	HSP90AB1|1;Lmna|1;CFL1|1;Ca2|1;NME1|1;Caprin1|1;ISG15|1;RHOA|1;CLIC1|1;Hsp90ab1|1;Hsp90aa1|1;Hcls1|1;Nme1|1;Isg15|1;Eef1a1|1;Calr|1;Clic1|1;Hspa5|1;Vim|1;Pa2g4|1;Rhoa|1;Hnrnpu|1;Grn|1;Dynlt1|1;Anxa1|1	25	2381	303	52649	Biological processes
GO:0031333	negative regulation of protein complex assembly	6	5,6	0.0031	0.0174	CFL1|1;GSN|1;Capg|1;Mtpn|1;CAPG|1;Pfn1|1;Gsn|1	7	328	303	52649	Biological processes
GO:0046209	nitric oxide metabolic process	5	5	0.00323	0.0179	HSP90AA1|1;SOD2|1;Hsp90ab1|1;Hsp90aa1|1;Sod2|1	5	171	303	52649	Biological processes
GO:0033138	positive regulation of peptidyl-serine phosphorylation	10	8,9,10	0.00363	0.0197	HSP90AB1|1;HSP90AA1|1;Park7|1;Hsp90ab1|1;Hsp90aa1|1;Hcls1|1	6	253	303	52649	Biological processes
GO:0050900	leukocyte migration	3	3	0.0038	0.0203	CORO1A|1;Rac2|1;LGMN|1;RHOA|1;Lgals3|1;Msn|1;Lgmn|1;Calr|1;Coro1a|1;Spp1|1;Anxa1|1	11	733	303	52649	Biological processes
GO:0032270	positive regulation of cellular protein metabolic process	6	5,6	0.00398	0.0209	HSP90AB1|1;Pdia3|1;VIM|1;CFL1|1;Rack1|1;HSP90AA1|1;Eif5a|1;Vcp|1;Hspd1|1;Park7|1;Pcbp1|1;Hnrnpd|1;LGMN|1;RHOA|1;Sumo2|1;Rps27l|1;RPS3|1;Hsp90ab1|1;Msn|1;Hsp90aa1|1;Hcls1|1;Lgmn|1;Sumo3|1;Psme2|1;Npm1|1;Ruvbl2|1;Rps3|1;Hspa5|1;Vim|1;Rpl5|1;Rpl30|1;Rps3a|1;Elavl1|1	33	3512	303	52649	Biological processes
GO:2001057	reactive nitrogen species metabolic process	4	4	0.00411	0.0215	HSP90AA1|1;SOD2|1;Hsp90ab1|1;Hsp90aa1|1;Sod2|1	5	181	303	52649	Biological processes
GO:1902905	positive regulation of fibril organization	7	6,7	0.00461	0.0235	GSN|1;RHOA|1;RPS3|1;Pfn1|1;Rps3|1;Coro1a|1;Gsn|1	7	353	303	52649	Biological processes
GO:0051098	regulation of binding	4	4	0.00471	0.0239	HSP90AB1|1;EG433182|1;Eif2s1|1;Park7|1;NME1|1;Hsp90ab1|1;Eno1|1;Rpl11|1;Nme1|1;Ruvbl2|1;Hspa5|1;Actb|1	12	864	303	52649	Biological processes
GO:0021955	central nervous system neuron axonogenesis	8	7,8	0.00479	0.0242	HSP90AB1|1;HSP90AA1|1;Hsp90ab1|1;Hsp90aa1|1	4	117	303	52649	Biological processes
GO:0006897	endocytosis	6	6	0.005	0.025	Atp5b|1;Rack1|1;CORO1A|1;ACTN4|1;Pld4|1;HNRNPK|1;Lgals3|1;Pdia6|1;Cap1|1;Cltc|1;Nme1|1;Calr|1;Txndc5|1;Hsp90b1|1;Coro1a|1;Grn|1;Anxa1|1;Hnrnpk|1	18	1579	303	52649	Biological processes
GO:0001667	ameboidal-type cell migration	5	5	0.00506	0.0253	Atp5b|1;Atp5a1|1;Arhgdib|1;Gpi|1;LGMN|1;RHOA|1;Cfl1|1;Cap1|1;Lgmn|1;Calr|1;Pfn1|1;Anxa1|1	12	872	303	52649	Biological processes
GO:0009611	response to wounding	4	4	0.00651	0.0302	Pkm|1;Hspd1|1;Anxa5|1;Krt1|1;Psmb4|1;PEBP1|1;SOD2|1;RHOA|1;Mtpn|1;Pdia6|1;Fabp5|1;Psma1|1;Clic1|1;Lcp1|1;Sod2|1;Actg1|1;Actb|1;Spp1|1;Anxa1|1	19	1748	303	52649	Biological processes
GO:1902745	positive regulation of lamellipodium organization	7	6,7	0.00661	0.0304	CFL1|1;Rac2|1;Hsp90aa1|1	3	66	303	52649	Biological processes
GO:0010591	regulation of lamellipodium assembly	7	7	0.00747	0.0337	CFL1|1;Rac2|1;Hsp90aa1|1	3	69	303	52649	Biological processes
GO:0021954	central nervous system neuron development	7	6,7	0.00854	0.0376	HSP90AB1|1;HSP90AA1|1;Hsp90ab1|1;Hsp90aa1|1;Hprt1|1	5	216	303	52649	Biological processes
GO:0022409	positive regulation of cell-cell adhesion	6	4,5,6	0.0088	0.0386	Hspd1|1;RHOA|1;RPS3|1;Hsp90aa1|1;Rps3|1;Coro1a|1;Rhoa|1;Anxa1|1	8	499	303	52649	Biological processes
GO:0017038	protein import	7	5,6,7	0.00906	0.0397	HSP90AB1|1;Lmna|1;Prdx1|1;CFL1|1;HSP90AA1|1;Hspd1|1;Hsp90ab1|1;Hsp90aa1|1;Hcls1|1;Hspa4|1	10	715	303	52649	Biological processes
GO:1903055	positive regulation of extracellular matrix organization	6	5,6	0.0107	0.0458	GSN|1;RHOA|1;RPS3|1;Pfn1|1;Rps3|1;Coro1a|1;Gsn|1	7	415	303	52649	Biological processes
GO:0051017	actin filament bundle assembly	5	5	0.0123	0.0487	CFL1|1;ACTN4|1;RHOA|1;Pfn1|1;Lcp1|1;Hsp90b1|1;Rhoa|1	7	426	303	52649	Biological processes
GO:0061572	actin filament bundle organization	8	7,8	0.0127	0.05	CFL1|1;ACTN4|1;RHOA|1;Pfn1|1;Lcp1|1;Hsp90b1|1;Rhoa|1	7	429	303	52649	Biological processes
GO:0060326	cell chemotaxis	5	5	0.0129	0.0506	CORO1A|1;Rac2|1;LGMN|1;Lgals3|1;Lgmn|1;Calr|1;Coro1a|1;Spp1|1;Anxa1|1	9	643	303	52649	Biological processes
GO:0045785	positive regulation of cell adhesion	4	3,4	0.014	0.0537	CFL1|1;Hspd1|1;RHOA|1;RPS3|1;Hsp90aa1|1;Calr|1;Rps3|1;Coro1a|1;Rhoa|1;Spp1|1;Anxa1|1	11	881	303	52649	Biological processes
GO:0009892	negative regulation of metabolic process	3	3	0.014	0.0538	HSP90AB1|1;Rack1|1;Hnrnpa1|1;Hspd1|1;Ywhaq|1;SF3B3|1;Eif2s1|1;Park7|1;Hnrnpa2b1|1;Gpi|1;NME1|1;CSDE1|1;Caprin1|1;Rbm3|1;PEBP1|1;ISG15|1;Anp32e|1;LGMN|1;Cbx3|1;RHOA|1;HNRNPK|1;RPS3|1;Hsp90ab1|1;Eno1|1;G6pdx|1;Atp1a1|1;Pabpc1|1;Sf3b3|1;Cltc|1;Rpl11|1;Hcls1|1;Nme1|1;Eprs|1;Csde1|1;Isg15|1;Lgmn|1;CBX3|1;Eef1a1|1;Calr|1;Set|1;Hnrnpab|1;Npm1|1;Rps3|1;Pa2g4|1;Rpl5|1;Pcna|1;Rhoa|1;Actb|1;Hnrnpu|1;Cat|1;E…	54	6974	303	52649	Biological processes
GO:0045595	regulation of cell differentiation	4	4	0.0141	0.0539	HSP90AB1|1;Lmna|1;Hspa9|1;CFL1|1;Ca2|1;Tpt1|1;ACTN4|1;YWHAG|1;Ddx17|1;NME1|1;Caprin1|1;SOD2|1;ISG15|1;RHOA|1;CLIC1|1;Hsp90ab1|1;G6pdx|1;Cfl1|1;Hsp90aa1|1;Hcls1|1;Ywhag|1;Nme1|1;Isg15|1;Eef1a1|1;Calr|1;Clic1|1;Hspa5|1;Vim|1;Pa2g4|1;Sod2|1;Rhoa|1;Hnrnpu|1;Grn|1;Elavl1|1;Spp1|1;Dynlt1|1;Anxa1|1	37	4421	303	52649	Biological processes
GO:1904591	positive regulation of protein import	9	5,7,8,9	0.0143	0.0547	HSP90AB1|1;Hsp90ab1|1;Hsp90aa1|1;Hcls1|1	4	161	303	52649	Biological processes
GO:0071346	cellular response to interferon-gamma	7	6,7	0.015	0.0567	HSP90AB1|1;Hsp90ab1|1;Eprs|1;Vim|1;Actg1|1	5	249	303	52649	Biological processes
GO:0030838	positive regulation of actin filament polymerization	10	6,7,9,10	0.0175	0.0629	GSN|1;RHOA|1;Pfn1|1;Coro1a|1;Gsn|1	5	259	303	52649	Biological processes
GO:0044764	multi-organism cellular process	3	3	0.0181	0.0646	Vcp|1;ALB|1;Hsp90ab1|1;MGI:3642579|1;Alb|1;Isg15|1;Pfn1|1;Ppia|1	8	569	303	52649	Biological processes
GO:0051897	positive regulation of protein kinase B signaling	7	6,7	0.0186	0.0662	HSP90AB1|1;HSP90AA1|1;Hsp90ab1|1;Hsp90aa1|1;Hcls1|1	5	263	303	52649	Biological processes
GO:0046651	lymphocyte proliferation	6	5,6	0.0188	0.0667	Hspd1|1;Rac2|1;Lgals3|1;RPS3|1;Msn|1;Hprt1|1;Rps3|1;Coro1a|1;Anxa1|1	9	686	303	52649	Biological processes
GO:0000060	protein import into nucleus, translocation	8	6,7,8	0.0192	0.0676	HSP90AB1|1;Hsp90ab1|1;Hsp90aa1|1	3	98	303	52649	Biological processes
GO:0032943	mononuclear cell proliferation	5	5	0.0196	0.0686	Hspd1|1;Rac2|1;Lgals3|1;RPS3|1;Msn|1;Hprt1|1;Rps3|1;Coro1a|1;Anxa1|1	9	691	303	52649	Biological processes
GO:1904589	regulation of protein import	8	6,7,8	0.0205	0.0711	HSP90AB1|1;Prdx1|1;Hsp90ab1|1;Hsp90aa1|1;Hcls1|1	5	270	303	52649	Biological processes
GO:0009612	response to mechanical stimulus	4	4	0.0215	0.074	Arhgdia|1;Gpi|1;RHOA|1;Mtpn|1;ACTG1|1;Atp1a1|1;Actg1|1	7	478	303	52649	Biological processes
GO:0042129	regulation of T cell proliferation	8	7,8	0.0222	0.0759	Rac2|1;Lgals3|1;RPS3|1;Rps3|1;Coro1a|1;Anxa1|1	6	375	303	52649	Biological processes
GO:0042098	T cell proliferation	7	6,7	0.0222	0.076	Rac2|1;Lgals3|1;RPS3|1;Msn|1;Rps3|1;Coro1a|1;Anxa1|1	7	481	303	52649	Biological processes
GO:0070661	leukocyte proliferation	4	4	0.0239	0.0792	Hspd1|1;Rac2|1;Lgals3|1;RPS3|1;Msn|1;Hprt1|1;Rps3|1;Coro1a|1;Anxa1|1	9	716	303	52649	Biological processes
GO:1902743	regulation of lamellipodium organization	6	6	0.0247	0.0811	CFL1|1;Rac2|1;Hsp90aa1|1	3	108	303	52649	Biological processes
GO:0051896	regulation of protein kinase B signaling	7	6,7	0.0256	0.0831	HSP90AB1|1;Rack1|1;HSP90AA1|1;Hsp90ab1|1;Hsp90aa1|1;Hcls1|1	6	388	303	52649	Biological processes
GO:0034341	response to interferon-gamma	6	5,6	0.0272	0.0872	HSP90AB1|1;Hsp90ab1|1;Eprs|1;Vim|1;Actg1|1	5	291	303	52649	Biological processes
GO:0008283	cell proliferation	3	3	0.0318	0.0962	Lmna|1;AKR1B3|1;Prdx1|1;Atp5a1|1;Eif5a|1;Hspd1|1;Rac2|1;Park7|1;SLC25A5|1;NME1|1;SOD2|1;LGMN|1;Cnbp|1;RHOA|1;Shmt2|1;Lgals3|1;RPS3|1;Msn|1;Hcls1|1;Slc25a5|1;Nme1|1;Hprt1|1;Lgmn|1;Wdr77|1;Akr1b1|1;Calr|1;Npm1|1;Rps3|1;Vim|1;Pa2g4|1;Coro1a|1;Sod2|1;Rhoa|1;Hnrnpu|1;Grn|1;Rps3a|1;Anxa1|1	37	4695	303	52649	Biological processes
GO:0042127	regulation of cell proliferation	4	4	0.0346	0.102	Lmna|1;AKR1B3|1;Atp5a1|1;Eif5a|1;Rac2|1;SLC25A5|1;NME1|1;SOD2|1;LGMN|1;Cnbp|1;RHOA|1;Shmt2|1;Lgals3|1;RPS3|1;Hcls1|1;Slc25a5|1;Nme1|1;Lgmn|1;Wdr77|1;Akr1b1|1;Calr|1;Npm1|1;Rps3|1;Vim|1;Coro1a|1;Sod2|1;Rhoa|1;Hnrnpu|1;Grn|1;Rps3a|1;Anxa1|1	31	3825	303	52649	Biological processes
GO:0042307	positive regulation of protein import into nucleus	10	5,6,8,9,10	0.0406	0.113	HSP90AB1|1;Hsp90ab1|1;Hsp90aa1|1;Hcls1|1	4	223	303	52649	Biological processes
GO:0043491	protein kinase B signaling	6	5,6	0.0438	0.12	HSP90AB1|1;Rack1|1;HSP90AA1|1;Hsp90ab1|1;Hsp90aa1|1;Hcls1|1	6	442	303	52649	Biological processes
GO:0051251	positive regulation of lymphocyte activation	8	5,6,7,8	0.0474	0.125	Hspd1|1;RHOA|1;RPS3|1;Hsp90aa1|1;Rps3|1;Coro1a|1;Rhoa|1;Anxa1|1	8	689	303	52649	Biological processes
GO:0010605	negative regulation of macromolecule metabolic process	6	4,5,6	0.0476	0.125	HSP90AB1|1;Rack1|1;Hnrnpa1|1;Ywhaq|1;SF3B3|1;Eif2s1|1;Park7|1;Hnrnpa2b1|1;Gpi|1;NME1|1;CSDE1|1;Caprin1|1;Rbm3|1;PEBP1|1;ISG15|1;LGMN|1;Cbx3|1;HNRNPK|1;RPS3|1;Hsp90ab1|1;Eno1|1;G6pdx|1;Pabpc1|1;Sf3b3|1;Cltc|1;Rpl11|1;Hcls1|1;Nme1|1;Eprs|1;Csde1|1;Isg15|1;Lgmn|1;CBX3|1;Calr|1;Set|1;Hnrnpab|1;Npm1|1;Rps3|1;Pa2g4|1;Rpl5|1;Pcna|1;Actb|1;Hnrnpu|1;Cat|1;Elavl1|1;Dynlt1|1;Hnrnpk|1	47	6399	303	52649	Biological processes
GO:0008360	regulation of cell shape	6	4,6	0.0503	0.129	CFL1|1;Arhgdia|1;Msn|1;Coro1a|1;Anxa1|1	5	345	303	52649	Biological processes
GO:0051094	positive regulation of developmental process	3	3	0.0536	0.135	HSP90AB1|1;Lmna|1;CFL1|1;Rack1|1;Ca2|1;NME1|1;Caprin1|1;ISG15|1;RHOA|1;CLIC1|1;Hsp90ab1|1;Hsp90aa1|1;Hcls1|1;Nme1|1;Isg15|1;Eef1a1|1;Calr|1;Clic1|1;Hspa5|1;Vim|1;Pa2g4|1;Rhoa|1;Hnrnpu|1;Grn|1;Dynlt1|1;Anxa1|1	26	3229	303	52649	Biological processes
GO:0021953	central nervous system neuron differentiation	9	6,7,9	0.0595	0.146	HSP90AB1|1;HSP90AA1|1;Mtpn|1;Hsp90ab1|1;Hsp90aa1|1;Hprt1|1	6	478	303	52649	Biological processes
GO:0016567	protein ubiquitination	9	9	0.0616	0.148	HSP90AB1|1;Rack1|1;HSP90AA1|1;Vcp|1;Park7|1;ISG15|1;RPS3|1;Hsp90ab1|1;Hsp90aa1|1;Rpl11|1;Isg15|1;Sumo3|1;Npm1|1;Rps3|1;Hspa5|1;Rpl5|1	16	1813	303	52649	Biological processes
GO:0006606	protein import into nucleus	8	6,7,8	0.0631	0.151	HSP90AB1|1;Lmna|1;Prdx1|1;CFL1|1;Hsp90ab1|1;Hsp90aa1|1;Hcls1|1	7	607	303	52649	Biological processes
GO:0044744	protein targeting to nucleus	8	6,7,8	0.0631	0.151	HSP90AB1|1;Lmna|1;Prdx1|1;CFL1|1;Hsp90ab1|1;Hsp90aa1|1;Hcls1|1	7	607	303	52649	Biological processes
GO:0030032	lamellipodium assembly	6	6	0.0636	0.152	CFL1|1;Rac2|1;Hsp90aa1|1	3	158	303	52649	Biological processes
GO:0050670	regulation of lymphocyte proliferation	7	6,7	0.0644	0.154	Rac2|1;Lgals3|1;RPS3|1;Rps3|1;Coro1a|1;Anxa1|1	6	488	303	52649	Biological processes
GO:0032944	regulation of mononuclear cell proliferation	6	6	0.0669	0.156	Rac2|1;Lgals3|1;RPS3|1;Rps3|1;Coro1a|1;Anxa1|1	6	493	303	52649	Biological processes
GO:0051276	chromosome organization	5	5	0.0673	0.157	HSP90AB1|1;Lmna|1;HSP90AA1|1;Hnrnpa1|1;CCT3|1;CCT2|1;Hnrnpa2b1|1;BC085271|1;MCM6|1;Hnrnpd|1;Tcp1|1;Hsp90ab1|1;Hsp90aa1|1;Cct2|1;SET|1;Mcm6|1;Wdr5|1;Set|1;Npm1|1;Ruvbl2|1;Pcna|1;Actb|1;Hnrnpu|1;Anxa1|1	24	3008	303	52649	Biological processes
GO:0042306	regulation of protein import into nucleus	9	7,8,9	0.0674	0.157	HSP90AB1|1;Prdx1|1;Hsp90ab1|1;Hsp90aa1|1;Hcls1|1	5	376	303	52649	Biological processes
GO:0070663	regulation of leukocyte proliferation	5	5	0.0732	0.166	Rac2|1;Lgals3|1;RPS3|1;Rps3|1;Coro1a|1;Anxa1|1	6	505	303	52649	Biological processes
GO:0002696	positive regulation of leukocyte activation	4	4	0.0745	0.168	Hspd1|1;RHOA|1;RPS3|1;Hsp90aa1|1;Rps3|1;Coro1a|1;Rhoa|1;Anxa1|1	8	760	303	52649	Biological processes
GO:0050867	positive regulation of cell activation	6	4,5,6	0.0869	0.187	Hspd1|1;RHOA|1;RPS3|1;Hsp90aa1|1;Rps3|1;Coro1a|1;Rhoa|1;Anxa1|1	8	787	303	52649	Biological processes
GO:0048588	developmental cell growth	5	4,5	0.096	0.2	HSP90AB1|1;HSP90AA1|1;Hsp90ab1|1;G6pdx|1;Hsp90aa1|1;Spp1|1	6	544	303	52649	Biological processes
GO:0051347	positive regulation of transferase activity	6	6	0.096	0.2	HSP90AB1|1;HSP90AA1|1;CCT2|1;RHOA|1;Tcp1|1;RPS3|1;Hsp90ab1|1;Hsp90aa1|1;Cct2|1;Npm1|1;Rps3|1;Hspa5|1	12	1359	303	52649	Biological processes
GO:0030182	neuron differentiation	8	6,8	0.0965	0.201	HSP90AB1|1;PPIA|1;CFL1|1;HSP90AA1|1;YWHAG|1;NME1|1;Caprin1|1;SOD2|1;RHOA|1;Mtpn|1;Hsp90ab1|1;Cfl1|1;Hsp90aa1|1;Ywhag|1;Nme1|1;Hprt1|1;Eef1a1|1;Calr|1;Hspa5|1;Ppia|1;Vim|1;Sod2|1;Rhoa|1;Actb|1;Grn|1;Spp1|1;Dynlt1|1	27	3599	303	52649	Biological processes
GO:0031589	cell-substrate adhesion	4	4	0.0993	0.204	CFL1|1;Rac2|1;ACTN4|1;RHOA|1;Calr|1;Coro1a|1;Rhoa|1;Spp1|1	8	812	303	52649	Biological processes
GO:0043303	mast cell degranulation	7	5,6,7	0.101	0.206	Rac2|1;Ywhaz|1	2	93	303	52649	Biological processes
GO:0016049	cell growth	4	3,4	0.102	0.209	HSP90AB1|1;CFL1|1;Rack1|1;HSP90AA1|1;RHOA|1;Mtpn|1;Hsp90ab1|1;G6pdx|1;Hsp90aa1|1;Npm1|1;Spp1|1	11	1233	303	52649	Biological processes
GO:0002448	mast cell mediated immunity	6	6	0.102	0.209	Rac2|1;Ywhaz|1	2	94	303	52649	Biological processes
GO:0002279	mast cell activation involved in immune response	6	6	0.102	0.209	Rac2|1;Ywhaz|1	2	94	303	52649	Biological processes
GO:0018105	peptidyl-serine phosphorylation	8	8	0.106	0.213	HSP90AB1|1;Rack1|1;HSP90AA1|1;Park7|1;Hsp90ab1|1;Hsp90aa1|1;Hcls1|1	7	690	303	52649	Biological processes
GO:0048675	axon extension	6	6	0.106	0.214	HSP90AB1|1;HSP90AA1|1;Hsp90ab1|1;Hsp90aa1|1	4	311	303	52649	Biological processes
GO:0031175	neuron projection development	7	6,7	0.115	0.226	HSP90AB1|1;CFL1|1;HSP90AA1|1;NME1|1;Caprin1|1;RHOA|1;Hsp90ab1|1;Cfl1|1;Hsp90aa1|1;Nme1|1;Hprt1|1;Eef1a1|1;Hspa5|1;Vim|1;Rhoa|1;Actb|1;Grn|1;Spp1|1;Dynlt1|1	19	2443	303	52649	Biological processes
GO:0097581	lamellipodium organization	5	5	0.128	0.243	CFL1|1;Rac2|1;Hsp90aa1|1	3	215	303	52649	Biological processes
GO:0018209	peptidyl-serine modification	8	8	0.131	0.246	HSP90AB1|1;Rack1|1;HSP90AA1|1;Park7|1;Hsp90ab1|1;Hsp90aa1|1;Hcls1|1	7	730	303	52649	Biological processes
GO:0051235	maintenance of location	4	3,4	0.142	0.26	TLN1|1;ALB|1;Alb|1;Pfn1|1;Hspa5|1;Coro1a|1;Hnrnpu|1	7	747	303	52649	Biological processes
GO:0006935	chemotaxis	4	4	0.15	0.268	CORO1A|1;Rac2|1;LGMN|1;RHOA|1;Lgals3|1;Lgmn|1;Calr|1;Coro1a|1;Rhoa|1;Spp1|1;Anxa1|1	11	1333	303	52649	Biological processes
GO:0042330	taxis	3	3	0.151	0.271	CORO1A|1;Rac2|1;LGMN|1;RHOA|1;Lgals3|1;Lgmn|1;Calr|1;Coro1a|1;Rhoa|1;Spp1|1;Anxa1|1	11	1336	303	52649	Biological processes
GO:0060627	regulation of vesicle-mediated transport	5	4,5	0.151	0.271	Rack1|1;Rac2|1;ACTN4|1;HNRNPK|1;Lgals3|1;Msn|1;Calr|1;Coro1a|1;Anxa1|1;Hnrnpk|1	10	1190	303	52649	Biological processes
GO:0060560	developmental growth involved in morphogenesis	4	4	0.173	0.296	HSP90AB1|1;CFL1|1;HSP90AA1|1;Hsp90ab1|1;Hsp90aa1|1;Spp1|1	6	649	303	52649	Biological processes
GO:0048666	neuron development	6	5,6	0.176	0.3	HSP90AB1|1;CFL1|1;HSP90AA1|1;NME1|1;Caprin1|1;SOD2|1;RHOA|1;Hsp90ab1|1;Cfl1|1;Hsp90aa1|1;Nme1|1;Hprt1|1;Eef1a1|1;Hspa5|1;Vim|1;Sod2|1;Rhoa|1;Actb|1;Grn|1;Spp1|1;Dynlt1|1	21	2925	303	52649	Biological processes
GO:0032418	lysosome localization	5	5	0.176	0.3	Rac2|1;Ywhaz|1	2	132	303	52649	Biological processes
GO:0031324	negative regulation of cellular metabolic process	6	4,5,6	0.186	0.31	HSP90AB1|1;Rack1|1;Hnrnpa1|1;Hspd1|1;Ywhaq|1;Eif2s1|1;Park7|1;Hnrnpa2b1|1;Gpi|1;Caprin1|1;PEBP1|1;ISG15|1;Cbx3|1;RHOA|1;HNRNPK|1;RPS3|1;Hsp90ab1|1;Eno1|1;G6pdx|1;Atp1a1|1;Pabpc1|1;Rpl11|1;Hcls1|1;Eprs|1;Isg15|1;CBX3|1;Eef1a1|1;Calr|1;Set|1;Hnrnpab|1;Npm1|1;Rps3|1;Pa2g4|1;Rpl5|1;Pcna|1;Rhoa|1;Actb|1;Hnrnpu|1;Cat|1;Elavl1|1;Dynlt1|1;Hnrnpk|1	42	6340	303	52649	Biological processes
GO:0002285	lymphocyte activation involved in immune response	5	5	0.199	0.324	Hspd1|1;Lcp1|1;Coro1a|1;Anxa1|1	4	399	303	52649	Biological processes
GO:0045576	mast cell activation	5	5	0.21	0.337	Rac2|1;Ywhaz|1	2	148	303	52649	Biological processes
GO:0045860	positive regulation of protein kinase activity	10	8,9,10	0.219	0.347	HSP90AB1|1;HSP90AA1|1;RHOA|1;RPS3|1;Hsp90ab1|1;Hsp90aa1|1;Npm1|1;Rps3|1;Hspa5|1	9	1148	303	52649	Biological processes
GO:0048699	generation of neurons	7	7	0.226	0.355	HSP90AB1|1;PPIA|1;CFL1|1;HSP90AA1|1;YWHAG|1;NME1|1;Caprin1|1;SOD2|1;RHOA|1;Mtpn|1;Hsp90ab1|1;Cfl1|1;Hsp90aa1|1;Ywhag|1;Nme1|1;Hprt1|1;Eef1a1|1;Calr|1;Hspa5|1;Ppia|1;Vim|1;Sod2|1;Rhoa|1;Actb|1;Grn|1;Spp1|1;Dynlt1|1	27	4014	303	52649	Biological processes
GO:1990138	neuron projection extension	5	5	0.229	0.357	HSP90AB1|1;HSP90AA1|1;Hsp90ab1|1;Hsp90aa1|1	4	424	303	52649	Biological processes
GO:0022604	regulation of cell morphogenesis	5	5	0.234	0.362	CFL1|1;Arhgdia|1;ACTN4|1;Caprin1|1;Cfl1|1;Msn|1;Calr|1;Vim|1;Coro1a|1;Spp1|1;Anxa1|1	11	1477	303	52649	Biological processes
GO:0002275	myeloid cell activation involved in immune response	5	5	0.239	0.367	Rac2|1;Ywhaz|1	2	162	303	52649	Biological processes
GO:0048812	neuron projection morphogenesis	8	7,8	0.256	0.384	HSP90AB1|1;CFL1|1;HSP90AA1|1;Caprin1|1;RHOA|1;Hsp90ab1|1;Cfl1|1;Hsp90aa1|1;Hprt1|1;Vim|1;Actb|1;Spp1|1	12	1669	303	52649	Biological processes
GO:0033674	positive regulation of kinase activity	9	7,8,9	0.279	0.408	HSP90AB1|1;HSP90AA1|1;RHOA|1;RPS3|1;Hsp90ab1|1;Hsp90aa1|1;Npm1|1;Rps3|1;Hspa5|1	9	1229	303	52649	Biological processes
GO:0002444	myeloid leukocyte mediated immunity	5	5	0.28	0.41	Rac2|1;Ywhaz|1	2	181	303	52649	Biological processes
GO:0022008	neurogenesis	6	6	0.285	0.415	HSP90AB1|1;PPIA|1;CFL1|1;HSP90AA1|1;YWHAG|1;NME1|1;Caprin1|1;SOD2|1;RHOA|1;Mtpn|1;Hsp90ab1|1;Cfl1|1;Hsp90aa1|1;Ywhag|1;Nme1|1;Hprt1|1;Eef1a1|1;Calr|1;Hspa5|1;Ppia|1;Vim|1;Sod2|1;Rhoa|1;Actb|1;Grn|1;Spp1|1;Dynlt1|1;Anxa1|1	28	4324	303	52649	Biological processes
GO:0048667	cell morphogenesis involved in neuron differentiation	7	6,7	0.288	0.419	HSP90AB1|1;CFL1|1;HSP90AA1|1;Caprin1|1;Hsp90ab1|1;Cfl1|1;Hsp90aa1|1;Hprt1|1;Vim|1;Actb|1;Spp1|1	11	1558	303	52649	Biological processes
GO:0048589	developmental growth	4	3,4	0.351	0.481	HSP90AB1|1;Pkm|1;G6PDX|1;CFL1|1;HSP90AA1|1;Mtpn|1;Hsp90ab1|1;G6pdx|1;Hsp90aa1|1;Lgmn|1;Spp1|1;Anxa1|1	12	1812	303	52649	Biological processes
GO:0031032	actomyosin structure organization	7	6,7	0.359	0.488	RHOA|1;Pfn1|1;Rhoa|1;Actg1|1	4	526	303	52649	Biological processes
GO:1903651	positive regulation of cytoplasmic transport	7	5,6,7	0.359	0.488	Rac2|1;Hsp90ab1|1;Msn|1;Hcls1|1	4	526	303	52649	Biological processes
GO:0044802	single-organism membrane organization	5	4,5	0.399	0.523	Lmna|1;Rack1|1;HSP90AA1|1;ATP1B3|1;SLC25A5|1;Gphn|1;Hsp90aa1|1;Cltc|1;Slc25a5|1;Sec22b|1;Hspa4|1;Coro1a|1;Atp1b3|1;Anxa1|1	14	2215	303	52649	Biological processes
GO:0002274	myeloid leukocyte activation	4	4	0.442	0.562	Hspd1|1;Rac2|1;Ywhaz|1	3	424	303	52649	Biological processes
GO:0051640	organelle localization	4	4	0.455	0.573	Rac2|1;ACTN4|1;ALB|1;Ywhaz|1;Alb|1;Npm1|1;Grn|1;Dynlt1|1	8	1278	303	52649	Biological processes
GO:0000904	cell morphogenesis involved in differentiation	6	5,6	0.481	0.597	HSP90AB1|1;CFL1|1;HSP90AA1|1;ACTN4|1;Caprin1|1;Hsp90ab1|1;Cfl1|1;Hsp90aa1|1;Hprt1|1;Calr|1;Vim|1;Actb|1;Spp1|1	13	2170	303	52649	Biological processes
GO:0050776	regulation of immune response	4	4	0.53	0.638	HSP90AB1|1;Hspd1|1;Krt1|1;Rac2|1;Psmb4|1;RPS3|1;Hsp90ab1|1;Psma1|1;Rps3|1;Anxa1|1	10	1718	303	52649	Biological processes
GO:0007409	axonogenesis	8	7,8	0.545	0.65	HSP90AB1|1;HSP90AA1|1;Hsp90ab1|1;Hsp90aa1|1;Vim|1;Actb|1;Spp1|1	7	1208	303	52649	Biological processes
GO:0010562	positive regulation of phosphorus metabolic process	7	5,6,7	0.546	0.65	HSP90AB1|1;Rack1|1;HSP90AA1|1;Vcp|1;RPL5|1;Park7|1;RHOA|1;RPS3|1;Hsp90ab1|1;Hsp90aa1|1;Hcls1|1;Npm1|1;Rps3|1;Hspa5|1;Rpl5|1	15	2621	303	52649	Biological processes
GO:0045937	positive regulation of phosphate metabolic process	6	6	0.546	0.65	HSP90AB1|1;Rack1|1;HSP90AA1|1;Vcp|1;RPL5|1;Park7|1;RHOA|1;RPS3|1;Hsp90ab1|1;Hsp90aa1|1;Hcls1|1;Npm1|1;Rps3|1;Hspa5|1;Rpl5|1	15	2621	303	52649	Biological processes
GO:0051656	establishment of organelle localization	4	4	0.55	0.655	Rac2|1;ACTN4|1;Ywhaz|1;Npm1|1;Grn|1;Dynlt1|1	6	1036	303	52649	Biological processes
GO:0022603	regulation of anatomical structure morphogenesis	4	4	0.555	0.657	Pgk1|1;CFL1|1;Rack1|1;Arhgdia|1;ACTN4|1;Caprin1|1;RHOA|1;Cfl1|1;Msn|1;Rnh1|1;Calr|1;Vim|1;Coro1a|1;Spp1|1;Anxa1|1	15	2636	303	52649	Biological processes
GO:0042327	positive regulation of phosphorylation	8	7,8	0.584	0.683	HSP90AB1|1;Rack1|1;HSP90AA1|1;Vcp|1;Park7|1;RHOA|1;RPS3|1;Hsp90ab1|1;Hsp90aa1|1;Hcls1|1;Npm1|1;Rps3|1;Hspa5|1	13	2329	303	52649	Biological processes
GO:0055085	transmembrane transport	6	4,5,6	0.586	0.685	Atp5b|1;Atp5a1|1;CFL1|1;HSP90AA1|1;Hspd1|1;Ca2|1;ATP1B3|1;Atox1|1;Lgals3|1;CLIC1|1;Slc16a1|1;G6pdx|1;Atp1a1|1;Hsp90aa1|1;Slc25a5|1;Hspa4|1;Clic1|1;Coro1a|1;Atp1b3|1	19	3400	303	52649	Biological processes
GO:0006811	ion transport	5	5	0.603	0.698	Atp5b|1;Atp5a1|1;CFL1|1;Q3THE6|1;Ca2|1;Got2|1;ATP1B3|1;Park7|1;RHOA|1;Atox1|1;Lgals3|1;CLIC1|1;Slc16a1|1;G6pdx|1;Atp1a1|1;Cltc|1;Ywhaz|1;Slc25a5|1;Eprs|1;Clic1|1;Coro1a|1;Atp1b3|1;Anxa1|1	23	4145	303	52649	Biological processes
GO:0061564	axon development	8	7,8	0.605	0.699	HSP90AB1|1;HSP90AA1|1;Hsp90ab1|1;Hsp90aa1|1;Vim|1;Actb|1;Spp1|1	7	1279	303	52649	Biological processes
GO:0031401	positive regulation of protein modification process	7	6,7	0.605	0.699	HSP90AB1|1;Rack1|1;HSP90AA1|1;Vcp|1;Park7|1;RHOA|1;RPS3|1;Hsp90ab1|1;Hsp90aa1|1;Hcls1|1;Sumo3|1;Npm1|1;Ruvbl2|1;Rps3|1;Hspa5|1	15	2722	303	52649	Biological processes
GO:0001934	positive regulation of protein phosphorylation	8	7,8	0.631	0.718	HSP90AB1|1;Rack1|1;HSP90AA1|1;Park7|1;RHOA|1;RPS3|1;Hsp90ab1|1;Hsp90aa1|1;Hcls1|1;Npm1|1;Rps3|1;Hspa5|1	12	2225	303	52649	Biological processes
GO:0060491	regulation of cell projection assembly	6	4,5,6	0.673	0.753	Rac2|1;Pfn1|1	2	401	303	52649	Biological processes
GO:0006812	cation transport	6	6	0.762	0.822	Atp5b|1;Atp5a1|1;Q3THE6|1;ATP1B3|1;Park7|1;RHOA|1;Atox1|1;Lgals3|1;G6pdx|1;Atp1a1|1;Cltc|1;Ywhaz|1;Coro1a|1;Atp1b3|1	14	2844	303	52649	Biological processes
GO:0018193	peptidyl-amino acid modification	7	7	0.786	0.84	HSP90AB1|1;Rack1|1;HSP90AA1|1;Vcp|1;Park7|1;Sumo2|1;Hsp90ab1|1;Hsp90aa1|1;Hcls1|1;Sumo3|1;Wdr5|1;Ruvbl2|1;Ppia|1;P4hb|1	14	2901	303	52649	Biological processes
GO:0043009	chordate embryonic development	7	7	0.969	0.981	EG433182|1;Gpi|1;Eno1|1;Cfl1|1;Pfn1|1;Grn|1	6	1944	303	52649	Biological processes
GO:0009792	embryo development ending in birth or egg hatching	6	6	0.972	0.983	EG433182|1;Gpi|1;Eno1|1;Cfl1|1;Pfn1|1;Grn|1	6	1975	303	52649	Biological processes
GO:0048646	anatomical structure formation involved in morphogenesis	3	3	0.985	0.993	Atp5b|1;Pgk1|1;Gpi|1;RHOA|1;Mtpn|1;Cfl1|1;Rnh1|1;Pfn1|1;Actg1|1;Anxa1|1	10	3082	303	52649	Biological processes
GO:0009790	embryo development	5	5	0.988	0.995	EG433182|1;Rack1|1;Dld|1;Gpi|1;Eno1|1;Cfl1|1;Pfn1|1;Hspa5|1;Grn|1	9	2930	303	52649	Biological processes
GO:0043603	cellular amide metabolic process	5	5	7.13e-29	2.9e-25	VIM|1;G6PDX|1;Rpsa|1;Rack1|1;Eif5a|1;RPS20|1;RPL12|1;RPL30|1;PGAM1|1;RPL5|1;Eef1d|1;Eif2s1|1;Gm10036|1;Dld|1;EIF3B|1;Hnrnpa2b1|1;Pcbp1|1;RPS11|1;GSR|1;RPS3A1|1;Rps12|1;EPRS|1;AARS|1;SARS|1;Caprin1|1;Rbm3|1;SOD2|1;Hnrnpd|1;RHOA|1;Rps27l|1;Gart|1;Atic|1;RPL9|1;Shmt2|1;Tufm|1;RPS3|1;Rplp2|1;G6pdx|1;Rps20|1;Eef1g|1;Rpl12|1;Pgam1|1;Rpl11|1;Eif3b|1;Q9D0P6|1;RPS12|1;Eprs|1;Eif1ax|1;Rpl9-ps6|1;Eef1a1|1;C…	70	2477	303	52649	Biological processes
GO:0043604	amide biosynthetic process	6	6	2.7e-25	2.2e-22	VIM|1;Rpsa|1;Rack1|1;Eif5a|1;RPS20|1;RPL12|1;RPL30|1;RPL5|1;Eef1d|1;Eif2s1|1;Gm10036|1;EIF3B|1;Hnrnpa2b1|1;Pcbp1|1;RPS11|1;RPS3A1|1;Rps12|1;EPRS|1;AARS|1;SARS|1;Caprin1|1;Rbm3|1;Hnrnpd|1;RHOA|1;Rps27l|1;Gart|1;Atic|1;RPL9|1;Shmt2|1;Tufm|1;RPS3|1;Rplp2|1;Rps20|1;Eef1g|1;Rpl12|1;Rpl11|1;Eif3b|1;Q9D0P6|1;RPS12|1;Eprs|1;Eif1ax|1;Rpl9-ps6|1;Eef1a1|1;Calr|1;Aars|1;Eif1a|1;Npm1|1;Rps27|1;Rpl9|1;Rps3|1;V…	59	1989	303	52649	Biological processes
GO:1901657	glycosyl compound metabolic process	4	4	3.69e-20	1.67e-17	Pkm|1;Atp5b|1;AKR1B3|1;Atp5a1|1;Pgk1|1;Gm20390|1;Tpi1|1;Ak2|1;Vcp|1;PGAM1|1;Dld|1;Park7|1;Gpi|1;Uqcrc2|1;NME1|1;Gphn|1;HPRT|1;Pfkp|1;Pycrl|1;RHOA|1;Atic|1;Shmt2|1;Eno1|1;Gapdh|1;Pgam1|1;Q3U4D1|1;Nme1|1;Hprt1|1;Aldoa|1;Akr1b1|1;AHCY|1;Ahcy|1;Rhoa|1;Mat2a|1	34	759	303	52649	Biological processes
GO:0009116	nucleoside metabolic process	5	5	7.36e-19	2.3e-16	Pkm|1;Atp5b|1;Atp5a1|1;Pgk1|1;Gm20390|1;Tpi1|1;Ak2|1;Vcp|1;PGAM1|1;Dld|1;Park7|1;Gpi|1;Uqcrc2|1;NME1|1;Gphn|1;HPRT|1;Pfkp|1;Pycrl|1;RHOA|1;Atic|1;Shmt2|1;Eno1|1;Gapdh|1;Pgam1|1;Q3U4D1|1;Nme1|1;Hprt1|1;Aldoa|1;AHCY|1;Ahcy|1;Rhoa|1;Mat2a|1	32	724	303	52649	Biological processes
GO:0046128	purine ribonucleoside metabolic process	7	7	7.07e-17	1.6e-14	Pkm|1;Atp5b|1;Atp5a1|1;Pgk1|1;Gm20390|1;Tpi1|1;Ak2|1;Vcp|1;Dld|1;Park7|1;Gpi|1;Uqcrc2|1;NME1|1;Gphn|1;HPRT|1;Pfkp|1;RHOA|1;Eno1|1;Gapdh|1;Pgam1|1;Q3U4D1|1;Nme1|1;Hprt1|1;Aldoa|1;AHCY|1;Ahcy|1;Mat2a|1	27	567	303	52649	Biological processes
GO:0009119	ribonucleoside metabolic process	6	6	8.09e-17	1.73e-14	Pkm|1;Atp5b|1;Atp5a1|1;Pgk1|1;Gm20390|1;Tpi1|1;Ak2|1;Vcp|1;Dld|1;Park7|1;Gpi|1;Uqcrc2|1;NME1|1;Gphn|1;HPRT|1;Pfkp|1;Pycrl|1;RHOA|1;Eno1|1;Gapdh|1;Pgam1|1;Q3U4D1|1;Nme1|1;Hprt1|1;Aldoa|1;AHCY|1;Ahcy|1;Mat2a|1	28	623	303	52649	Biological processes
GO:0042278	purine nucleoside metabolic process	6	6	1.14e-16	2.31e-14	Pkm|1;Atp5b|1;Atp5a1|1;Pgk1|1;Gm20390|1;Tpi1|1;Ak2|1;Vcp|1;Dld|1;Park7|1;Gpi|1;Uqcrc2|1;NME1|1;Gphn|1;HPRT|1;Pfkp|1;RHOA|1;Eno1|1;Gapdh|1;Pgam1|1;Q3U4D1|1;Nme1|1;Hprt1|1;Aldoa|1;AHCY|1;Ahcy|1;Mat2a|1	27	578	303	52649	Biological processes
GO:0009205	purine ribonucleoside triphosphate metabolic process	8	8	2.3e-13	3.22e-11	Pkm|1;Atp5b|1;EG433182|1;GAPDH|1;ALDOA|1;Atp5a1|1;Pgk1|1;Gm20390|1;Tpi1|1;Ak2|1;Vcp|1;PGAM1|1;Dld|1;Park7|1;Gpi|1;Uqcrc2|1;NME1|1;Gphn|1;Pfkp|1;RHOA|1;Shmt2|1;Eno1|1;Gapdh|1;Pgam1|1;Nme1|1;Aldoa|1;Rhoa|1	27	793	303	52649	Biological processes
GO:0009199	ribonucleoside triphosphate metabolic process	7	7	3.08e-13	4.17e-11	Pkm|1;Atp5b|1;EG433182|1;GAPDH|1;ALDOA|1;Atp5a1|1;Pgk1|1;Gm20390|1;Tpi1|1;Ak2|1;Vcp|1;PGAM1|1;Dld|1;Park7|1;Gpi|1;Uqcrc2|1;NME1|1;Gphn|1;Pfkp|1;RHOA|1;Shmt2|1;Eno1|1;Gapdh|1;Pgam1|1;Nme1|1;Aldoa|1;Rhoa|1	27	803	303	52649	Biological processes
GO:0009144	purine nucleoside triphosphate metabolic process	7	7	4.35e-13	5.35e-11	Pkm|1;Atp5b|1;EG433182|1;GAPDH|1;ALDOA|1;Atp5a1|1;Pgk1|1;Gm20390|1;Tpi1|1;Ak2|1;Vcp|1;PGAM1|1;Dld|1;Park7|1;Gpi|1;Uqcrc2|1;NME1|1;Gphn|1;Pfkp|1;RHOA|1;Shmt2|1;Eno1|1;Gapdh|1;Pgam1|1;Nme1|1;Aldoa|1;Rhoa|1	27	815	303	52649	Biological processes
GO:0006091	generation of precursor metabolites and energy	4	4	1.3e-12	1.29e-10	Pkm|1;EG433182|1;GAPDH|1;ALDOA|1;Pgk1|1;Tpi1|1;Vcp|1;Mdh2|1;PGAM1|1;Dld|1;IDH1|1;Park7|1;Mdh1|1;Gpi|1;Uqcrc2|1;Suclg1|1;Pfkp|1;SOD2|1;RHOA|1;Shmt2|1;Dlst|1;Eno1|1;Gapdh|1;Pgam1|1;Aldoa|1;Idh1|1;Sod2|1;Rhoa|1;Cat|1	29	994	303	52649	Biological processes
GO:0009141	nucleoside triphosphate metabolic process	6	6	1.51e-12	1.4e-10	Pkm|1;Atp5b|1;EG433182|1;GAPDH|1;ALDOA|1;Atp5a1|1;Pgk1|1;Gm20390|1;Tpi1|1;Ak2|1;Vcp|1;PGAM1|1;Dld|1;Park7|1;Gpi|1;Uqcrc2|1;NME1|1;Gphn|1;Pfkp|1;RHOA|1;Shmt2|1;Eno1|1;Gapdh|1;Pgam1|1;Nme1|1;Aldoa|1;Rhoa|1	27	860	303	52649	Biological processes
GO:0006575	cellular modified amino acid metabolic process	5	4,5	3.18e-11	2.53e-09	G6PDX|1;Got2|1;Park7|1;GSR|1;SOD2|1;Gart|1;Atic|1;Shmt2|1;G6pdx|1;Eef1g|1;Q3U4D1|1;AHCY|1;Clic1|1;Ahcy|1;Idh1|1;Gsr|1;Sod2|1;P4hb|1;Mat2a|1	19	457	303	52649	Biological processes
GO:0046034	ATP metabolic process	9	8,9	7.71e-11	5.7e-09	Pkm|1;Atp5b|1;EG433182|1;GAPDH|1;ALDOA|1;Atp5a1|1;Pgk1|1;Tpi1|1;Ak2|1;Vcp|1;PGAM1|1;Dld|1;Park7|1;Gpi|1;Uqcrc2|1;Pfkp|1;RHOA|1;Shmt2|1;Eno1|1;Gapdh|1;Pgam1|1;Aldoa|1;Rhoa|1	23	735	303	52649	Biological processes
GO:0046939	nucleotide phosphorylation	7	7	8.01e-11	5.82e-09	Pkm|1;EG433182|1;GAPDH|1;ALDOA|1;Pgk1|1;Gm20390|1;Tpi1|1;Ak2|1;PGAM1|1;Gpi|1;Pfkp|1;Eno1|1;Gapdh|1;Pgam1|1;Nme1|1;Aldoa|1	16	320	303	52649	Biological processes
GO:0006098	pentose-phosphate shunt	6	6	1.09e-10	7.17e-09	G6PDX|1;Tpi1|1;Tkt|1;PGAM1|1;PGD|1;G6pdx|1;Pgam1|1;Pgd|1	8	42	303	52649	Biological processes
GO:0006165	nucleoside diphosphate phosphorylation	7	7	1.09e-10	7.17e-09	Pkm|1;EG433182|1;GAPDH|1;ALDOA|1;Pgk1|1;Gm20390|1;Tpi1|1;PGAM1|1;Gpi|1;Pfkp|1;Eno1|1;Gapdh|1;Pgam1|1;Nme1|1;Aldoa|1	15	278	303	52649	Biological processes
GO:0006739	NADP metabolic process	9	8,9	1.17e-10	7.55e-09	G6PDX|1;Tpi1|1;Tkt|1;PGAM1|1;PGD|1;Me2|1;G6pdx|1;Pgam1|1;Pgd|1;Me1|1	10	89	303	52649	Biological processes
GO:0006081	cellular aldehyde metabolic process	4	4	1.43e-10	9.06e-09	G6PDX|1;Tpi1|1;Tkt|1;PGAM1|1;PGD|1;Park7|1;Gpi|1;G6pdx|1;Pgam1|1;Pgd|1;Idh1|1;Akr1a1|1	12	156	303	52649	Biological processes
GO:0051156	glucose 6-phosphate metabolic process	5	5	1.48e-10	9.27e-09	G6PDX|1;Tpi1|1;Tkt|1;PGAM1|1;PGD|1;Gpi|1;G6pdx|1;Pgam1|1;Pgd|1	9	65	303	52649	Biological processes
GO:0009132	nucleoside diphosphate metabolic process	6	6	2.13e-10	1.22e-08	Pkm|1;EG433182|1;GAPDH|1;ALDOA|1;Pgk1|1;Gm20390|1;Tpi1|1;Ak2|1;PGAM1|1;Gpi|1;Pfkp|1;Eno1|1;Gapdh|1;Pgam1|1;Nme1|1;Aldoa|1	16	342	303	52649	Biological processes
GO:0019682	glyceraldehyde-3-phosphate metabolic process	5	5	2.37e-10	1.32e-08	G6PDX|1;Tpi1|1;Tkt|1;PGAM1|1;PGD|1;G6pdx|1;Pgam1|1;Pgd|1	8	46	303	52649	Biological processes
GO:0006090	pyruvate metabolic process	8	8	3.15e-10	1.71e-08	Pkm|1;EG433182|1;GAPDH|1;ALDOA|1;Pgk1|1;Tpi1|1;PGAM1|1;Dld|1;Gpi|1;Pfkp|1;Me2|1;Eno1|1;Gapdh|1;Pgam1|1;Aldoa|1	15	300	303	52649	Biological processes
GO:0046031	ADP metabolic process	9	8,9	5.5e-10	2.83e-08	Pkm|1;EG433182|1;GAPDH|1;ALDOA|1;Pgk1|1;Tpi1|1;Ak2|1;PGAM1|1;Gpi|1;Pfkp|1;Eno1|1;Gapdh|1;Pgam1|1;Aldoa|1	14	263	303	52649	Biological processes
GO:0009179	purine ribonucleoside diphosphate metabolic process	8	8	1.49e-09	7.19e-08	Pkm|1;EG433182|1;GAPDH|1;ALDOA|1;Pgk1|1;Tpi1|1;Ak2|1;PGAM1|1;Gpi|1;Pfkp|1;Eno1|1;Gapdh|1;Pgam1|1;Aldoa|1	14	284	303	52649	Biological processes
GO:0009135	purine nucleoside diphosphate metabolic process	7	7	1.49e-09	7.19e-08	Pkm|1;EG433182|1;GAPDH|1;ALDOA|1;Pgk1|1;Tpi1|1;Ak2|1;PGAM1|1;Gpi|1;Pfkp|1;Eno1|1;Gapdh|1;Pgam1|1;Aldoa|1	14	284	303	52649	Biological processes
GO:0006096	glycolytic process	9	6,8,9	1.85e-09	8.75e-08	Pkm|1;EG433182|1;GAPDH|1;ALDOA|1;Pgk1|1;Tpi1|1;PGAM1|1;Gpi|1;Pfkp|1;Eno1|1;Gapdh|1;Pgam1|1;Aldoa|1	13	240	303	52649	Biological processes
GO:0009185	ribonucleoside diphosphate metabolic process	7	7	1.94e-09	8.99e-08	Pkm|1;EG433182|1;GAPDH|1;ALDOA|1;Pgk1|1;Tpi1|1;Ak2|1;PGAM1|1;Gpi|1;Pfkp|1;Eno1|1;Gapdh|1;Pgam1|1;Aldoa|1	14	290	303	52649	Biological processes
GO:0006757	ATP generation from ADP	10	5,9,10	2.05e-09	9.35e-08	Pkm|1;EG433182|1;GAPDH|1;ALDOA|1;Pgk1|1;Tpi1|1;PGAM1|1;Gpi|1;Pfkp|1;Eno1|1;Gapdh|1;Pgam1|1;Aldoa|1	13	242	303	52649	Biological processes
GO:0044724	single-organism carbohydrate catabolic process	5	5	1.41e-08	5.73e-07	Pkm|1;EG433182|1;GAPDH|1;ALDOA|1;Pgk1|1;Tpi1|1;PGAM1|1;Gpi|1;Pfkp|1;Eno1|1;Gapdh|1;Pgam1|1;Aldoa|1;Akr1a1|1	14	339	303	52649	Biological processes
GO:0016052	carbohydrate catabolic process	5	5	2.18e-08	8.67e-07	Pkm|1;EG433182|1;GAPDH|1;ALDOA|1;Pgk1|1;Tpi1|1;PGAM1|1;Gpi|1;Pfkp|1;Eno1|1;Gapdh|1;Pgam1|1;Aldoa|1;Akr1a1|1	14	351	303	52649	Biological processes
GO:0044712	single-organism catabolic process	4	4	3.53e-08	1.38e-06	Pkm|1;EG433182|1;GAPDH|1;ALDOA|1;Prdx1|1;Pgk1|1;Tpi1|1;Rack1|1;Vcp|1;Anxa5|1;Got2|1;PGAM1|1;Eif2s1|1;Park7|1;Mdh1|1;Gpi|1;Pld4|1;Hint1|1;Pfkp|1;Pycrl|1;Sdf2l1|1;BLVRB|1;Dlst|1;Eno1|1;Gapdh|1;Pgam1|1;Q3U4D1|1;Nme1|1;Hprt1|1;Blvrb|1;Aldoa|1;AHCY|1;Snrpf|1;Hsp90b1|1;Ahcy|1;Idh1|1;Akr1a1|1;Cat|1;Spp1|1	39	2559	303	52649	Biological processes
GO:1901700	response to oxygen-containing compound	4	4	3.96e-08	1.53e-06	HSP90AB1|1;Pkm|1;AKR1B3|1;Pdia3|1;Prdx1|1;CFL1|1;Rack1|1;Hspd1|1;Anxa5|1;Ca2|1;Got2|1;Park7|1;YWHAG|1;Gpi|1;NME1|1;PEBP1|1;SOD2|1;LGMN|1;Cbx3|1;RHOA|1;Tufm|1;RPS3|1;Hsp90ab1|1;G6pdx|1;Cfl1|1;Msn|1;Atp1a1|1;Ywhag|1;Nme1|1;Eprs|1;Lgmn|1;Aldoa|1;Akr1b1|1;Calr|1;Aars|1;Ruvbl2|1;Rps3|1;Hspa5|1;Hsp90b1|1;Sod2|1;Actb|1;Hnrnpu|1;Grn|1;Cat|1;Spp1|1;Mat2a|1;Anxa1|1	47	3458	303	52649	Biological processes
GO:1901698	response to nitrogen compound	4	4	7.88e-08	2.86e-06	HSP90AB1|1;Pkm|1;AKR1B3|1;CFL1|1;Vcp|1;Hspd1|1;Anxa5|1;Ca2|1;Got2|1;Hnrnpa2b1|1;YWHAG|1;Gpi|1;NME1|1;Rbm3|1;PEBP1|1;LGMN|1;RHOA|1;Sdf2l1|1;Hsp90ab1|1;Cfl1|1;DHX15|1;Ywhag|1;Nme1|1;Eprs|1;Hprt1|1;Lgmn|1;Aldoa|1;Akr1b1|1;Aars|1;Npm1|1;Hspa5|1;Hsp90b1|1;Actb|1;Cat|1;Mat2a|1;Anxa1|1	36	2318	303	52649	Biological processes
GO:0010243	response to organonitrogen compound	5	5	9.42e-08	3.36e-06	HSP90AB1|1;Pkm|1;AKR1B3|1;CFL1|1;Vcp|1;Hspd1|1;Anxa5|1;Ca2|1;Got2|1;YWHAG|1;Gpi|1;NME1|1;PEBP1|1;LGMN|1;RHOA|1;Sdf2l1|1;Hsp90ab1|1;Cfl1|1;DHX15|1;Ywhag|1;Nme1|1;Eprs|1;Hprt1|1;Lgmn|1;Aldoa|1;Akr1b1|1;Aars|1;Hspa5|1;Hsp90b1|1;Actb|1;Cat|1;Mat2a|1;Anxa1|1	33	2023	303	52649	Biological processes
GO:0032787	monocarboxylic acid metabolic process	7	7	2.24e-07	7.16e-06	Pkm|1;EG433182|1;GAPDH|1;ALDOA|1;Pgk1|1;FABP5|1;Tpi1|1;PGAM1|1;PGD|1;Dld|1;Park7|1;Gpi|1;Pfkp|1;Me2|1;Eno1|1;Gapdh|1;Fabp5|1;Fasn|1;Pgam1|1;Aldoa|1;Pgd|1;Idh1|1;Akr1a1|1;P4hb|1;Anxa1|1	25	1311	303	52649	Biological processes
GO:0044283	small molecule biosynthetic process	5	5	3.3e-07	1e-05	Pkm|1;AKR1B3|1;G6PDX|1;Pgk1|1;FABP5|1;Tpi1|1;Got2|1;Park7|1;Gpi|1;Pycrl|1;Gart|1;Atic|1;Shmt2|1;G6pdx|1;Fabp5|1;Fasn|1;Pgam1|1;Akr1b1|1;Pgd|1;Ahcy|1;Akr1a1|1;Psat1|1;Anxa1|1	23	1155	303	52649	Biological processes
GO:0005975	carbohydrate metabolic process	4	4	3.96e-07	1.16e-05	Pkm|1;EG433182|1;GAPDH|1;ALDOA|1;AKR1B3|1;G6PDX|1;Pgk1|1;FABP5|1;Tpi1|1;Ldha|1;Vcp|1;Mdh2|1;PGAM1|1;PGD|1;Mdh1|1;Gpi|1;Pfkp|1;GUSB|1;Sdf2l1|1;Eno1|1;Gapdh|1;G6pdx|1;Fabp5|1;LDHA|1;Pgam1|1;Cltc|1;Gusb|1;Wdr5|1;Aldoa|1;Akr1b1|1;Pgd|1;Idh1|1;Akr1a1|1	33	2156	303	52649	Biological processes
GO:0010038	response to metal ion	5	5	1.44e-06	3.46e-05	Anxa5|1;Ca2|1;Eif2s1|1;Park7|1;Krt10|1;Gpi|1;Gphn|1;PEBP1|1;SOD2|1;LGMN|1;ACTG1|1;Lgmn|1;Calr|1;Hspa5|1;Sod2|1;Actg1|1;Cat|1	17	728	303	52649	Biological processes
GO:0009168	purine ribonucleoside monophosphate biosynthetic process	9	8,9	3.97e-06	8.02e-05	Pkm|1;Atp5b|1;Atp5a1|1;Ak2|1;Vcp|1;HPRT|1;Gart|1;Atic|1;Hprt1|1	9	209	303	52649	Biological processes
GO:0009127	purine nucleoside monophosphate biosynthetic process	8	7,8	3.97e-06	8.02e-05	Pkm|1;Atp5b|1;Atp5a1|1;Ak2|1;Vcp|1;HPRT|1;Gart|1;Atic|1;Hprt1|1	9	209	303	52649	Biological processes
GO:0051016	barbed-end actin filament capping	10	9,10	5.39e-06	0.000104	CFL1|1;GSN|1;Capg|1;Mtpn|1;CAPG|1;Gsn|1	6	76	303	52649	Biological processes
GO:0044723	single-organism carbohydrate metabolic process	4	4	7.89e-06	0.000141	Pkm|1;EG433182|1;GAPDH|1;ALDOA|1;AKR1B3|1;G6PDX|1;Pgk1|1;FABP5|1;Tpi1|1;Vcp|1;PGAM1|1;PGD|1;Gpi|1;Pfkp|1;Sdf2l1|1;Eno1|1;Gapdh|1;G6pdx|1;Fabp5|1;Pgam1|1;Cltc|1;Wdr5|1;Aldoa|1;Akr1b1|1;Pgd|1;Idh1|1;Akr1a1|1	27	1814	303	52649	Biological processes
GO:1901607	alpha-amino acid biosynthetic process	8	6,8	1.18e-05	0.000197	Got2|1;Park7|1;Pycrl|1;Gart|1;Atic|1;Shmt2|1;Ahcy|1;Psat1|1	8	182	303	52649	Biological processes
GO:0006188	IMP biosynthetic process	10	9,10	1.45e-05	0.000239	HPRT|1;Gart|1;Atic|1;Hprt1|1	4	26	303	52649	Biological processes
GO:0009156	ribonucleoside monophosphate biosynthetic process	8	7,8	1.62e-05	0.000261	Pkm|1;Atp5b|1;Atp5a1|1;Ak2|1;Vcp|1;HPRT|1;Gart|1;Atic|1;Hprt1|1	9	249	303	52649	Biological processes
GO:0071803	positive regulation of podosome assembly	8	5,6,7,8	1.7e-05	0.000272	RHOA|1;Msn|1;Lcp1|1;Rhoa|1	4	27	303	52649	Biological processes
GO:0006520	cellular amino acid metabolic process	4	4	1.71e-05	0.000273	Got2|1;Park7|1;EPRS|1;AARS|1;SARS|1;Pycrl|1;Gart|1;Atic|1;Shmt2|1;Dlst|1;Q3U4D1|1;Eprs|1;AHCY|1;Aars|1;Ahcy|1;P4hb|1;Psat1|1	17	880	303	52649	Biological processes
GO:0008652	cellular amino acid biosynthetic process	7	5,7	2.17e-05	0.00034	Got2|1;Park7|1;Pycrl|1;Gart|1;Atic|1;Shmt2|1;Ahcy|1;Psat1|1	8	198	303	52649	Biological processes
GO:0009409	response to cold	4	4	2.2e-05	0.000342	HSP90AA1|1;Hspd1|1;Rbm3|1;SOD2|1;Hsp90aa1|1;Sod2|1	6	97	303	52649	Biological processes
GO:0016053	organic acid biosynthetic process	5	5	2.64e-05	0.000407	Pkm|1;FABP5|1;Got2|1;Park7|1;Pycrl|1;Gart|1;Atic|1;Shmt2|1;Fabp5|1;Fasn|1;Ahcy|1;Akr1a1|1;Psat1|1;Anxa1|1	14	643	303	52649	Biological processes
GO:0046394	carboxylic acid biosynthetic process	6	6	2.64e-05	0.000407	Pkm|1;FABP5|1;Got2|1;Park7|1;Pycrl|1;Gart|1;Atic|1;Shmt2|1;Fabp5|1;Fasn|1;Ahcy|1;Akr1a1|1;Psat1|1;Anxa1|1	14	643	303	52649	Biological processes
GO:0030834	regulation of actin filament depolymerization	10	7,9,10	2.72e-05	0.000418	CFL1|1;GSN|1;Capg|1;Mtpn|1;Cfl1|1;CAPG|1;Gsn|1	7	149	303	52649	Biological processes
GO:0019725	cellular homeostasis	5	4,5	3.25e-05	0.000463	Atp5b|1;Pdia3|1;Prdx1|1;PDIA6|1;Q3THE6|1;Rack1|1;Ca2|1;P4HB|1;ATP1B3|1;Dld|1;GSR|1;TXNDC5|1;NME1|1;Atox1|1;ERP44|1;Pdia4|1;Pdia6|1;Atp1a1|1;Nme1|1;Erp44|1;Txndc5|1;Npm1|1;Coro1a|1;Pcna|1;Atp1b3|1;Gsr|1;P4hb|1;Ubc|1	28	2080	303	52649	Biological processes
GO:1901388	regulation of transforming growth factor beta activation	7	5,7	3.3e-05	0.000463	HSP90AB1|1;Hsp90ab1|1	2	2	303	52649	Biological processes
GO:1901389	negative regulation of transforming growth factor beta activation	7	5,7	3.3e-05	0.000463	HSP90AB1|1;Hsp90ab1|1	2	2	303	52649	Biological processes
GO:0009124	nucleoside monophosphate biosynthetic process	7	6,7	3.52e-05	0.00049	Pkm|1;Atp5b|1;Atp5a1|1;Ak2|1;Vcp|1;HPRT|1;Gart|1;Atic|1;Hprt1|1	9	275	303	52649	Biological processes
GO:0045116	protein neddylation	9	9	3.86e-05	0.000535	NEDD8|1;Rpl11|1;Nedd8|1;Rpl5|1	4	33	303	52649	Biological processes
GO:0045040	protein import into mitochondrial outer membrane	7	5,6,7	4e-05	0.000547	HSP90AA1|1;Hsp90aa1|1;Hspa4|1	3	12	303	52649	Biological processes
GO:0071801	regulation of podosome assembly	8	5,6,7,8	4.35e-05	0.00059	RHOA|1;Msn|1;Lcp1|1;Rhoa|1	4	34	303	52649	Biological processes
GO:0034340	response to type I interferon	6	5,6	4.41e-05	0.000595	HSP90AB1|1;ISG15|1;Shmt2|1;Hsp90ab1|1;Isg15|1	5	67	303	52649	Biological processes
GO:0046040	IMP metabolic process	9	8,9	4.89e-05	0.000654	HPRT|1;Gart|1;Atic|1;Hprt1|1	4	35	303	52649	Biological processes
GO:0030042	actin filament depolymerization	9	8,9	5.02e-05	0.000667	CFL1|1;GSN|1;Capg|1;Mtpn|1;Cfl1|1;CAPG|1;Gsn|1	7	164	303	52649	Biological processes
GO:0051693	actin filament capping	9	8,9	6.33e-05	0.000809	CFL1|1;GSN|1;Capg|1;Mtpn|1;CAPG|1;Gsn|1	6	117	303	52649	Biological processes
GO:0051260	protein homooligomerization	8	7,8	6.37e-05	0.000812	Pkm|1;Rack1|1;Vcp|1;Anxa5|1;SOD2|1;Shmt2|1;Hprt1|1;Hsd17b10|1;Eef1a1|1;Npm1|1;Rhoc|1;Sod2|1;Cat|1;Elavl1|1	14	698	303	52649	Biological processes
GO:0051259	protein oligomerization	7	6,7	7.21e-05	0.000899	Pkm|1;Rack1|1;Vcp|1;Anxa5|1;Krt1|1;Krt10|1;SOD2|1;MAT2A|1;Shmt2|1;Hprt1|1;Hsd17b10|1;Eef1a1|1;Me1|1;Npm1|1;Rhoc|1;Sod2|1;Cat|1;Elavl1|1;Mat2a|1	19	1189	303	52649	Biological processes
GO:0007008	outer mitochondrial membrane organization	7	6,7	8.16e-05	0.001	HSP90AA1|1;Hsp90aa1|1;Hspa4|1	3	15	303	52649	Biological processes
GO:1901605	alpha-amino acid metabolic process	5	5	8.76e-05	0.00106	Got2|1;Park7|1;Pycrl|1;Gart|1;Atic|1;Shmt2|1;Dlst|1;Q3U4D1|1;AHCY|1;Ahcy|1;P4hb|1;Psat1|1	12	544	303	52649	Biological processes
GO:0046166	glyceraldehyde-3-phosphate biosynthetic process	6	6	9.87e-05	0.00116	Tpi1|1;Tkt|1	2	3	303	52649	Biological processes
GO:0071461	cellular response to redox state	4	4	9.87e-05	0.00116	Arhgdia|1;Arhgdib|1	2	3	303	52649	Biological processes
GO:0030835	negative regulation of actin filament depolymerization	8	7,8	0.000104	0.00121	CFL1|1;GSN|1;Capg|1;Mtpn|1;CAPG|1;Gsn|1	6	128	303	52649	Biological processes
GO:0006140	regulation of nucleotide metabolic process	6	6	0.000117	0.00132	Rack1|1;Vcp|1;PGAM1|1;Park7|1;Me2|1;RHOA|1;Shmt2|1;Cap1|1;Pgam1|1;Me1|1;Rhoa|1	11	477	303	52649	Biological processes
GO:0009108	coenzyme biosynthetic process	6	6	0.000121	0.00136	G6PDX|1;Dld|1;Gphn|1;MAT2A|1;Gart|1;Atic|1;G6pdx|1;Mat2a|1	8	253	303	52649	Biological processes
GO:0036363	transforming growth factor beta activation	6	4,6	0.000197	0.002	HSP90AB1|1;Hsp90ab1|1	2	4	303	52649	Biological processes
GO:0090151	establishment of protein localization to mitochondrial membrane	7	4,6,7	0.0002	0.00201	HSP90AA1|1;Hsp90aa1|1;Hspa4|1	3	20	303	52649	Biological processes
GO:0071800	podosome assembly	7	6,7	0.000201	0.00202	RHOA|1;Msn|1;Lcp1|1;Rhoa|1	4	50	303	52649	Biological processes
GO:0032844	regulation of homeostatic process	5	3,4,5	0.000219	0.00217	Lmna|1;Hspa9|1;Rack1|1;Hnrnpa1|1;CCT3|1;CCT2|1;Ca2|1;Hnrnpa2b1|1;ISG15|1;Hnrnpd|1;Tcp1|1;Cct2|1;Isg15|1;Coro1a|1;Hnrnpu|1;Spp1|1;Anxa1|1	17	1086	303	52649	Biological processes
GO:0043244	regulation of protein complex disassembly	7	5,7	0.000259	0.00251	CFL1|1;Eif5a|1;GSN|1;Capg|1;Mtpn|1;Cfl1|1;CAPG|1;Gsn|1	8	283	303	52649	Biological processes
GO:1903660	negative regulation of complement-dependent cytotoxicity	4	4	0.000326	0.003	HSP90AB1|1;Hsp90ab1|1	2	5	303	52649	Biological processes
GO:1903659	regulation of complement-dependent cytotoxicity	4	4	0.000326	0.003	HSP90AB1|1;Hsp90ab1|1	2	5	303	52649	Biological processes
GO:0046184	aldehyde biosynthetic process	5	5	0.000349	0.00318	Tpi1|1;Tkt|1;Gpi|1	3	24	303	52649	Biological processes
GO:0051188	cofactor biosynthetic process	5	5	0.000354	0.00322	G6PDX|1;Hspa9|1;Dld|1;Gphn|1;MAT2A|1;Gart|1;Atic|1;G6pdx|1;Mat2a|1	9	374	303	52649	Biological processes
GO:0009651	response to salt stress	5	5	0.000357	0.00323	HSP90AB1|1;AKR1B3|1;Hsp90ab1|1;Akr1b1|1	4	58	303	52649	Biological processes
GO:0010634	positive regulation of epithelial cell migration	6	4,6	0.000357	0.00323	Atp5b|1;Atp5a1|1;Gpi|1;LGMN|1;Lgmn|1;Calr|1;Pfn1|1;Anxa1|1	8	297	303	52649	Biological processes
GO:0010922	positive regulation of phosphatase activity	7	7	0.000382	0.00342	HSP90AB1|1;RPL5|1;Hsp90ab1|1;Rpl5|1	4	59	303	52649	Biological processes
GO:0042398	cellular modified amino acid biosynthetic process	6	6	0.000438	0.00382	Park7|1;Gart|1;Atic|1;Ahcy|1;Mat2a|1	5	109	303	52649	Biological processes
GO:0043279	response to alkaloid	6	6	0.000538	0.00454	HSP90AB1|1;Hspd1|1;Got2|1;Gpi|1;Hsp90ab1|1;DHX15|1;Aldoa|1;Hspa5|1	8	316	303	52649	Biological processes
GO:0035966	response to topologically incorrect protein	4	4	0.000559	0.00469	Vcp|1;Hspd1|1;Sdf2l1|1;Hsp90aa1|1;Erp44|1;Aars|1;Hspa5|1	7	243	303	52649	Biological processes
GO:0051603	proteolysis involved in cellular protein catabolic process	7	6,7	0.000624	0.00515	HSP90AB1|1;Rack1|1;Vcp|1;Park7|1;PSMA7|1;PSMA1|1;Psmb4|1;ISG15|1;Sumo2|1;Sdf2l1|1;Hsp90ab1|1;Rpl11|1;Psmd7|1;Isg15|1;Lgmn|1;Sumo3|1;Psma1|1;Hspa5|1;Hsp90b1|1;Rpl5|1;Psma7|1;Pcbp2|1	22	1760	303	52649	Biological processes
GO:0009266	response to temperature stimulus	4	4	0.000638	0.00524	HSP90AA1|1;Hspd1|1;Eif2s1|1;Rbm3|1;PEBP1|1;SOD2|1;Hsp90aa1|1;Aldoa|1;Sod2|1	9	406	303	52649	Biological processes
GO:0097278	complement-dependent cytotoxicity	3	3	0.00068	0.0055	HSP90AB1|1;Hsp90ab1|1	2	7	303	52649	Biological processes
GO:0051592	response to calcium ion	6	6	0.000699	0.00562	Anxa5|1;Krt10|1;PEBP1|1;LGMN|1;ACTG1|1;Lgmn|1;Hspa5|1;Actg1|1	8	329	303	52649	Biological processes
GO:1901879	regulation of protein depolymerization	8	6,8	0.000743	0.00589	CFL1|1;GSN|1;Capg|1;Mtpn|1;Cfl1|1;CAPG|1;Gsn|1	7	255	303	52649	Biological processes
GO:0003360	brainstem development	4	4	0.000903	0.0068	Gart|1;Atic|1	2	8	303	52649	Biological processes
GO:0019941	modification-dependent protein catabolic process	8	7,8	0.00103	0.00761	HSP90AB1|1;Rack1|1;Vcp|1;Park7|1;PSMA7|1;PSMA1|1;Psmb4|1;ISG15|1;Sumo2|1;Sdf2l1|1;Hsp90ab1|1;Rpl11|1;Psmd7|1;Isg15|1;Sumo3|1;Psma1|1;Hsp90b1|1;Rpl5|1;Psma7|1;Pcbp2|1	20	1592	303	52649	Biological processes
GO:0046654	tetrahydrofolate biosynthetic process	8	7,8	0.00116	0.00832	Gart|1;Atic|1	2	9	303	52649	Biological processes
GO:0043632	modification-dependent macromolecule catabolic process	6	6	0.00119	0.0085	HSP90AB1|1;Rack1|1;Vcp|1;Park7|1;PSMA7|1;PSMA1|1;Psmb4|1;ISG15|1;Sumo2|1;Sdf2l1|1;Hsp90ab1|1;Rpl11|1;Psmd7|1;Isg15|1;Sumo3|1;Psma1|1;Hsp90b1|1;Rpl5|1;Psma7|1;Pcbp2|1	20	1611	303	52649	Biological processes
GO:0071214	cellular response to abiotic stimulus	4	4	0.00122	0.0087	AKR1B3|1;Arhgdia|1;Eef1d|1;Eif2s1|1;Mtpn|1;Atp1a1|1;Akr1b1|1;Ruvbl2|1;Hspa5|1;Pcna|1;Actb|1	11	632	303	52649	Biological processes
GO:0046653	tetrahydrofolate metabolic process	7	6,7	0.00159	0.0106	Gart|1;Atic|1;Shmt2|1	3	40	303	52649	Biological processes
GO:0044743	protein transmembrane import into intracellular organelle	8	6,7,8	0.00165	0.0109	HSP90AA1|1;Hspd1|1;Hsp90aa1|1;Hspa4|1	4	87	303	52649	Biological processes
GO:0031099	regeneration	4	4	0.00175	0.0114	Pkm|1;Mtpn|1;Atic|1;Lcp1|1;Eif4a1|1;Rpl30|1;Spp1|1;Anxa1|1	8	380	303	52649	Biological processes
GO:1900542	regulation of purine nucleotide metabolic process	7	7	0.00176	0.0114	Rack1|1;Vcp|1;PGAM1|1;Park7|1;RHOA|1;Shmt2|1;Cap1|1;Pgam1|1;Rhoa|1	9	470	303	52649	Biological processes
GO:0043624	cellular protein complex disassembly	7	7	0.00192	0.0124	CFL1|1;Eif5a|1;GSN|1;Capg|1;Mtpn|1;Cfl1|1;CAPG|1;Gsn|1	8	386	303	52649	Biological processes
GO:0031100	animal organ regeneration	6	5,6	0.002	0.0126	Pkm|1;Atic|1;Lcp1|1;Eif4a1|1;Rpl30|1	5	153	303	52649	Biological processes
GO:0001895	retina homeostasis	7	6,7	0.002	0.0126	Prdx1|1;Krt1|1;Alb|1;Actg1|1;Actb|1	5	153	303	52649	Biological processes
GO:0006189	'de novo' IMP biosynthetic process	11	10,11	0.0021	0.013	Gart|1;Atic|1	2	12	303	52649	Biological processes
GO:1901880	negative regulation of protein depolymerization	9	6,7,9	0.00218	0.0134	CFL1|1;GSN|1;Capg|1;Mtpn|1;CAPG|1;Gsn|1	6	228	303	52649	Biological processes
GO:0002685	regulation of leukocyte migration	4	4	0.00247	0.0148	Rac2|1;LGMN|1;RHOA|1;Lgals3|1;Msn|1;Lgmn|1;Calr|1;Anxa1|1	8	402	303	52649	Biological processes
GO:0071635	negative regulation of transforming growth factor beta production	6	5,6	0.00247	0.0148	HSP90AB1|1;Hsp90ab1|1	2	13	303	52649	Biological processes
GO:0010632	regulation of epithelial cell migration	6	4,6	0.00249	0.0149	Atp5b|1;Atp5a1|1;Gpi|1;LGMN|1;RHOA|1;Lgmn|1;Calr|1;Pfn1|1;Anxa1|1	9	495	303	52649	Biological processes
GO:0043242	negative regulation of protein complex disassembly	8	5,6,8	0.00253	0.0151	CFL1|1;GSN|1;Capg|1;Mtpn|1;CAPG|1;Gsn|1	6	235	303	52649	Biological processes
GO:0044406	adhesion of symbiont to host	5	3,5	0.00254	0.0151	HSP90AB1|1;Hspd1|1;Hsp90ab1|1	3	47	303	52649	Biological processes
GO:0009069	serine family amino acid metabolic process	6	6	0.00254	0.0151	Gart|1;Shmt2|1;Ahcy|1;Psat1|1	4	98	303	52649	Biological processes
GO:0035690	cellular response to drug	5	5	0.00263	0.0155	HSP90AB1|1;NME1|1;Hsp90ab1|1;Nme1|1;Hspa5|1	5	163	303	52649	Biological processes
GO:0045787	positive regulation of cell cycle	6	4,5,6	0.0027	0.0157	HSP90AB1|1;Ranbp1|1;PEBP1|1;LGMN|1;RHOA|1;Hsp90ab1|1;Lgmn|1;Calr|1;Npm1|1;Rhoa|1;Hnrnpu|1;Anxa1|1	12	805	303	52649	Biological processes
GO:1902949	positive regulation of tau-protein kinase activity	11	9,10,11	0.00287	0.0164	HSP90AA1|1;Hsp90aa1|1	2	14	303	52649	Biological processes
GO:0010821	regulation of mitochondrion organization	6	6	0.00293	0.0167	Lmna|1;Anxa5|1;Eif2s1|1;Rac2|1;Mdh1|1;SLC25A5|1;Pfkp|1;Shmt2|1;Slc25a5|1;Nme1|1;Snrpf|1	11	708	303	52649	Biological processes
GO:1903364	positive regulation of cellular protein catabolic process	7	6,7	0.00305	0.0171	Rack1|1;HSP90AA1|1;Vcp|1;Sumo2|1;Msn|1;Hsp90aa1|1;Sumo3|1	7	327	303	52649	Biological processes
GO:0009408	response to heat	4	4	0.00317	0.0177	HSP90AA1|1;Hspd1|1;Eif2s1|1;PEBP1|1;Hsp90aa1|1;Aldoa|1	6	246	303	52649	Biological processes
GO:0043161	proteasome-mediated ubiquitin-dependent protein catabolic process	10	7,8,9,10	0.00356	0.0194	HSP90AB1|1;Rack1|1;Vcp|1;Park7|1;Psmb4|1;Sumo2|1;Sdf2l1|1;Hsp90ab1|1;Rpl11|1;Psmd7|1;Psma1|1;Hsp90b1|1;Psma7|1;Pcbp2|1	14	1056	303	52649	Biological processes
GO:0071496	cellular response to external stimulus	4	4	0.00356	0.0194	Pdia3|1;Arhgdia|1;Hnrnpa1|1;Anxa5|1;Eif2s1|1;Mdh1|1;ALB|1;Pfkp|1;Mtpn|1;Atp1a1|1;Nme1|1;Alb|1;Snrpf|1;Hspa5|1	14	1056	303	52649	Biological processes
GO:1903708	positive regulation of hemopoiesis	6	4,6	0.00361	0.0196	Ca2|1;ISG15|1;RHOA|1;Hsp90aa1|1;Hcls1|1;Isg15|1;Rhoa|1;Anxa1|1	8	428	303	52649	Biological processes
GO:0043241	protein complex disassembly	6	6	0.00371	0.0201	CFL1|1;Eif5a|1;GSN|1;Capg|1;Mtpn|1;Cfl1|1;CAPG|1;Gsn|1	8	430	303	52649	Biological processes
GO:0051261	protein depolymerization	8	8	0.00371	0.0201	CFL1|1;GSN|1;Capg|1;Mtpn|1;Cfl1|1;CAPG|1;Gsn|1	7	339	303	52649	Biological processes
GO:0051775	response to redox state	3	3	0.00376	0.0202	Arhgdia|1;Arhgdib|1	2	16	303	52649	Biological processes
GO:0031331	positive regulation of cellular catabolic process	5	5	0.00383	0.0204	Rack1|1;HSP90AA1|1;Vcp|1;Anxa5|1;Eif2s1|1;Mdh1|1;Pfkp|1;Sumo2|1;Msn|1;Hsp90aa1|1;Pabpc1|1;Sumo3|1;Snrpf|1	13	952	303	52649	Biological processes
GO:1990090	cellular response to nerve growth factor stimulus	5	5	0.00385	0.0205	RPS3|1;Rps3|1;Hspa5|1;Coro1a|1	4	110	303	52649	Biological processes
GO:0060359	response to ammonium ion	5	5	0.00392	0.0208	HSP90AB1|1;Hspd1|1;Got2|1;Gpi|1;Hsp90ab1|1;Hspa5|1	6	257	303	52649	Biological processes
GO:0071157	negative regulation of cell cycle arrest	6	5,6	0.00397	0.0209	HSP90AB1|1;Hsp90ab1|1;Calr|1	3	55	303	52649	Biological processes
GO:0009396	folic acid-containing compound biosynthetic process	7	6,7	0.00424	0.0221	Gart|1;Atic|1	2	17	303	52649	Biological processes
GO:0065002	intracellular protein transmembrane transport	7	6,7	0.00437	0.0226	HSP90AA1|1;Hspd1|1;Hsp90aa1|1;Hspa4|1	4	114	303	52649	Biological processes
GO:0042220	response to cocaine	5	5	0.00437	0.0226	HSP90AB1|1;Hspd1|1;Hsp90ab1|1;Hspa5|1	4	114	303	52649	Biological processes
GO:0035306	positive regulation of dephosphorylation	7	7	0.00437	0.0226	HSP90AB1|1;RPL5|1;Hsp90ab1|1;Rpl5|1	4	114	303	52649	Biological processes
GO:0006760	folic acid-containing compound metabolic process	6	5,6	0.00439	0.0226	Gart|1;Atic|1;Shmt2|1	3	57	303	52649	Biological processes
GO:1990089	response to nerve growth factor	4	4	0.00451	0.0231	RPS3|1;Rps3|1;Hspa5|1;Coro1a|1	4	115	303	52649	Biological processes
GO:0048524	positive regulation of viral process	4	4	0.00471	0.0239	CFL1|1;Pabpc1|1;Pfn1|1;Ppia|1;P4hb|1	5	187	303	52649	Biological processes
GO:0002687	positive regulation of leukocyte migration	6	4,6	0.0048	0.0242	Rac2|1;LGMN|1;RHOA|1;Lgals3|1;Lgmn|1;Calr|1	6	268	303	52649	Biological processes
GO:0006511	ubiquitin-dependent protein catabolic process	9	8,9	0.00481	0.0242	HSP90AB1|1;Rack1|1;Vcp|1;Park7|1;PSMA7|1;PSMA1|1;Psmb4|1;Sumo2|1;Sdf2l1|1;Hsp90ab1|1;Rpl11|1;Psmd7|1;Sumo3|1;Psma1|1;Hsp90b1|1;Rpl5|1;Psma7|1;Pcbp2|1	18	1573	303	52649	Biological processes
GO:0009896	positive regulation of catabolic process	5	4,5	0.00495	0.0248	Rack1|1;HSP90AA1|1;Vcp|1;Anxa5|1;Eif2s1|1;Mdh1|1;Pfkp|1;Sumo2|1;Msn|1;Hsp90aa1|1;Pabpc1|1;Sec22b|1;Sumo3|1;Snrpf|1	14	1097	303	52649	Biological processes
GO:0045730	respiratory burst	4	4	0.00507	0.0253	PGAM1|1;Rac2|1;Pgam1|1	3	60	303	52649	Biological processes
GO:0071806	protein transmembrane transport	7	5,6,7	0.00509	0.0254	HSP90AA1|1;Hspd1|1;Hsp90aa1|1;Hspa4|1	4	119	303	52649	Biological processes
GO:0048872	homeostasis of number of cells	5	5	0.0052	0.0259	Prdx1|1;G6PDX|1;Hspa9|1;Ubap2l|1;Gpi|1;ISG15|1;G6pdx|1;Hcls1|1;Isg15|1;Coro1a|1;Anxa1|1	11	765	303	52649	Biological processes
GO:0032464	positive regulation of protein homooligomerization	9	6,7,8,9	0.00529	0.0261	Rack1|1;Rhoc|1	2	19	303	52649	Biological processes
GO:0006913	nucleocytoplasmic transport	7	6,7	0.00567	0.0275	Lmna|1;Prdx1|1;Hspa9|1;Rpsa|1;Eif5a|1;Hnrnpa1|1;Park7|1;Hnrnpa2b1|1;Hsp90ab1|1;Hcls1|1;Calr|1;Npm1|1	12	885	303	52649	Biological processes
GO:0019062	virion attachment to host cell	7	5,7	0.00586	0.0278	HSP90AB1|1;Hsp90ab1|1	2	20	303	52649	Biological processes
GO:0007006	mitochondrial membrane organization	6	5,6	0.0061	0.0287	HSP90AA1|1;SLC25A5|1;Hsp90aa1|1;Slc25a5|1;Hspa4|1	5	199	303	52649	Biological processes
GO:0006508	proteolysis	5	5	0.00613	0.0288	HSP90AB1|1;Pgk1|1;CFL1|1;Rack1|1;Vcp|1;Hspd1|1;Dld|1;Park7|1;PSMA7|1;Gpi|1;PSMA1|1;Psmb4|1;Prss1|1;Uqcrc2|1;ISG15|1;LGMN|1;RHOA|1;Sumo2|1;Rps27l|1;Sdf2l1|1;Shmt2|1;RPS3|1;Dpp9|1;Hsp90ab1|1;Rpl11|1;Psmd7|1;Isg15|1;Lgmn|1;Sumo3|1;Psme2|1;Psma1|1;Rps3|1;Hspa5|1;Hsp90b1|1;Rpl5|1;Psma7|1;Pcbp2|1	37	4182	303	52649	Biological processes
GO:0006986	response to unfolded protein	5	5	0.00623	0.0292	Hspd1|1;Hsp90aa1|1;Erp44|1;Aars|1;Hspa5|1	5	200	303	52649	Biological processes
GO:0032984	macromolecular complex disassembly	5	5	0.00625	0.0293	CFL1|1;Eif5a|1;GSN|1;Capg|1;Mtpn|1;Cfl1|1;CAPG|1;Gsn|1	8	470	303	52649	Biological processes
GO:1902947	regulation of tau-protein kinase activity	10	8,9,10	0.00645	0.03	HSP90AA1|1;Hsp90aa1|1	2	21	303	52649	Biological processes
GO:0044650	adhesion of symbiont to host cell	6	4,6	0.00645	0.03	HSP90AB1|1;Hsp90ab1|1	2	21	303	52649	Biological processes
GO:0021543	pallium development	5	4,5	0.00649	0.0301	CFL1|1;NME1|1;PEBP1|1;RHOA|1;Gart|1;Atic|1;Nme1|1;Rhoa|1	8	473	303	52649	Biological processes
GO:0010498	proteasomal protein catabolic process	8	6,7,8	0.0066	0.0304	HSP90AB1|1;Rack1|1;Vcp|1;Park7|1;Psmb4|1;Sumo2|1;Sdf2l1|1;Hsp90ab1|1;Rpl11|1;Psmd7|1;Psma1|1;Hsp90b1|1;Psma7|1;Pcbp2|1	14	1135	303	52649	Biological processes
GO:0043900	regulation of multi-organism process	4	3,4	0.00682	0.0313	CFL1|1;Anxa5|1;Arhgdib|1;Eif2s1|1;Mdh1|1;ISG15|1;Pabpc1|1;Isg15|1;Calr|1;Pfn1|1;Ppia|1;P4hb|1;Pcbp2|1	13	1022	303	52649	Biological processes
GO:0050792	regulation of viral process	6	4,5,6	0.0073	0.0331	CFL1|1;ISG15|1;Pabpc1|1;Isg15|1;Pfn1|1;Ppia|1;P4hb|1	7	385	303	52649	Biological processes
GO:0042558	pteridine-containing compound metabolic process	5	5	0.00747	0.0337	Gart|1;Atic|1;Shmt2|1	3	69	303	52649	Biological processes
GO:0009113	purine nucleobase biosynthetic process	7	6,7	0.00771	0.0346	Gart|1;Hprt1|1	2	23	303	52649	Biological processes
GO:0043297	apical junction assembly	7	7	0.0081	0.0362	ACTN4|1;RHOA|1;Rhoc|1;Rhoa|1	4	136	303	52649	Biological processes
GO:1903051	negative regulation of proteolysis involved in cellular protein catabolic process	8	7,8	0.00854	0.0376	HSP90AB1|1;Park7|1;Hsp90ab1|1;Rpl11|1;Rpl5|1	5	216	303	52649	Biological processes
GO:0010631	epithelial cell migration	6	6	0.00858	0.0378	Atp5b|1;Atp5a1|1;Gpi|1;LGMN|1;RHOA|1;Lgmn|1;Calr|1;Pfn1|1;Anxa1|1	9	601	303	52649	Biological processes
GO:0090132	epithelium migration	5	5	0.0094	0.041	Atp5b|1;Atp5a1|1;Gpi|1;LGMN|1;RHOA|1;Lgmn|1;Calr|1;Pfn1|1;Anxa1|1	9	610	303	52649	Biological processes
GO:0042177	negative regulation of protein catabolic process	6	5,6	0.00949	0.0413	HSP90AB1|1;SF3B3|1;Park7|1;Hsp90ab1|1;Sf3b3|1;Rpl11|1;Rpl5|1	7	405	303	52649	Biological processes
GO:0042559	pteridine-containing compound biosynthetic process	6	6	0.00979	0.0421	Gart|1;Atic|1	2	26	303	52649	Biological processes
GO:0070527	platelet aggregation	7	6,7	0.0101	0.0433	Pdia6|1;Clic1|1;Actg1|1;Actb|1	4	145	303	52649	Biological processes
GO:0045732	positive regulation of protein catabolic process	6	5,6	0.0106	0.0453	Rack1|1;HSP90AA1|1;Vcp|1;Sumo2|1;Msn|1;Hsp90aa1|1;Sec22b|1;Sumo3|1	8	516	303	52649	Biological processes
GO:0090130	tissue migration	4	4	0.0108	0.0459	Atp5b|1;Atp5a1|1;Gpi|1;LGMN|1;RHOA|1;Lgmn|1;Calr|1;Pfn1|1;Anxa1|1	9	624	303	52649	Biological processes
GO:1903706	regulation of hemopoiesis	6	4,6	0.011	0.0464	Hspa9|1;Ca2|1;NME1|1;ISG15|1;RHOA|1;Hsp90aa1|1;Hcls1|1;Nme1|1;Isg15|1;Rhoa|1;Anxa1|1	11	851	303	52649	Biological processes
GO:0032434	regulation of proteasomal ubiquitin-dependent protein catabolic process	11	8,9,10,11	0.0111	0.0464	HSP90AB1|1;Rack1|1;Vcp|1;Park7|1;Sumo2|1;Hsp90ab1|1;Rpl11|1	7	418	303	52649	Biological processes
GO:0051651	maintenance of location in cell	5	4,5	0.0111	0.0464	TLN1|1;ALB|1;Alb|1;Pfn1|1;Hspa5|1;Hnrnpu|1	6	321	303	52649	Biological processes
GO:1903902	positive regulation of viral life cycle	5	5	0.0121	0.0482	Pabpc1|1;Pfn1|1;Ppia|1;P4hb|1	4	153	303	52649	Biological processes
GO:0006544	glycine metabolic process	7	7	0.0121	0.0482	Gart|1;Shmt2|1	2	29	303	52649	Biological processes
GO:1903900	regulation of viral life cycle	7	5,6,7	0.0126	0.0499	ISG15|1;Pabpc1|1;Isg15|1;Pfn1|1;Ppia|1;P4hb|1	6	330	303	52649	Biological processes
GO:1902117	positive regulation of organelle assembly	6	4,5,6	0.0126	0.0499	RHOA|1;Msn|1;Lcp1|1;Rhoa|1	4	155	303	52649	Biological processes
GO:0032435	negative regulation of proteasomal ubiquitin-dependent protein catabolic process	11	8,9,10,11	0.0129	0.0506	HSP90AB1|1;Park7|1;Hsp90ab1|1;Rpl11|1	4	156	303	52649	Biological processes
GO:0080134	regulation of response to stress	4	4	0.0134	0.052	HSP90AB1|1;Lmna|1;Prdx1|1;Rack1|1;Hspd1|1;Anxa5|1;Krt1|1;Eif2s1|1;Tpt1|1;Park7|1;Mdh1|1;Psmb4|1;Pfkp|1;HNRNPK|1;RPS3|1;Hsp90ab1|1;Nme1|1;Psma1|1;Snrpf|1;Npm1|1;Rps3|1;Hspa5|1;Pcna|1;Sod2|1;P4hb|1;Pcbp2|1;Spp1|1;Anxa1|1;Hnrnpk|1	29	3253	303	52649	Biological processes
GO:0006909	phagocytosis	6	5,6	0.0141	0.0539	Rack1|1;CORO1A|1;Pld4|1;Pdia6|1;Calr|1;Txndc5|1;Coro1a|1;Anxa1|1	8	543	303	52649	Biological processes
GO:0030162	regulation of proteolysis	6	6	0.0141	0.054	HSP90AB1|1;CFL1|1;Rack1|1;Vcp|1;Hspd1|1;Park7|1;Gpi|1;LGMN|1;RHOA|1;Sumo2|1;Rps27l|1;RPS3|1;Hsp90ab1|1;Rpl11|1;Lgmn|1;Sumo3|1;Psme2|1;Rps3|1;Rpl5|1	19	1891	303	52649	Biological processes
GO:1903363	negative regulation of cellular protein catabolic process	7	6,7	0.0141	0.054	HSP90AB1|1;Park7|1;Hsp90ab1|1;Rpl11|1;Rpl5|1	5	245	303	52649	Biological processes
GO:0042440	pigment metabolic process	4	4	0.0143	0.0547	Gart|1;BLVRB|1;Hprt1|1;Blvrb|1	4	161	303	52649	Biological processes
GO:0060330	regulation of response to interferon-gamma	5	5	0.0146	0.0554	HSP90AB1|1;Hsp90ab1|1	2	32	303	52649	Biological processes
GO:0060334	regulation of interferon-gamma-mediated signaling pathway	9	6,7,8,9	0.0146	0.0554	HSP90AB1|1;Hsp90ab1|1	2	32	303	52649	Biological processes
GO:0032781	positive regulation of ATPase activity	7	7	0.0149	0.0563	Pfn1|1;Atp1b3|1;Hnrnpu|1	3	89	303	52649	Biological processes
GO:1902107	positive regulation of leukocyte differentiation	6	5,6	0.0158	0.0591	Ca2|1;RHOA|1;Hsp90aa1|1;Hcls1|1;Rhoa|1;Anxa1|1	6	347	303	52649	Biological processes
GO:0002690	positive regulation of leukocyte chemotaxis	7	5,7	0.0175	0.0629	Rac2|1;LGMN|1;Lgmn|1;Calr|1	4	171	303	52649	Biological processes
GO:0043903	regulation of symbiosis, encompassing mutualism through parasitism	5	4,5	0.0187	0.0665	CFL1|1;ISG15|1;Pabpc1|1;Isg15|1;Pfn1|1;Ppia|1;P4hb|1	7	464	303	52649	Biological processes
GO:0021537	telencephalon development	4	4	0.0188	0.0667	CFL1|1;NME1|1;PEBP1|1;RHOA|1;Gart|1;Atic|1;Nme1|1;Hprt1|1;Rhoa|1	9	686	303	52649	Biological processes
GO:0060191	regulation of lipase activity	6	6	0.0192	0.0676	RHOA|1;Rhoc|1;Rhoa|1;Anxa1|1	4	176	303	52649	Biological processes
GO:1903050	regulation of proteolysis involved in cellular protein catabolic process	8	7,8	0.0193	0.0676	HSP90AB1|1;Rack1|1;Vcp|1;Park7|1;Sumo2|1;Hsp90ab1|1;Rpl11|1;Sumo3|1;Rpl5|1	9	689	303	52649	Biological processes
GO:1901799	negative regulation of proteasomal protein catabolic process	10	7,8,9,10	0.0207	0.0715	HSP90AB1|1;Park7|1;Hsp90ab1|1;Rpl11|1	4	180	303	52649	Biological processes
GO:0032516	positive regulation of phosphoprotein phosphatase activity	8	8	0.0223	0.076	HSP90AB1|1;Hsp90ab1|1	2	40	303	52649	Biological processes
GO:0045585	positive regulation of cytotoxic T cell differentiation	9	8,9	0.0228	0.076	Hsp90aa1|1	1	4	303	52649	Biological processes
GO:0045583	regulation of cytotoxic T cell differentiation	8	8	0.0228	0.076	Hsp90aa1|1	1	4	303	52649	Biological processes
GO:0042026	protein refolding	4	4	0.0234	0.0775	Hspd1|1;Hsp90aa1|1	2	41	303	52649	Biological processes
GO:1902115	regulation of organelle assembly	5	4,5	0.0237	0.0786	RHOA|1;Msn|1;Npm1|1;Lcp1|1;Rhoa|1;Hnrnpu|1	6	381	303	52649	Biological processes
GO:0032103	positive regulation of response to external stimulus	4	4	0.0243	0.0801	Hspd1|1;Anxa5|1;Eif2s1|1;Rac2|1;Mdh1|1;Pfkp|1;LGMN|1;Lgmn|1;Calr|1;Snrpf|1	10	837	303	52649	Biological processes
GO:0032462	regulation of protein homooligomerization	9	6,7,8,9	0.0244	0.0803	Rack1|1;Rhoc|1	2	42	303	52649	Biological processes
GO:0010810	regulation of cell-substrate adhesion	5	4,5	0.0249	0.0816	CFL1|1;Rac2|1;ACTN4|1;RHOA|1;Calr|1;Rhoa|1;Spp1|1	7	493	303	52649	Biological processes
GO:0021549	cerebellum development	4	4	0.0252	0.0823	Mtpn|1;Gart|1;Atic|1;Aars|1;Hspa5|1	5	285	303	52649	Biological processes
GO:0050878	regulation of body fluid levels	4	4	0.0253	0.0826	Anxa5|1;Got2|1;Krt1|1;NME1|1;Pdia6|1;Nme1|1;Akr1b1|1;Clic1|1;Actg1|1;Actb|1	10	843	303	52649	Biological processes
GO:0032461	positive regulation of protein oligomerization	8	5,6,7,8	0.0255	0.0829	Rack1|1;Rhoc|1	2	43	303	52649	Biological processes
GO:0045582	positive regulation of T cell differentiation	8	7,8	0.0272	0.0871	RHOA|1;Hsp90aa1|1;Rhoa|1;Anxa1|1	4	196	303	52649	Biological processes
GO:0046112	nucleobase biosynthetic process	6	5,6	0.0278	0.0876	Gart|1;Hprt1|1	2	45	303	52649	Biological processes
GO:0060338	regulation of type I interferon-mediated signaling pathway	9	6,7,8,9	0.0278	0.0876	HSP90AB1|1;Hsp90ab1|1	2	45	303	52649	Biological processes
GO:0051496	positive regulation of stress fiber assembly	7	5,6,7	0.0284	0.0876	RHOA|1;Pfn1|1;Rhoa|1	3	114	303	52649	Biological processes
GO:0001845	phagolysosome assembly	6	6	0.0289	0.0889	CORO1A|1;Coro1a|1	2	46	303	52649	Biological processes
GO:0071260	cellular response to mechanical stimulus	5	5	0.0297	0.0909	Arhgdia|1;Mtpn|1;Atp1a1|1	3	116	303	52649	Biological processes
GO:0097529	myeloid leukocyte migration	4	4	0.0304	0.0924	Rac2|1;LGMN|1;Lgals3|1;Lgmn|1;Spp1|1;Anxa1|1	6	404	303	52649	Biological processes
GO:0046677	response to antibiotic	4	4	0.0304	0.0924	HSP90AA1|1;Hsp90aa1|1;Hspa5|1	3	117	303	52649	Biological processes
GO:0042102	positive regulation of T cell proliferation	8	7,8	0.0313	0.0948	RPS3|1;Rps3|1;Coro1a|1;Anxa1|1	4	205	303	52649	Biological processes
GO:0043393	regulation of protein binding	5	5	0.0317	0.0958	HSP90AB1|1;Park7|1;Hsp90ab1|1;Rpl11|1;Ruvbl2|1;Hspa5|1;Actb|1	7	519	303	52649	Biological processes
GO:0009895	negative regulation of catabolic process	4	4	0.0326	0.0981	HSP90AB1|1;SF3B3|1;Park7|1;Hsp90ab1|1;Pabpc1|1;Sf3b3|1;Rpl11|1;Rpl5|1	8	638	303	52649	Biological processes
GO:0006970	response to osmotic stress	4	4	0.0328	0.0984	HSP90AB1|1;AKR1B3|1;Hsp90ab1|1;Akr1b1|1	4	208	303	52649	Biological processes
GO:1902105	regulation of leukocyte differentiation	5	5	0.0331	0.0992	Ca2|1;NME1|1;RHOA|1;Hsp90aa1|1;Hcls1|1;Nme1|1;Rhoa|1;Anxa1|1	8	640	303	52649	Biological processes
GO:0045065	cytotoxic T cell differentiation	7	7	0.034	0.1	Hsp90aa1|1	1	6	303	52649	Biological processes
GO:0007043	cell-cell junction assembly	6	6	0.0348	0.102	ACTN4|1;RHOA|1;Rhoc|1;Rhoa|1	4	212	303	52649	Biological processes
GO:0006144	purine nucleobase metabolic process	6	6	0.0362	0.105	Gart|1;Hprt1|1	2	52	303	52649	Biological processes
GO:0031342	negative regulation of cell killing	4	3,4	0.0362	0.105	HSP90AB1|1;Hsp90ab1|1	2	52	303	52649	Biological processes
GO:0032796	uropod organization	FALSE	obselete	0.0396	0.111	Coro1a|1	1	7	303	52649	Biological processes
GO:0060333	interferon-gamma-mediated signaling pathway	8	6,7,8	0.0401	0.113	HSP90AB1|1;Hsp90ab1|1	2	55	303	52649	Biological processes
GO:0010921	regulation of phosphatase activity	6	6	0.0412	0.114	HSP90AB1|1;RPL5|1;Hsp90ab1|1;Hsp90b1|1;Rpl5|1	5	326	303	52649	Biological processes
GO:0045621	positive regulation of lymphocyte differentiation	9	6,7,8,9	0.0412	0.114	RHOA|1;Hsp90aa1|1;Rhoa|1;Anxa1|1	4	224	303	52649	Biological processes
GO:2000010	positive regulation of protein localization to cell surface	8	4,7,8	0.0415	0.115	HSP90AB1|1;Hsp90ab1|1	2	56	303	52649	Biological processes
GO:1990542	mitochondrial transmembrane transport	7	5,6,7	0.0415	0.115	Hsp90aa1|1;Hspa4|1	2	56	303	52649	Biological processes
GO:0022037	metencephalon development	4	4	0.0416	0.115	Mtpn|1;Gart|1;Atic|1;Aars|1;Hspa5|1	5	327	303	52649	Biological processes
GO:0044702	single organism reproductive process	3	3	0.0432	0.119	HSP90AB1|1;Lmna|1;AKR1B3|1;CCT3|1;CCT2|1;Arhgdib|1;Tpt1|1;Dld|1;Ubap2l|1;Katnal1|1;PEBP1|1;Tcp1|1;Hsp90ab1|1;Cct3|1;Cct2|1;Hsd17b10|1;Wdr77|1;Akr1b1|1;Calr|1;Pebp1|1;Idh1|1;Gsr|1;Grn|1;Cct7|1;Anxa1|1	25	3011	303	52649	Biological processes
GO:0051248	negative regulation of protein metabolic process	5	5	0.0433	0.119	HSP90AB1|1;Rack1|1;SF3B3|1;Eif2s1|1;Park7|1;Hnrnpa2b1|1;Gpi|1;Caprin1|1;PEBP1|1;ISG15|1;RPS3|1;Hsp90ab1|1;G6pdx|1;Sf3b3|1;Rpl11|1;Eprs|1;Isg15|1;Calr|1;Npm1|1;Rps3|1;Rpl5|1;Actb|1;Elavl1|1;Dynlt1|1	24	2866	303	52649	Biological processes
GO:0071357	cellular response to type I interferon	7	6,7	0.0442	0.121	HSP90AB1|1;Hsp90ab1|1	2	58	303	52649	Biological processes
GO:0060337	type I interferon signaling pathway	8	6,7,8	0.0442	0.121	HSP90AB1|1;Hsp90ab1|1	2	58	303	52649	Biological processes
GO:0032233	positive regulation of actin filament bundle assembly	6	4,5,6	0.0451	0.121	RHOA|1;Pfn1|1;Rhoa|1	3	137	303	52649	Biological processes
GO:0045453	bone resorption	7	6,7	0.0459	0.122	Ca2|1;Rac2|1;Spp1|1	3	138	303	52649	Biological processes
GO:0060193	positive regulation of lipase activity	7	7	0.0467	0.124	RHOA|1;Rhoc|1;Rhoa|1	3	139	303	52649	Biological processes
GO:0071634	regulation of transforming growth factor beta production	6	5,6	0.047	0.124	HSP90AB1|1;Hsp90ab1|1	2	60	303	52649	Biological processes
GO:0043462	regulation of ATPase activity	6	6	0.0475	0.125	Pfn1|1;Atp1b3|1;Hnrnpu|1	3	140	303	52649	Biological processes
GO:0044033	multi-organism metabolic process	3	3	0.0475	0.125	Eif3b|1;Pfn1|1;Pcbp2|1	3	140	303	52649	Biological processes
GO:0032092	positive regulation of protein binding	6	6	0.0482	0.127	HSP90AB1|1;Park7|1;Hsp90ab1|1;Rpl11|1	4	236	303	52649	Biological processes
GO:0006898	receptor-mediated endocytosis	7	7	0.0491	0.128	Atp5b|1;HNRNPK|1;Cap1|1;Cltc|1;Calr|1;Hsp90b1|1;Grn|1;Hnrnpk|1	8	694	303	52649	Biological processes
GO:0032101	regulation of response to external stimulus	4	4	0.0494	0.129	Hspd1|1;Anxa5|1;Krt1|1;Eif2s1|1;Rac2|1;Mdh1|1;Psmb4|1;Pfkp|1;LGMN|1;Nme1|1;Lgmn|1;Calr|1;Psma1|1;Snrpf|1;Pcbp2|1;Spp1|1;Anxa1|1	17	1898	303	52649	Biological processes
GO:0071604	transforming growth factor beta production	5	5	0.0498	0.129	HSP90AB1|1;Hsp90ab1|1	2	62	303	52649	Biological processes
GO:0002688	regulation of leukocyte chemotaxis	5	5	0.0501	0.129	Rac2|1;LGMN|1;Lgmn|1;Calr|1	4	239	303	52649	Biological processes
GO:0030511	positive regulation of transforming growth factor beta receptor signaling pathway	8	5,6,7,8	0.0527	0.133	HSP90AB1|1;Hsp90ab1|1	2	64	303	52649	Biological processes
GO:1903846	positive regulation of cellular response to transforming growth factor beta stimulus	6	4,6	0.0527	0.133	HSP90AB1|1;Hsp90ab1|1	2	64	303	52649	Biological processes
GO:0071156	regulation of cell cycle arrest	6	5,6	0.0553	0.138	HSP90AB1|1;Hsp90ab1|1;Calr|1	3	149	303	52649	Biological processes
GO:0043666	regulation of phosphoprotein phosphatase activity	7	7	0.0553	0.138	HSP90AB1|1;Hsp90ab1|1;Hsp90b1|1	3	149	303	52649	Biological processes
GO:0090382	phagosome maturation	5	5	0.0557	0.138	CORO1A|1;Coro1a|1	2	66	303	52649	Biological processes
GO:0043902	positive regulation of multi-organism process	3	3	0.056	0.138	CFL1|1;Pabpc1|1;Pfn1|1;Ppia|1;P4hb|1	5	356	303	52649	Biological processes
GO:0009052	pentose-phosphate shunt, non-oxidative branch	7	6,7	0.0561	0.138	Tkt|1	1	10	303	52649	Biological processes
GO:0031330	negative regulation of cellular catabolic process	5	5	0.0567	0.139	HSP90AB1|1;Park7|1;Hsp90ab1|1;Pabpc1|1;Rpl11|1;Rpl5|1	6	472	303	52649	Biological processes
GO:0098927	vesicle-mediated transport between endosomal compartments	7	6,7	0.0587	0.144	Msn|1;Coro1a|1	2	68	303	52649	Biological processes
GO:0032269	negative regulation of cellular protein metabolic process	6	5,6	0.0595	0.146	HSP90AB1|1;Rack1|1;Eif2s1|1;Park7|1;Hnrnpa2b1|1;Gpi|1;Caprin1|1;PEBP1|1;ISG15|1;RPS3|1;Hsp90ab1|1;G6pdx|1;Rpl11|1;Eprs|1;Isg15|1;Calr|1;Npm1|1;Rps3|1;Rpl5|1;Actb|1;Elavl1|1;Dynlt1|1	22	2671	303	52649	Biological processes
GO:0019080	viral gene expression	6	6	0.0608	0.148	Eif3b|1;Pfn1|1;Pcbp2|1	3	155	303	52649	Biological processes
GO:0071621	granulocyte chemotaxis	5	5	0.0635	0.152	Rac2|1;Lgals3|1;Spp1|1;Anxa1|1	4	259	303	52649	Biological processes
GO:0050921	positive regulation of chemotaxis	5	4,5	0.0656	0.156	Rac2|1;LGMN|1;Lgmn|1;Calr|1	4	262	303	52649	Biological processes
GO:0030168	platelet activation	5	5	0.0663	0.156	Pdia6|1;Clic1|1;Actg1|1;Actb|1	4	263	303	52649	Biological processes
GO:0051639	actin filament network formation	8	7,8	0.0669	0.156	Lcp1|1	1	12	303	52649	Biological processes
GO:0090168	Golgi reassembly	7	5,6,7	0.0669	0.156	Ywhaz|1	1	12	303	52649	Biological processes
GO:0031532	actin cytoskeleton reorganization	7	6,7	0.0678	0.158	Arhgdia|1;Arhgdib|1;RHOA|1;Anxa1|1	4	265	303	52649	Biological processes
GO:0022414	reproductive process	2	2	0.0683	0.159	HSP90AB1|1;Lmna|1;AKR1B3|1;CCT3|1;CCT2|1;Got2|1;Arhgdib|1;Tpt1|1;Dld|1;Ubap2l|1;Katnal1|1;PEBP1|1;Tcp1|1;Hsp90ab1|1;Cct3|1;Cct2|1;Hsd17b10|1;Wdr77|1;Akr1b1|1;Calr|1;Pebp1|1;Idh1|1;Gsr|1;Grn|1;Cct7|1;Anxa1|1	26	3313	303	52649	Biological processes
GO:0032231	regulation of actin filament bundle assembly	5	4,5	0.0693	0.161	CFL1|1;RHOA|1;Pfn1|1;Rhoa|1	4	267	303	52649	Biological processes
GO:0061136	regulation of proteasomal protein catabolic process	9	7,8,9	0.0694	0.161	HSP90AB1|1;Rack1|1;Vcp|1;Park7|1;Sumo2|1;Hsp90ab1|1;Rpl11|1	7	621	303	52649	Biological processes
GO:1904029	regulation of cyclin-dependent protein kinase activity	10	5,6,8,9,10	0.0715	0.164	HSP90AB1|1;Hsp90ab1|1;Npm1|1;Actb|1	4	270	303	52649	Biological processes
GO:0060753	regulation of mast cell chemotaxis	6	6	0.0723	0.164	Rac2|1	1	13	303	52649	Biological processes
GO:0032507	maintenance of protein location in cell	6	5,6	0.0731	0.166	TLN1|1;Pfn1|1;Hspa5|1;Hnrnpu|1	4	272	303	52649	Biological processes
GO:0045010	actin nucleation	11	7,8,10,11	0.0735	0.167	GSN|1;Coro1a|1;Gsn|1	3	168	303	52649	Biological processes
GO:0030038	contractile actin filament bundle assembly	6	6	0.0745	0.168	RHOA|1;Pfn1|1;Rhoa|1	3	169	303	52649	Biological processes
GO:2000249	regulation of actin cytoskeleton reorganization	8	6,7,8	0.0779	0.173	Arhgdia|1;Arhgdib|1	2	80	303	52649	Biological processes
GO:0032459	regulation of protein oligomerization	8	5,6,7,8	0.0795	0.176	Rack1|1;Rhoc|1	2	81	303	52649	Biological processes
GO:0010628	positive regulation of gene expression	6	5,6	0.0797	0.176	Lmna|1;VIM|1;Eif5a|1;Park7|1;Pcbp1|1;Ubap2l|1;Ddx17|1;Phf5a|1;Hnrnpd|1;Cnbp|1;RHOA|1;Sumo2|1;Rps27l|1;Mtpn|1;HNRNPK|1;RPS3|1;Msn|1;Pabpc1|1;Rpl11|1;Hcls1|1;Nme1|1;Wdr5|1;Calr|1;Pfn1|1;Npm1|1;Ruvbl2|1;Rps3|1;Vim|1;Rpl5|1;Hnrnpu|1;Rpl30|1;Cat|1;Rps3a|1;Elavl1|1;Spp1|1;Hnrnpk|1	36	4913	303	52649	Biological processes
GO:0050671	positive regulation of lymphocyte proliferation	7	6,7	0.0825	0.18	RPS3|1;Rps3|1;Coro1a|1;Anxa1|1	4	284	303	52649	Biological processes
GO:0002441	histamine secretion involved in inflammatory response	7	6,7	0.0829	0.18	Ywhaz|1	1	15	303	52649	Biological processes
GO:0002349	histamine production involved in inflammatory response	5	5	0.0829	0.18	Ywhaz|1	1	15	303	52649	Biological processes
GO:0002553	histamine secretion by mast cell	8	6,7,8	0.0829	0.18	Ywhaz|1	1	15	303	52649	Biological processes
GO:0051051	negative regulation of transport	3	3	0.084	0.182	FABP5|1;Rack1|1;Anxa5|1;Park7|1;SLC25A5|1;Lgals3|1;Fabp5|1;Slc25a5|1;Hspa5|1;Coro1a|1;Anxa1|1	11	1187	303	52649	Biological processes
GO:0010629	negative regulation of gene expression	6	5,6	0.0856	0.185	Rack1|1;Ywhaq|1;Eif2s1|1;Park7|1;Hnrnpa2b1|1;NME1|1;CSDE1|1;Caprin1|1;Rbm3|1;LGMN|1;Cbx3|1;HNRNPK|1;RPS3|1;Eno1|1;Pabpc1|1;Hcls1|1;Nme1|1;Eprs|1;Csde1|1;Lgmn|1;CBX3|1;Calr|1;Set|1;Hnrnpab|1;Npm1|1;Rps3|1;Pa2g4|1;Pcna|1;Hnrnpu|1;Cat|1;Elavl1|1;Hnrnpk|1	32	4322	303	52649	Biological processes
GO:0045185	maintenance of protein location	5	4,5	0.0867	0.187	TLN1|1;Pfn1|1;Hspa5|1;Hnrnpu|1	4	289	303	52649	Biological processes
GO:0032946	positive regulation of mononuclear cell proliferation	6	6	0.0867	0.187	RPS3|1;Rps3|1;Coro1a|1;Anxa1|1	4	289	303	52649	Biological processes
GO:0035303	regulation of dephosphorylation	7	7	0.0881	0.187	HSP90AB1|1;RPL5|1;Hsp90ab1|1;Hsp90b1|1;Rpl5|1	5	408	303	52649	Biological processes
GO:1904031	positive regulation of cyclin-dependent protein kinase activity	11	6,7,9,10,11	0.0916	0.193	HSP90AB1|1;Hsp90ab1|1	2	88	303	52649	Biological processes
GO:0009112	nucleobase metabolic process	5	5	0.0934	0.196	Gart|1;Hprt1|1	2	89	303	52649	Biological processes
GO:0042989	sequestering of actin monomers	7	6,7	0.0935	0.196	Pfn1|1	1	17	303	52649	Biological processes
GO:0097530	granulocyte migration	5	5	0.0943	0.197	Rac2|1;Lgals3|1;Spp1|1;Anxa1|1	4	298	303	52649	Biological processes
GO:0070665	positive regulation of leukocyte proliferation	5	5	0.0943	0.197	RPS3|1;Rps3|1;Coro1a|1;Anxa1|1	4	298	303	52649	Biological processes
GO:0030097	hemopoiesis	5	5	0.095	0.199	G6PDX|1;Hspa9|1;Ca2|1;Pld4|1;NME1|1;SOD2|1;ISG15|1;RHOA|1;G6pdx|1;Hsp90aa1|1;Fasn|1;Hcls1|1;Nme1|1;Isg15|1;Sod2|1;Rhoa|1;Anxa1|1	17	2081	303	52649	Biological processes
GO:0000003	reproduction	2	2	0.0979	0.203	HSP90AB1|1;Lmna|1;AKR1B3|1;CCT3|1;CCT2|1;Got2|1;Arhgdib|1;Tpt1|1;Dld|1;Ubap2l|1;Katnal1|1;PEBP1|1;Tcp1|1;Hsp90ab1|1;Cct3|1;Cct2|1;Akr1b1|1;Calr|1;Pebp1|1;Idh1|1;Gsr|1;Grn|1;Cct7|1;Anxa1|1	24	3144	303	52649	Biological processes
GO:0045580	regulation of T cell differentiation	7	7	0.0996	0.204	RHOA|1;Hsp90aa1|1;Rhoa|1;Anxa1|1	4	304	303	52649	Biological processes
GO:0010822	positive regulation of mitochondrion organization	7	6,7	0.105	0.212	Anxa5|1;Eif2s1|1;Rac2|1;Mdh1|1;Pfkp|1;Snrpf|1	6	558	303	52649	Biological processes
GO:0061502	early endosome to recycling endosome transport	8	6,7,8	0.109	0.217	Coro1a|1	1	20	303	52649	Biological processes
GO:0002551	mast cell chemotaxis	5	5	0.109	0.217	Rac2|1	1	20	303	52649	Biological processes
GO:0030902	hindbrain development	4	4	0.114	0.225	Mtpn|1;Gart|1;Atic|1;Aars|1;Hspa5|1	5	443	303	52649	Biological processes
GO:0043320	natural killer cell degranulation	7	4,5,7	0.114	0.225	Coro1a|1	1	21	303	52649	Biological processes
GO:0030593	neutrophil chemotaxis	6	6	0.117	0.229	Rac2|1;Lgals3|1;Spp1|1	3	206	303	52649	Biological processes
GO:0031338	regulation of vesicle fusion	6	5,6	0.119	0.232	Coro1a|1;Anxa1|1	2	103	303	52649	Biological processes
GO:2000008	regulation of protein localization to cell surface	7	6,7	0.121	0.235	HSP90AB1|1;Hsp90ab1|1	2	104	303	52649	Biological processes
GO:0046849	bone remodeling	5	5	0.123	0.238	Ca2|1;Rac2|1;Spp1|1	3	211	303	52649	Biological processes
GO:0002520	immune system development	3	3	0.123	0.238	G6PDX|1;Hspa9|1;Hspd1|1;Ca2|1;Pld4|1;NME1|1;SOD2|1;ISG15|1;RHOA|1;G6pdx|1;Hsp90aa1|1;Fasn|1;Hcls1|1;Nme1|1;Isg15|1;Sod2|1;Rhoa|1;Anxa1|1	18	2317	303	52649	Biological processes
GO:0031339	negative regulation of vesicle fusion	7	4,6,7	0.124	0.238	Coro1a|1	1	23	303	52649	Biological processes
GO:0051683	establishment of Golgi localization	5	5	0.124	0.238	Ywhaz|1	1	23	303	52649	Biological processes
GO:0050918	positive chemotaxis	5	5	0.127	0.241	Lgals3|1;Coro1a|1	2	107	303	52649	Biological processes
GO:0035307	positive regulation of protein dephosphorylation	8	7,8	0.129	0.244	HSP90AB1|1;Hsp90ab1|1	2	108	303	52649	Biological processes
GO:0001821	histamine secretion	7	6,7	0.129	0.244	Ywhaz|1	1	24	303	52649	Biological processes
GO:0048534	hematopoietic or lymphoid organ development	4	4	0.129	0.244	G6PDX|1;Hspa9|1;Ca2|1;Pld4|1;NME1|1;SOD2|1;ISG15|1;RHOA|1;G6pdx|1;Hsp90aa1|1;Fasn|1;Hcls1|1;Nme1|1;Isg15|1;Sod2|1;Rhoa|1;Anxa1|1	17	2183	303	52649	Biological processes
GO:0032232	negative regulation of actin filament bundle assembly	6	5,6	0.132	0.249	CFL1|1;Pfn1|1	2	110	303	52649	Biological processes
GO:0097531	mast cell migration	5	5	0.134	0.25	Rac2|1	1	25	303	52649	Biological processes
GO:0021987	cerebral cortex development	4	4	0.135	0.251	RHOA|1;Gart|1;Atic|1;Rhoa|1	4	341	303	52649	Biological processes
GO:0042060	wound healing	5	5	0.139	0.256	Pkm|1;Anxa5|1;RHOA|1;Mtpn|1;Pdia6|1;Clic1|1;Actg1|1;Actb|1;Anxa1|1	9	1023	303	52649	Biological processes
GO:0060263	regulation of respiratory burst	5	4,5	0.139	0.256	Rac2|1	1	26	303	52649	Biological processes
GO:0051126	negative regulation of actin nucleation	12	7,8,9,11,12	0.139	0.256	Coro1a|1	1	26	303	52649	Biological processes
GO:0051608	histamine transport	7	7	0.144	0.262	Ywhaz|1	1	27	303	52649	Biological processes
GO:0048520	positive regulation of behavior	3	3	0.145	0.263	Rac2|1;Alb|1;Calr|1	3	228	303	52649	Biological processes
GO:0034329	cell junction assembly	5	5	0.147	0.266	CFL1|1;ACTN4|1;RHOA|1;Rhoc|1;Rhoa|1	5	482	303	52649	Biological processes
GO:0051170	nuclear import	8	7,8	0.148	0.267	Lmna|1;Prdx1|1;Hnrnpa1|1;Hsp90ab1|1;Hcls1|1	5	483	303	52649	Biological processes
GO:0007596	blood coagulation	5	5	0.149	0.268	Anxa5|1;Pdia6|1;Clic1|1;Actg1|1;Actb|1	5	484	303	52649	Biological processes
GO:0051492	regulation of stress fiber assembly	6	5,6	0.149	0.268	RHOA|1;Pfn1|1;Rhoa|1	3	231	303	52649	Biological processes
GO:1900029	positive regulation of ruffle assembly	8	4,6,7,8	0.149	0.268	Pfn1|1	1	28	303	52649	Biological processes
GO:0007599	hemostasis	5	5	0.15	0.269	Anxa5|1;Pdia6|1;Clic1|1;Actg1|1;Actb|1	5	486	303	52649	Biological processes
GO:0017015	regulation of transforming growth factor beta receptor signaling pathway	7	6,7	0.157	0.277	HSP90AB1|1;Hsp90ab1|1;Hspa5|1	3	237	303	52649	Biological processes
GO:0050817	coagulation	4	4	0.16	0.279	Anxa5|1;Pdia6|1;Clic1|1;Actg1|1;Actb|1	5	496	303	52649	Biological processes
GO:1903844	regulation of cellular response to transforming growth factor beta stimulus	6	5,6	0.161	0.281	HSP90AB1|1;Hsp90ab1|1;Hspa5|1	3	240	303	52649	Biological processes
GO:0048878	chemical homeostasis	5	5	0.163	0.284	Atp5b|1;FABP5|1;Q3THE6|1;Rack1|1;Ca2|1;Krt1|1;ATP1B3|1;Gpi|1;NME1|1;SOD2|1;Atox1|1;Slc16a1|1;Fabp5|1;Atp1a1|1;Nme1|1;Akr1b1|1;Coro1a|1;Atp1b3|1;Sod2|1	19	2578	303	52649	Biological processes
GO:0051764	actin crosslink formation	8	7,8	0.164	0.284	Lcp1|1	1	31	303	52649	Biological processes
GO:1990266	neutrophil migration	6	6	0.164	0.284	Rac2|1;Lgals3|1;Spp1|1	3	242	303	52649	Biological processes
GO:0046148	pigment biosynthetic process	5	5	0.166	0.287	Gart|1;Hprt1|1	2	127	303	52649	Biological processes
GO:0045619	regulation of lymphocyte differentiation	6	6	0.169	0.291	RHOA|1;Hsp90aa1|1;Rhoa|1;Anxa1|1	4	373	303	52649	Biological processes
GO:0030900	forebrain development	4	4	0.175	0.298	CFL1|1;NME1|1;PEBP1|1;RHOA|1;Gart|1;Atic|1;Nme1|1;Hprt1|1;Rhoa|1	9	1083	303	52649	Biological processes
GO:0050920	regulation of chemotaxis	4	4	0.179	0.302	Rac2|1;LGMN|1;Lgmn|1;Calr|1	4	382	303	52649	Biological processes
GO:0043149	stress fiber assembly	7	7	0.187	0.311	RHOA|1;Pfn1|1;Rhoa|1	3	258	303	52649	Biological processes
GO:0045216	cell-cell junction organization	5	5	0.189	0.313	CFL1|1;ACTN4|1;RHOA|1;Rhoc|1;Rhoa|1	5	527	303	52649	Biological processes
GO:0048771	tissue remodeling	4	4	0.19	0.314	Ca2|1;Rac2|1;Spp1|1;Anxa1|1	4	391	303	52649	Biological processes
GO:0031347	regulation of defense response	5	5	0.193	0.317	HSP90AB1|1;Hspd1|1;Anxa5|1;Krt1|1;Eif2s1|1;Mdh1|1;Psmb4|1;Hsp90ab1|1;Psma1|1;Pcbp2|1;Anxa1|1	11	1411	303	52649	Biological processes
GO:0048284	organelle fusion	5	5	0.198	0.323	Vcp|1;Sec22b|1;Coro1a|1;Anxa1|1	4	398	303	52649	Biological processes
GO:0001909	leukocyte mediated cytotoxicity	3	3	0.201	0.327	Prdx1|1;Hprt1|1;Coro1a|1	3	268	303	52649	Biological processes
GO:0006906	vesicle fusion	6	6	0.207	0.334	Sec22b|1;Coro1a|1;Anxa1|1	3	272	303	52649	Biological processes
GO:0010564	regulation of cell cycle process	4	4	0.212	0.34	HSP90AB1|1;Ranbp1|1;PEBP1|1;RHOA|1;Rps27l|1;Hsp90ab1|1;Calr|1;Npm1|1;Rhoa|1;Hnrnpu|1;Anxa1|1	11	1443	303	52649	Biological processes
GO:0051271	negative regulation of cellular component movement	5	4,5	0.212	0.34	CFL1|1;Arhgdia|1;Arhgdib|1;ACTN4|1;RHOA|1;Calr|1	6	694	303	52649	Biological processes
GO:0034394	protein localization to cell surface	6	6	0.214	0.341	HSP90AB1|1;Hsp90ab1|1	2	150	303	52649	Biological processes
GO:0051241	negative regulation of multicellular organismal process	3	3	0.215	0.342	HSP90AB1|1;Lmna|1;Pgk1|1;Hspa9|1;Anxa5|1;Arhgdib|1;NME1|1;RHOA|1;Hsp90ab1|1;G6pdx|1;Atp1a1|1;Nme1|1;Lgmn|1;Wdr77|1;Calr|1;Vim|1;Spp1|1;Dynlt1|1;Anxa1|1	19	2700	303	52649	Biological processes
GO:0051645	Golgi localization	5	5	0.215	0.342	Ywhaz|1	1	42	303	52649	Biological processes
GO:0038180	nerve growth factor signaling pathway	6	6	0.215	0.342	Coro1a|1	1	42	303	52649	Biological processes
GO:0046822	regulation of nucleocytoplasmic transport	6	6	0.218	0.346	Prdx1|1;Park7|1;Hsp90ab1|1;Hcls1|1	4	415	303	52649	Biological processes
GO:0048313	Golgi inheritance	6	6	0.22	0.347	Ywhaz|1	1	43	303	52649	Biological processes
GO:0090023	positive regulation of neutrophil chemotaxis	8	6,8	0.22	0.347	Rac2|1	1	43	303	52649	Biological processes
GO:2000026	regulation of multicellular organismal development	4	4	0.227	0.356	Lmna|1;Pgk1|1;Hspa9|1;CFL1|1;Rack1|1;Ca2|1;Arhgdib|1;YWHAG|1;Ddx17|1;NME1|1;Caprin1|1;ISG15|1;RHOA|1;G6pdx|1;Cfl1|1;Hsp90aa1|1;Rnh1|1;Hcls1|1;Ywhag|1;Nme1|1;Isg15|1;Wdr77|1;Eef1a1|1;Calr|1;Hspa5|1;Vim|1;Rhoa|1;Grn|1;Spp1|1;Dynlt1|1;Anxa1|1	31	4669	303	52649	Biological processes
GO:0042267	natural killer cell mediated cytotoxicity	7	3,4,6,7	0.229	0.357	Prdx1|1;Coro1a|1	2	157	303	52649	Biological processes
GO:0048308	organelle inheritance	5	5	0.229	0.357	Ywhaz|1	1	45	303	52649	Biological processes
GO:0071624	positive regulation of granulocyte chemotaxis	7	6,7	0.229	0.357	Rac2|1	1	45	303	52649	Biological processes
GO:0045117	azole transport	6	6	0.229	0.357	Ywhaz|1	1	45	303	52649	Biological processes
GO:0032845	negative regulation of homeostatic process	5	3,5	0.233	0.362	Hspa9|1;Hnrnpa1|1;Coro1a|1;Hnrnpu|1	4	427	303	52649	Biological processes
GO:0090174	organelle membrane fusion	6	5,6	0.237	0.366	Sec22b|1;Coro1a|1;Anxa1|1	3	292	303	52649	Biological processes
GO:0002697	regulation of immune effector process	4	4	0.238	0.366	Hspd1|1;Anxa5|1;Eif2s1|1;Rac2|1;Mdh1|1;Gpi|1;Pcbp2|1;Anxa1|1	8	1022	303	52649	Biological processes
GO:0002228	natural killer cell mediated immunity	6	5,6	0.239	0.367	Prdx1|1;Coro1a|1	2	162	303	52649	Biological processes
GO:0051339	regulation of lyase activity	5	5	0.239	0.367	Park7|1;Cap1|1	2	162	303	52649	Biological processes
GO:0055002	striated muscle cell development	7	6,7	0.247	0.375	Lmna|1;G6pdx|1;Actg1|1;Hnrnpu|1	4	439	303	52649	Biological processes
GO:0051172	negative regulation of nitrogen compound metabolic process	4	4	0.252	0.38	Rack1|1;Hnrnpa1|1;Ywhaq|1;Eif2s1|1;Hnrnpa2b1|1;Caprin1|1;Cbx3|1;RHOA|1;HNRNPK|1;RPS3|1;Eno1|1;Pabpc1|1;Cltc|1;Hcls1|1;Eprs|1;CBX3|1;Calr|1;Set|1;Hnrnpab|1;Npm1|1;Rps3|1;Pa2g4|1;Pcna|1;Rhoa|1;Hnrnpu|1;Cat|1;Elavl1|1;Hnrnpk|1	28	4244	303	52649	Biological processes
GO:0080171	lytic vacuole organization	6	6	0.256	0.384	CORO1A|1;Coro1a|1	2	170	303	52649	Biological processes
GO:0007040	lysosome organization	7	7	0.256	0.384	CORO1A|1;Coro1a|1	2	170	303	52649	Biological processes
GO:0010948	negative regulation of cell cycle process	5	4,5	0.26	0.388	HSP90AB1|1;Rps27l|1;Hsp90ab1|1;Calr|1;Npm1|1	5	596	303	52649	Biological processes
GO:0051146	striated muscle cell differentiation	6	6	0.261	0.389	Lmna|1;Mtpn|1;G6pdx|1;Calr|1;Actg1|1;Hnrnpu|1	6	746	303	52649	Biological processes
GO:0016311	dephosphorylation	6	6	0.262	0.39	HSP90AB1|1;RPL5|1;Hsp90ab1|1;Atp1a1|1;Pgam1|1;Acp1|1;Hsp90b1|1;Rpl5|1	8	1052	303	52649	Biological processes
GO:0034762	regulation of transmembrane transport	5	5	0.274	0.404	CFL1|1;Ca2|1;ATP1B3|1;Lgals3|1;CLIC1|1;G6pdx|1;Clic1|1;Coro1a|1;Atp1b3|1	9	1223	303	52649	Biological processes
GO:0034330	cell junction organization	4	4	0.275	0.405	CFL1|1;ACTN4|1;RHOA|1;Rhoc|1;Rhoa|1	5	609	303	52649	Biological processes
GO:0007420	brain development	4	4	0.275	0.405	CFL1|1;NME1|1;PEBP1|1;RHOA|1;Mtpn|1;Gart|1;Atic|1;Nme1|1;Hprt1|1;Aars|1;Hspa5|1;Rhoa|1;Actb|1	13	1857	303	52649	Biological processes
GO:0010959	regulation of metal ion transport	8	6,8	0.278	0.408	ATP1B3|1;RHOA|1;Lgals3|1;G6pdx|1;Atp1a1|1;Coro1a|1;Atp1b3|1	7	917	303	52649	Biological processes
GO:0009890	negative regulation of biosynthetic process	4	4	0.284	0.415	Rack1|1;Hnrnpa1|1;Hspd1|1;Ywhaq|1;Eif2s1|1;Hnrnpa2b1|1;Caprin1|1;Cbx3|1;RHOA|1;RPS3|1;Eno1|1;Atp1a1|1;Cltc|1;Hcls1|1;Eprs|1;CBX3|1;Eef1a1|1;Calr|1;Set|1;Hnrnpab|1;Rps3|1;Pa2g4|1;Pcna|1;Rhoa|1;Hnrnpu|1;Cat|1;Elavl1|1	27	4158	303	52649	Biological processes
GO:1900027	regulation of ruffle assembly	7	5,6,7	0.289	0.419	Pfn1|1	1	59	303	52649	Biological processes
GO:0071526	semaphorin-plexin signaling pathway	6	5,6	0.289	0.419	Arhgdia|1	1	59	303	52649	Biological processes
GO:1902624	positive regulation of neutrophil migration	7	5,7	0.293	0.423	Rac2|1	1	60	303	52649	Biological processes
GO:0007049	cell cycle	4	4	0.294	0.424	HSP90AB1|1;Tubb5|1;Rack1|1;Ranbp1|1;PEBP1|1;LGMN|1;RHOA|1;Rps27l|1;RPS3|1;CLIC1|1;Hsp90ab1|1;Slc16a1|1;Cfl1|1;Cltc|1;Lgmn|1;Calr|1;Npm1|1;Rps3|1;Clic1|1;Pa2g4|1;Pcna|1;Rhoa|1;Actb|1;Hnrnpu|1;Dynlt1|1;Anxa1|1	26	4015	303	52649	Biological processes
GO:0002521	leukocyte differentiation	6	6	0.294	0.424	Ca2|1;NME1|1;RHOA|1;Hsp90aa1|1;Fasn|1;Hcls1|1;Nme1|1;Rhoa|1;Anxa1|1	9	1249	303	52649	Biological processes
GO:1902593	single-organism nuclear import	7	6,7	0.295	0.426	Lmna|1;Prdx1|1;Hsp90ab1|1;Hcls1|1	4	477	303	52649	Biological processes
GO:0043304	regulation of mast cell degranulation	6	6	0.297	0.426	Rac2|1	1	61	303	52649	Biological processes
GO:0015696	ammonium transport	6	6	0.299	0.428	Park7|1;Ywhaz|1	2	190	303	52649	Biological processes
GO:0051726	regulation of cell cycle	5	4,5	0.3	0.43	HSP90AB1|1;Rack1|1;Ranbp1|1;PEBP1|1;LGMN|1;RHOA|1;Rps27l|1;CLIC1|1;Hsp90ab1|1;Lgmn|1;Calr|1;Npm1|1;Clic1|1;Rhoa|1;Actb|1;Hnrnpu|1;Anxa1|1	17	2547	303	52649	Biological processes
GO:0033006	regulation of mast cell activation involved in immune response	8	5,6,7,8	0.301	0.43	Rac2|1	1	62	303	52649	Biological processes
GO:0090279	regulation of calcium ion import	8	7,8	0.303	0.432	Lgals3|1;Coro1a|1	2	192	303	52649	Biological processes
GO:0002323	natural killer cell activation involved in immune response	6	6	0.305	0.434	Coro1a|1	1	63	303	52649	Biological processes
GO:0050434	positive regulation of viral transcription	5	5	0.313	0.443	Pfn1|1	1	65	303	52649	Biological processes
GO:0002699	positive regulation of immune effector process	4	4	0.313	0.443	Hspd1|1;Rac2|1;Gpi|1;Anxa1|1	4	491	303	52649	Biological processes
GO:0001816	cytokine production	4	4	0.314	0.444	HSP90AB1|1;G6PDX|1;Hspd1|1;Park7|1;ISG15|1;RPS3|1;Hsp90ab1|1;G6pdx|1;Isg15|1;Rps3|1;Anxa1|1	11	1596	303	52649	Biological processes
GO:0030101	natural killer cell activation	5	5	0.32	0.451	Prdx1|1;Coro1a|1	2	200	303	52649	Biological processes
GO:0022402	cell cycle process	3	3	0.32	0.451	HSP90AB1|1;Tubb5|1;Ranbp1|1;PEBP1|1;RHOA|1;Rps27l|1;RPS3|1;Hsp90ab1|1;Slc16a1|1;Cfl1|1;Cltc|1;Calr|1;Npm1|1;Rps3|1;Pcna|1;Rhoa|1;Hnrnpu|1;Dynlt1|1;Anxa1|1	19	2913	303	52649	Biological processes
GO:0055001	muscle cell development	6	5,6	0.321	0.452	Lmna|1;G6pdx|1;Actg1|1;Hnrnpu|1	4	497	303	52649	Biological processes
GO:0031341	regulation of cell killing	3	3	0.326	0.457	HSP90AB1|1;Hsp90ab1|1	2	203	303	52649	Biological processes
GO:2000146	negative regulation of cell motility	4	4	0.328	0.46	CFL1|1;Arhgdia|1;Arhgdib|1;RHOA|1;Calr|1	5	657	303	52649	Biological processes
GO:0090022	regulation of neutrophil chemotaxis	7	6,7	0.329	0.46	Rac2|1	1	69	303	52649	Biological processes
GO:0035304	regulation of protein dephosphorylation	8	7,8	0.341	0.472	HSP90AB1|1;Hsp90ab1|1;Hsp90b1|1	3	359	303	52649	Biological processes
GO:0007050	cell cycle arrest	5	4,5	0.351	0.481	HSP90AB1|1;Hsp90ab1|1;Calr|1	3	365	303	52649	Biological processes
GO:0010737	protein kinase A signaling	6	5,6	0.355	0.484	Lcp1|1	1	76	303	52649	Biological processes
GO:0060322	head development	4	4	0.362	0.491	CFL1|1;NME1|1;PEBP1|1;RHOA|1;Mtpn|1;Gart|1;Atic|1;Nme1|1;Hprt1|1;Aars|1;Hspa5|1;Rhoa|1;Actb|1	13	1992	303	52649	Biological processes
GO:0009888	tissue development	4	4	0.364	0.492	Pkm|1;Lmna|1;Pgk1|1;Rpsa|1;Ca2|1;Tpt1|1;Krt10|1;Gpi|1;Ddx17|1;ISG15|1;RHOA|1;Mtpn|1;Hnrnph3|1;Lgals3|1;G6pdx|1;Cfl1|1;Msn|1;Fasn|1;Nme1|1;Isg15|1;Wdr77|1;Calr|1;Pfn1|1;Aars|1;Vim|1;Rhoa|1;Hnrnpu|1;Cat|1;Myl6|1;Anxa1|1	30	4844	303	52649	Biological processes
GO:0072657	protein localization to membrane	6	5,6	0.371	0.498	Rack1|1;HSP90AA1|1;ATP1B3|1;Gphn|1;Hsp90aa1|1;Cltc|1;Hspa4|1;Atp1b3|1	8	1181	303	52649	Biological processes
GO:0043269	regulation of ion transport	5	5	0.373	0.5	CFL1|1;Ca2|1;ATP1B3|1;RHOA|1;Lgals3|1;CLIC1|1;G6pdx|1;Atp1a1|1;Clic1|1;Coro1a|1;Atp1b3|1	11	1677	303	52649	Biological processes
GO:0002286	T cell activation involved in immune response	6	6	0.374	0.501	Lcp1|1;Anxa1|1	2	226	303	52649	Biological processes
GO:0046879	hormone secretion	6	6	0.375	0.502	Anxa5|1;Slc16a1|1;Ywhaz|1;Spp1|1;Anxa1|1	5	698	303	52649	Biological processes
GO:0046824	positive regulation of nucleocytoplasmic transport	7	5,6,7	0.376	0.503	Hsp90ab1|1;Hcls1|1	2	227	303	52649	Biological processes
GO:0051125	regulation of actin nucleation	11	7,8,10,11	0.377	0.504	Coro1a|1	1	82	303	52649	Biological processes
GO:0034765	regulation of ion transmembrane transport	7	6,7	0.378	0.505	CFL1|1;ATP1B3|1;Lgals3|1;CLIC1|1;G6pdx|1;Clic1|1;Coro1a|1;Atp1b3|1	8	1189	303	52649	Biological processes
GO:0090100	positive regulation of transmembrane receptor protein serine/threonine kinase signaling pathway	7	5,6,7	0.378	0.505	HSP90AB1|1;Hsp90ab1|1	2	228	303	52649	Biological processes
GO:0045861	negative regulation of proteolysis	6	6	0.386	0.512	HSP90AB1|1;Park7|1;Gpi|1;Hsp90ab1|1;Rpl11|1;Rpl5|1	6	871	303	52649	Biological processes
GO:0031529	ruffle organization	FALSE	obselete	0.388	0.513	Pfn1|1	1	85	303	52649	Biological processes
GO:0007266	Rho protein signal transduction	8	7,8	0.393	0.518	Arhgdia|1;Arhgdib|1;RHOA|1;Rhoa|1	4	552	303	52649	Biological processes
GO:0043300	regulation of leukocyte degranulation	5	5	0.395	0.52	Rac2|1	1	87	303	52649	Biological processes
GO:0033003	regulation of mast cell activation	7	5,6,7	0.399	0.523	Rac2|1	1	88	303	52649	Biological processes
GO:0044801	single-organism membrane fusion	6	5,6	0.399	0.523	Sec22b|1;Coro1a|1;Anxa1|1	3	396	303	52649	Biological processes
GO:0007179	transforming growth factor beta receptor signaling pathway	6	6	0.4	0.525	HSP90AB1|1;Hsp90ab1|1;Hspa5|1	3	397	303	52649	Biological processes
GO:0009914	hormone transport	6	5,6	0.401	0.525	Anxa5|1;Slc16a1|1;Ywhaz|1;Spp1|1;Anxa1|1	5	721	303	52649	Biological processes
GO:0097178	ruffle assembly	6	6	0.402	0.526	Pfn1|1	1	89	303	52649	Biological processes
GO:0030814	regulation of cAMP metabolic process	8	8	0.404	0.528	Rack1|1;Cap1|1	2	241	303	52649	Biological processes
GO:1902622	regulation of neutrophil migration	7	5,7	0.405	0.529	Rac2|1	1	90	303	52649	Biological processes
GO:0040013	negative regulation of locomotion	3	3	0.407	0.531	CFL1|1;Arhgdia|1;Arhgdib|1;RHOA|1;Calr|1	5	727	303	52649	Biological processes
GO:0007610	behavior	2	2	0.41	0.534	Rac2|1;Park7|1;Gpi|1;PEBP1|1;SOD2|1;Slc16a1|1;Hprt1|1;Alb|1;Lgmn|1;Calr|1;Ahcy|1;Sod2|1;Grn|1	13	2065	303	52649	Biological processes
GO:0007033	vacuole organization	5	5	0.411	0.535	Vcp|1;CORO1A|1;Coro1a|1	3	404	303	52649	Biological processes
GO:0050795	regulation of behavior	4	3,4	0.411	0.535	Rac2|1;Alb|1;Calr|1	3	404	303	52649	Biological processes
GO:0001817	regulation of cytokine production	5	4,5	0.413	0.537	HSP90AB1|1;Hspd1|1;Park7|1;ISG15|1;RPS3|1;Hsp90ab1|1;Isg15|1;Rps3|1;Anxa1|1	9	1397	303	52649	Biological processes
GO:0043029	T cell homeostasis	5	5	0.419	0.542	Coro1a|1	1	94	303	52649	Biological processes
GO:0071902	positive regulation of protein serine/threonine kinase activity	11	9,10,11	0.421	0.544	HSP90AB1|1;RHOA|1;RPS3|1;Hsp90ab1|1;Rps3|1	5	739	303	52649	Biological processes
GO:1904062	regulation of cation transmembrane transport	8	7,8	0.426	0.548	ATP1B3|1;G6pdx|1;Coro1a|1;Atp1b3|1	4	578	303	52649	Biological processes
GO:0051924	regulation of calcium ion transport	9	7,9	0.426	0.548	RHOA|1;Lgals3|1;G6pdx|1;Coro1a|1	4	578	303	52649	Biological processes
GO:0043122	regulation of I-kappaB kinase/NF-kappaB signaling	7	6,7	0.426	0.548	Prdx1|1;Eef1d|1;RHOA|1;Rhoc|1	4	578	303	52649	Biological processes
GO:0055080	cation homeostasis	7	7	0.427	0.55	Atp5b|1;Q3THE6|1;Ca2|1;ATP1B3|1;SOD2|1;Atox1|1;Atp1a1|1;Coro1a|1;Atp1b3|1;Sod2|1	10	1583	303	52649	Biological processes
GO:0055082	cellular chemical homeostasis	6	5,6	0.429	0.55	Atp5b|1;Q3THE6|1;Rack1|1;Ca2|1;ATP1B3|1;NME1|1;Atox1|1;Atp1a1|1;Nme1|1;Coro1a|1;Atp1b3|1	11	1754	303	52649	Biological processes
GO:0051497	negative regulation of stress fiber assembly	7	6,7	0.429	0.55	Pfn1|1	1	97	303	52649	Biological processes
GO:0022617	extracellular matrix disassembly	6	5,6	0.429	0.55	Lcp1|1	1	97	303	52649	Biological processes
GO:0043123	positive regulation of I-kappaB kinase/NF-kappaB signaling	8	6,7,8	0.434	0.556	Eef1d|1;RHOA|1;Rhoc|1	3	419	303	52649	Biological processes
GO:0001959	regulation of cytokine-mediated signaling pathway	6	5,6	0.434	0.556	HSP90AB1|1;Hsp90ab1|1	2	256	303	52649	Biological processes
GO:0050801	ion homeostasis	6	6	0.437	0.558	Atp5b|1;Q3THE6|1;Rack1|1;Ca2|1;ATP1B3|1;SOD2|1;Atox1|1;Atp1a1|1;Coro1a|1;Atp1b3|1;Sod2|1	11	1765	303	52649	Biological processes
GO:0001776	leukocyte homeostasis	3	3	0.45	0.569	Coro1a|1;Anxa1|1	2	264	303	52649	Biological processes
GO:0098771	inorganic ion homeostasis	7	7	0.454	0.573	Atp5b|1;Q3THE6|1;Ca2|1;ATP1B3|1;SOD2|1;Atox1|1;Atp1a1|1;Coro1a|1;Atp1b3|1;Sod2|1	10	1617	303	52649	Biological processes
GO:0038179	neurotrophin signaling pathway	7	5,6,7	0.455	0.573	Coro1a|1	1	105	303	52649	Biological processes
GO:0002886	regulation of myeloid leukocyte mediated immunity	6	6	0.458	0.575	Rac2|1	1	106	303	52649	Biological processes
GO:0071622	regulation of granulocyte chemotaxis	6	6	0.458	0.575	Rac2|1	1	106	303	52649	Biological processes
GO:0060429	epithelium development	5	5	0.459	0.576	Pgk1|1;Rpsa|1;Ca2|1;Krt10|1;RHOA|1;Hnrnph3|1;Lgals3|1;Cfl1|1;Msn|1;Fasn|1;Nme1|1;Wdr77|1;Pfn1|1;Aars|1;Vim|1;Cat|1;Anxa1|1	17	2822	303	52649	Biological processes
GO:0060759	regulation of response to cytokine stimulus	4	4	0.47	0.587	HSP90AB1|1;Hsp90ab1|1	2	275	303	52649	Biological processes
GO:0061025	membrane fusion	5	5	0.473	0.589	Sec22b|1;Coro1a|1;Anxa1|1	3	445	303	52649	Biological processes
GO:0014020	primary neural tube formation	8	6,8	0.484	0.599	Cfl1|1;Pfn1|1	2	282	303	52649	Biological processes
GO:0030217	T cell differentiation	6	6	0.484	0.599	RHOA|1;Hsp90aa1|1;Rhoa|1;Anxa1|1	4	624	303	52649	Biological processes
GO:0030808	regulation of nucleotide biosynthetic process	7	6,7	0.487	0.602	Vcp|1;Cap1|1	2	284	303	52649	Biological processes
GO:1900371	regulation of purine nucleotide biosynthetic process	8	7,8	0.487	0.602	Vcp|1;Cap1|1	2	284	303	52649	Biological processes
GO:0048873	homeostasis of number of cells within a tissue	7	6,7	0.488	0.602	Coro1a|1	1	116	303	52649	Biological processes
GO:0030336	negative regulation of cell migration	5	5	0.491	0.604	Arhgdia|1;Arhgdib|1;RHOA|1;Calr|1	4	630	303	52649	Biological processes
GO:0040008	regulation of growth	3	3	0.493	0.606	G6PDX|1;CFL1|1;Rack1|1;Tkt|1;RHOA|1;Mtpn|1;G6pdx|1;Lgmn|1;Npm1|1;Spp1|1	10	1669	303	52649	Biological processes
GO:0006954	inflammatory response	5	5	0.494	0.606	Hspd1|1;Krt1|1;Psmb4|1;Ywhaz|1;Psma1|1;Ahcy|1;Spp1|1;Anxa1|1	8	1324	303	52649	Biological processes
GO:1903169	regulation of calcium ion transmembrane transport	9	8,9	0.496	0.608	G6pdx|1;Coro1a|1	2	289	303	52649	Biological processes
GO:0007249	I-kappaB kinase/NF-kappaB signaling	6	5,6	0.505	0.615	Prdx1|1;Eef1d|1;RHOA|1;Rhoc|1	4	641	303	52649	Biological processes
GO:0061061	muscle structure development	4	4	0.51	0.62	Lmna|1;Ddx17|1;RHOA|1;Mtpn|1;G6pdx|1;Calr|1;Rhoa|1;Actg1|1;Hnrnpu|1;Myl6|1	10	1691	303	52649	Biological processes
GO:0030799	regulation of cyclic nucleotide metabolic process	7	7	0.514	0.624	Rack1|1;Cap1|1	2	299	303	52649	Biological processes
GO:0016197	endosomal transport	6	5,6	0.519	0.629	Vcp|1;Vps29|1;Msn|1;Coro1a|1	4	653	303	52649	Biological processes
GO:0030003	cellular cation homeostasis	8	7,8	0.528	0.636	Atp5b|1;Q3THE6|1;Ca2|1;ATP1B3|1;Atox1|1;Atp1a1|1;Coro1a|1;Atp1b3|1	8	1364	303	52649	Biological processes
GO:2000021	regulation of ion homeostasis	7	4,5,6,7	0.53	0.638	Rack1|1;Ca2|1;Coro1a|1	3	485	303	52649	Biological processes
GO:0090150	establishment of protein localization to membrane	6	5,6	0.53	0.638	Rack1|1;HSP90AA1|1;Hsp90aa1|1;Hspa4|1	4	662	303	52649	Biological processes
GO:0001818	negative regulation of cytokine production	5	4,5	0.531	0.638	HSP90AB1|1;Hsp90ab1|1;Anxa1|1	3	486	303	52649	Biological processes
GO:0046782	regulation of viral transcription	7	5,6,7	0.534	0.64	Pfn1|1	1	132	303	52649	Biological processes
GO:0001841	neural tube formation	7	5,7	0.537	0.643	Cfl1|1;Pfn1|1	2	312	303	52649	Biological processes
GO:0002532	production of molecular mediator involved in inflammatory response	4	4	0.539	0.644	Ywhaz|1	1	134	303	52649	Biological processes
GO:0045761	regulation of adenylate cyclase activity	10	6,9,10	0.539	0.644	Cap1|1	1	134	303	52649	Biological processes
GO:0046058	cAMP metabolic process	8	8	0.541	0.646	Rack1|1;Cap1|1	2	314	303	52649	Biological processes
GO:0090092	regulation of transmembrane receptor protein serine/threonine kinase signaling pathway	6	5,6	0.541	0.646	HSP90AB1|1;Hsp90ab1|1;Hspa5|1	3	493	303	52649	Biological processes
GO:0045934	negative regulation of nucleobase-containing compound metabolic process	6	5,6	0.546	0.65	Hnrnpa1|1;Ywhaq|1;Hnrnpa2b1|1;Cbx3|1;RHOA|1;HNRNPK|1;RPS3|1;Eno1|1;Pabpc1|1;Hcls1|1;CBX3|1;Calr|1;Set|1;Hnrnpab|1;Npm1|1;Rps3|1;Pa2g4|1;Pcna|1;Rhoa|1;Hnrnpu|1;Cat|1;Hnrnpk|1	22	3850	303	52649	Biological processes
GO:0006873	cellular ion homeostasis	7	6,7	0.552	0.655	Atp5b|1;Q3THE6|1;Ca2|1;ATP1B3|1;Atox1|1;Atp1a1|1;Coro1a|1;Atp1b3|1	8	1393	303	52649	Biological processes
GO:0019083	viral transcription	7	6,7	0.552	0.655	Pfn1|1	1	139	303	52649	Biological processes
GO:0055065	metal ion homeostasis	8	8	0.557	0.659	Q3THE6|1;ATP1B3|1;SOD2|1;Atox1|1;Atp1a1|1;Coro1a|1;Atp1b3|1;Sod2|1	8	1399	303	52649	Biological processes
GO:0071560	cellular response to transforming growth factor beta stimulus	5	5	0.562	0.664	HSP90AB1|1;Hsp90ab1|1;Hspa5|1	3	509	303	52649	Biological processes
GO:0071559	response to transforming growth factor beta	4	4	0.576	0.676	HSP90AB1|1;Hsp90ab1|1;Hspa5|1	3	519	303	52649	Biological processes
GO:0045214	sarcomere organization	8	6,7,8	0.58	0.679	Actg1|1	1	150	303	52649	Biological processes
GO:0010558	negative regulation of macromolecule biosynthetic process	6	5,6	0.587	0.686	Rack1|1;Hnrnpa1|1;Ywhaq|1;Eif2s1|1;Hnrnpa2b1|1;Caprin1|1;Cbx3|1;RPS3|1;Eno1|1;Cltc|1;Hcls1|1;Eprs|1;CBX3|1;Calr|1;Set|1;Hnrnpab|1;Rps3|1;Pa2g4|1;Pcna|1;Hnrnpu|1;Cat|1;Elavl1|1	22	3934	303	52649	Biological processes
GO:2000113	negative regulation of cellular macromolecule biosynthetic process	6	6	0.588	0.686	Rack1|1;Hnrnpa1|1;Ywhaq|1;Eif2s1|1;Hnrnpa2b1|1;Caprin1|1;Cbx3|1;RPS3|1;Eno1|1;Hcls1|1;Eprs|1;CBX3|1;Calr|1;Set|1;Hnrnpab|1;Rps3|1;Pa2g4|1;Pcna|1;Hnrnpu|1;Cat|1;Elavl1|1	21	3758	303	52649	Biological processes
GO:0016050	vesicle organization	5	5	0.592	0.689	CORO1A|1;Sec22b|1;Coro1a|1;Anxa1|1	4	716	303	52649	Biological processes
GO:0042692	muscle cell differentiation	5	5	0.599	0.695	Lmna|1;Mtpn|1;G6pdx|1;Calr|1;Actg1|1;Hnrnpu|1	6	1089	303	52649	Biological processes
GO:0002449	lymphocyte mediated immunity	5	5	0.599	0.695	Prdx1|1;Hspd1|1;Hprt1|1;Coro1a|1	4	723	303	52649	Biological processes
GO:0006470	protein dephosphorylation	7	7	0.599	0.695	HSP90AB1|1;Hsp90ab1|1;Acp1|1;Hsp90b1|1	4	723	303	52649	Biological processes
GO:0010817	regulation of hormone levels	4	4	0.603	0.698	Anxa5|1;Slc16a1|1;Atp1a1|1;Ywhaz|1;Spp1|1;Anxa1|1	6	1094	303	52649	Biological processes
GO:1903955	positive regulation of protein targeting to mitochondrion	8	5,6,7,8	0.61	0.703	Rac2|1	1	163	303	52649	Biological processes
GO:0031279	regulation of cyclase activity	5	5	0.61	0.703	Cap1|1	1	163	303	52649	Biological processes
GO:1903749	positive regulation of establishment of protein localization to mitochondrion	8	4,6,7,8	0.619	0.709	Rac2|1	1	167	303	52649	Biological processes
GO:0001838	embryonic epithelial tube formation	6	6	0.621	0.71	Cfl1|1;Pfn1|1	2	364	303	52649	Biological processes
GO:0051279	regulation of release of sequestered calcium ion into cytosol	10	5,9,10	0.632	0.718	Coro1a|1	1	173	303	52649	Biological processes
GO:0072175	epithelial tube formation	8	5,6,7,8	0.634	0.72	Cfl1|1;Pfn1|1	2	373	303	52649	Biological processes
GO:0070509	calcium ion import	10	10	0.646	0.73	Lgals3|1;Coro1a|1	2	381	303	52649	Biological processes
GO:0002260	lymphocyte homeostasis	4	4	0.649	0.733	Coro1a|1	1	181	303	52649	Biological processes
GO:0048608	reproductive structure development	6	4,6	0.649	0.733	HSP90AB1|1;Hsp90ab1|1;Hsd17b10|1;Wdr77|1;Idh1|1;Anxa1|1	6	1148	303	52649	Biological processes
GO:1903214	regulation of protein targeting to mitochondrion	8	7,8	0.651	0.734	Rac2|1	1	182	303	52649	Biological processes
GO:0007178	transmembrane receptor protein serine/threonine kinase signaling pathway	7	6,7	0.653	0.736	HSP90AB1|1;Hsp90ab1|1;Hspa5|1;Vim|1	4	774	303	52649	Biological processes
GO:0031327	negative regulation of cellular biosynthetic process	5	5	0.665	0.747	Rack1|1;Hnrnpa1|1;Ywhaq|1;Eif2s1|1;Hnrnpa2b1|1;Caprin1|1;Cbx3|1;RPS3|1;Eno1|1;Atp1a1|1;Hcls1|1;Eprs|1;CBX3|1;Calr|1;Set|1;Hnrnpab|1;Rps3|1;Pa2g4|1;Pcna|1;Hnrnpu|1;Cat|1;Elavl1|1	22	4099	303	52649	Biological processes
GO:0061458	reproductive system development	5	5	0.667	0.749	HSP90AB1|1;Hsp90ab1|1;Hsd17b10|1;Wdr77|1;Idh1|1;Anxa1|1	6	1170	303	52649	Biological processes
GO:0030239	myofibril assembly	8	5,6,7,8	0.672	0.752	Actg1|1	1	193	303	52649	Biological processes
GO:1903747	regulation of establishment of protein localization to mitochondrion	7	6,7	0.672	0.752	Rac2|1	1	193	303	52649	Biological processes
GO:0097553	calcium ion transmembrane import into cytosol	11	8,9,10,11	0.68	0.758	Coro1a|1	1	197	303	52649	Biological processes
GO:1902656	calcium ion import into cytosol	11	7,8,11	0.68	0.758	Coro1a|1	1	197	303	52649	Biological processes
GO:0007267	cell-cell signaling	4	4	0.682	0.76	CFL1|1;Rack1|1;Vcp|1;Anxa5|1;Ca2|1;Park7|1;YWHAG|1;PEBP1|1;Slc16a1|1;Ywhaz|1;Ywhag|1;Lgmn|1;G3bp1|1;Ruvbl2|1;Spp1|1;Anxa1|1	16	3045	303	52649	Biological processes
GO:0030817	regulation of cAMP biosynthetic process	9	8,9	0.698	0.775	Cap1|1	1	207	303	52649	Biological processes
GO:0003006	developmental process involved in reproduction	3	3	0.698	0.775	HSP90AB1|1;Dld|1;PEBP1|1;Hsp90ab1|1;Hsd17b10|1;Wdr77|1;Pebp1|1;Idh1|1;Anxa1|1	9	1779	303	52649	Biological processes
GO:0090287	regulation of cellular response to growth factor stimulus	4	4	0.699	0.776	HSP90AB1|1;Hsp90ab1|1;Hspa5|1	3	625	303	52649	Biological processes
GO:0035148	tube formation	4	4	0.701	0.778	Cfl1|1;Pfn1|1	2	423	303	52649	Biological processes
GO:0045088	regulation of innate immune response	6	5,6	0.703	0.778	HSP90AB1|1;Hspd1|1;Hsp90ab1|1	3	629	303	52649	Biological processes
GO:0001890	placenta development	4	4	0.706	0.78	HSP90AB1|1;Hsp90ab1|1	2	427	303	52649	Biological processes
GO:0009187	cyclic nucleotide metabolic process	7	7	0.707	0.781	Rack1|1;Cap1|1	2	428	303	52649	Biological processes
GO:0006875	cellular metal ion homeostasis	9	8,9	0.71	0.783	Q3THE6|1;ATP1B3|1;Atox1|1;Atp1a1|1;Coro1a|1;Atp1b3|1	6	1226	303	52649	Biological processes
GO:0035023	regulation of Rho protein signal transduction	9	8,9	0.718	0.789	Arhgdia|1;Arhgdib|1	2	437	303	52649	Biological processes
GO:0023061	signal release	5	5	0.723	0.792	Anxa5|1;Slc16a1|1;Ywhaz|1;Spp1|1;Anxa1|1	5	1048	303	52649	Biological processes
GO:0030098	lymphocyte differentiation	5	5	0.724	0.792	RHOA|1;Hsp90aa1|1;Rhoa|1;Anxa1|1	4	852	303	52649	Biological processes
GO:0016331	morphogenesis of embryonic epithelium	5	5	0.728	0.795	Cfl1|1;Pfn1|1	2	446	303	52649	Biological processes
GO:0051254	positive regulation of RNA metabolic process	7	5,6,7	0.73	0.797	Lmna|1;Park7|1;Pcbp1|1;Ddx17|1;Phf5a|1;Cnbp|1;Sumo2|1;Mtpn|1;HNRNPK|1;RPS3|1;Pabpc1|1;Hcls1|1;Nme1|1;Wdr5|1;Pfn1|1;Npm1|1;Ruvbl2|1;Rps3|1;Hnrnpu|1;Cat|1;Spp1|1;Hnrnpk|1	22	4255	303	52649	Biological processes
GO:0010522	regulation of calcium ion transport into cytosol	10	4,5,6,7,8,10	0.734	0.8	Coro1a|1	1	229	303	52649	Biological processes
GO:0006171	cAMP biosynthetic process	9	9	0.739	0.805	Cap1|1	1	232	303	52649	Biological processes
GO:0002703	regulation of leukocyte mediated immunity	5	5	0.741	0.806	Hspd1|1;Rac2|1	2	457	303	52649	Biological processes
GO:1903530	regulation of secretion by cell	8	5,7,8	0.741	0.807	Hspd1|1;Anxa5|1;Rac2|1;Gpi|1;Slc16a1|1;Ppia|1;Spp1|1;Anxa1|1	8	1659	303	52649	Biological processes
GO:0021915	neural tube development	4	4	0.743	0.808	Cfl1|1;Pfn1|1	2	459	303	52649	Biological processes
GO:0045893	positive regulation of transcription, DNA-templated	9	6,7,8,9	0.745	0.809	Lmna|1;Park7|1;Pcbp1|1;Ddx17|1;Phf5a|1;Cnbp|1;Sumo2|1;Mtpn|1;HNRNPK|1;RPS3|1;Hcls1|1;Nme1|1;Wdr5|1;Pfn1|1;Npm1|1;Ruvbl2|1;Rps3|1;Hnrnpu|1;Cat|1;Spp1|1;Hnrnpk|1	21	4108	303	52649	Biological processes
GO:1903508	positive regulation of nucleic acid-templated transcription	8	7,8	0.746	0.81	Lmna|1;Park7|1;Pcbp1|1;Ddx17|1;Phf5a|1;Cnbp|1;Sumo2|1;Mtpn|1;HNRNPK|1;RPS3|1;Hcls1|1;Nme1|1;Wdr5|1;Pfn1|1;Npm1|1;Ruvbl2|1;Rps3|1;Hnrnpu|1;Cat|1;Spp1|1;Hnrnpk|1	21	4110	303	52649	Biological processes
GO:0098660	inorganic ion transmembrane transport	7	6,7	0.749	0.813	Atp5b|1;Atp5a1|1;ATP1B3|1;Atox1|1;G6pdx|1;Atp1a1|1;Clic1|1;Coro1a|1;Atp1b3|1	9	1866	303	52649	Biological processes
GO:1902680	positive regulation of RNA biosynthetic process	7	6,7	0.75	0.814	Lmna|1;Park7|1;Pcbp1|1;Ddx17|1;Phf5a|1;Cnbp|1;Sumo2|1;Mtpn|1;HNRNPK|1;RPS3|1;Hcls1|1;Nme1|1;Wdr5|1;Pfn1|1;Npm1|1;Ruvbl2|1;Rps3|1;Hnrnpu|1;Cat|1;Spp1|1;Hnrnpk|1	21	4122	303	52649	Biological processes
GO:0051283	negative regulation of sequestering of calcium ion	4	4	0.752	0.814	Coro1a|1	1	241	303	52649	Biological processes
GO:0051209	release of sequestered calcium ion into cytosol	5	5	0.752	0.814	Coro1a|1	1	241	303	52649	Biological processes
GO:0098662	inorganic cation transmembrane transport	8	7,8	0.756	0.818	Atp5b|1;Atp5a1|1;ATP1B3|1;Atox1|1;G6pdx|1;Atp1a1|1;Coro1a|1;Atp1b3|1	8	1685	303	52649	Biological processes
GO:0051282	regulation of sequestering of calcium ion	4	4	0.759	0.82	Coro1a|1	1	246	303	52649	Biological processes
GO:0030802	regulation of cyclic nucleotide biosynthetic process	8	7,8	0.759	0.82	Cap1|1	1	246	303	52649	Biological processes
GO:0051208	sequestering of calcium ion	11	5,6,10,11	0.762	0.822	Coro1a|1	1	248	303	52649	Biological processes
GO:0030001	metal ion transport	7	7	0.768	0.827	Q3THE6|1;ATP1B3|1;RHOA|1;Atox1|1;Lgals3|1;G6pdx|1;Atp1a1|1;Cltc|1;Coro1a|1;Atp1b3|1	10	2093	303	52649	Biological processes
GO:0071900	regulation of protein serine/threonine kinase activity	10	8,9,10	0.771	0.829	HSP90AB1|1;RHOA|1;RPS3|1;Hsp90ab1|1;Rps3|1	5	1116	303	52649	Biological processes
GO:0017157	regulation of exocytosis	9	5,6,8,9	0.772	0.829	Rac2|1;Anxa1|1	2	487	303	52649	Biological processes
GO:1903305	regulation of regulated secretory pathway	10	6,7,9,10	0.78	0.836	Rac2|1	1	262	303	52649	Biological processes
GO:0045786	negative regulation of cell cycle	4	4	0.782	0.837	HSP90AB1|1;Rps27l|1;Hsp90ab1|1;Calr|1;Npm1|1	5	1132	303	52649	Biological processes
GO:0045944	positive regulation of transcription from RNA polymerase II promoter	9	7,8,9	0.785	0.84	Lmna|1;Park7|1;Pcbp1|1;Ddx17|1;Cnbp|1;Sumo2|1;HNRNPK|1;Hcls1|1;Nme1|1;Wdr5|1;Pfn1|1;Npm1|1;Ruvbl2|1;Hnrnpu|1;Hnrnpk|1	15	3087	303	52649	Biological processes
GO:0034220	ion transmembrane transport	6	5,6	0.785	0.84	Atp5b|1;Atp5a1|1;CFL1|1;ATP1B3|1;Atox1|1;Lgals3|1;CLIC1|1;Slc16a1|1;G6pdx|1;Atp1a1|1;Clic1|1;Coro1a|1;Atp1b3|1	13	2707	303	52649	Biological processes
GO:0001843	neural tube closure	6	6	0.793	0.844	Pfn1|1	1	272	303	52649	Biological processes
GO:0060606	tube closure	5	5	0.794	0.845	Pfn1|1	1	273	303	52649	Biological processes
GO:0051238	sequestering of metal ion	5	4,5	0.8	0.849	Coro1a|1	1	278	303	52649	Biological processes
GO:0051253	negative regulation of RNA metabolic process	7	5,6,7	0.806	0.854	Ywhaq|1;Hnrnpa2b1|1;Cbx3|1;HNRNPK|1;Eno1|1;Pabpc1|1;Hcls1|1;CBX3|1;Calr|1;Set|1;Hnrnpab|1;Npm1|1;Pa2g4|1;Pcna|1;Hnrnpu|1;Cat|1;Hnrnpk|1	17	3523	303	52649	Biological processes
GO:0051046	regulation of secretion	5	5	0.807	0.854	Hspd1|1;Anxa5|1;Rac2|1;Gpi|1;Slc16a1|1;Ppia|1;Spp1|1;Anxa1|1	8	1782	303	52649	Biological processes
GO:0052652	cyclic purine nucleotide metabolic process	9	8,9	0.821	0.866	Cap1|1	1	297	303	52649	Biological processes
GO:0009190	cyclic nucleotide biosynthetic process	8	7,8	0.832	0.876	Cap1|1	1	308	303	52649	Biological processes
GO:0007030	Golgi organization	5	5	0.844	0.886	Ywhaz|1	1	321	303	52649	Biological processes
GO:0006816	calcium ion transport	9	9	0.851	0.891	RHOA|1;Lgals3|1;G6pdx|1;Coro1a|1	4	1040	303	52649	Biological processes
GO:0098655	cation transmembrane transport	7	6,7	0.852	0.892	Atp5b|1;Atp5a1|1;ATP1B3|1;Atox1|1;G6pdx|1;Atp1a1|1;Coro1a|1;Atp1b3|1	8	1884	303	52649	Biological processes
GO:0060402	calcium ion transport into cytosol	7	6,7	0.862	0.9	Coro1a|1	1	342	303	52649	Biological processes
GO:0060401	cytosolic calcium ion transport	10	10	0.873	0.909	Coro1a|1	1	356	303	52649	Biological processes
GO:0018108	peptidyl-tyrosine phosphorylation	8	8	0.881	0.914	Rack1|1;Hsp90aa1|1;Hcls1|1	3	874	303	52649	Biological processes
GO:0018212	peptidyl-tyrosine modification	8	8	0.885	0.918	Rack1|1;Hsp90aa1|1;Hcls1|1	3	884	303	52649	Biological processes
GO:0002009	morphogenesis of an epithelium	6	5,6	0.891	0.923	Ca2|1;RHOA|1;Cfl1|1;Msn|1;Pfn1|1	5	1352	303	52649	Biological processes
GO:0010256	endomembrane system organization	4	4	0.891	0.923	Lmna|1;Rack1|1;ATP1B3|1;Cltc|1;Ywhaz|1;Atp1b3|1	6	1571	303	52649	Biological processes
GO:0032259	methylation	3	3	0.894	0.925	Gart|1;Hsd17b10|1;Wdr5|1	3	904	303	52649	Biological processes
GO:0060562	epithelial tube morphogenesis	7	5,6,7	0.895	0.926	RHOA|1;Cfl1|1;Pfn1|1	3	907	303	52649	Biological processes
GO:0070838	divalent metal ion transport	8	8	0.896	0.926	RHOA|1;Lgals3|1;G6pdx|1;Coro1a|1	4	1141	303	52649	Biological processes
GO:0072511	divalent inorganic cation transport	7	7	0.897	0.927	RHOA|1;Lgals3|1;G6pdx|1;Coro1a|1	4	1144	303	52649	Biological processes
GO:0070588	calcium ion transmembrane transport	10	8,9,10	0.906	0.932	G6pdx|1;Coro1a|1	2	685	303	52649	Biological processes
GO:0001764	neuron migration	8	5,8	0.908	0.933	Hsp90aa1|1	1	412	303	52649	Biological processes
GO:0007265	Ras protein signal transduction	7	6,7	0.911	0.935	Arhgdia|1;Arhgdib|1;RHOA|1;Rhoa|1	4	1185	303	52649	Biological processes
GO:0035295	tube development	4	4	0.924	0.946	AKR1B3|1;RHOA|1;Cfl1|1;Akr1b1|1;Pfn1|1;Cat|1	6	1683	303	52649	Biological processes
GO:0046578	regulation of Ras protein signal transduction	8	7,8	0.931	0.952	Arhgdia|1;Arhgdib|1	2	750	303	52649	Biological processes
GO:0001701	in utero embryonic development	8	8	0.931	0.952	EG433182|1;Gpi|1;Eno1|1;Grn|1	4	1253	303	52649	Biological processes
GO:0048729	tissue morphogenesis	4	4	0.935	0.954	Ca2|1;Gpi|1;RHOA|1;Cfl1|1;Msn|1;Pfn1|1	6	1730	303	52649	Biological processes
GO:0035239	tube morphogenesis	4	4	0.941	0.959	RHOA|1;Cfl1|1;Pfn1|1	3	1044	303	52649	Biological processes
GO:0045892	negative regulation of transcription, DNA-templated	8	6,7,8	0.941	0.959	Ywhaq|1;Hnrnpa2b1|1;Cbx3|1;Eno1|1;Hcls1|1;CBX3|1;Calr|1;Set|1;Hnrnpab|1;Pa2g4|1;Pcna|1;Hnrnpu|1;Cat|1	13	3273	303	52649	Biological processes
GO:1903507	negative regulation of nucleic acid-templated transcription	7	7	0.951	0.967	Ywhaq|1;Hnrnpa2b1|1;Cbx3|1;Eno1|1;Hcls1|1;CBX3|1;Calr|1;Set|1;Hnrnpab|1;Pa2g4|1;Pcna|1;Hnrnpu|1;Cat|1	13	3342	303	52649	Biological processes
GO:0019221	cytokine-mediated signaling pathway	7	5,6,7	0.953	0.968	HSP90AB1|1;Hsp90ab1|1	2	828	303	52649	Biological processes
GO:0048598	embryonic morphogenesis	4	4	0.956	0.971	Rack1|1;Dld|1;Gpi|1;Cfl1|1;Pfn1|1	5	1608	303	52649	Biological processes
GO:1902679	negative regulation of RNA biosynthetic process	6	6	0.956	0.972	Ywhaq|1;Hnrnpa2b1|1;Cbx3|1;Eno1|1;Hcls1|1;CBX3|1;Calr|1;Set|1;Hnrnpab|1;Pa2g4|1;Pcna|1;Hnrnpu|1;Cat|1	13	3385	303	52649	Biological processes
GO:0051056	regulation of small GTPase mediated signal transduction	7	6,7	0.958	0.973	Arhgdia|1;Arhgdib|1	2	852	303	52649	Biological processes
GO:0000122	negative regulation of transcription from RNA polymerase II promoter	9	7,8,9	0.962	0.977	Hnrnpa2b1|1;Eno1|1;Hcls1|1;Calr|1;Hnrnpab|1;Pcna|1;Hnrnpu|1	7	2121	303	52649	Biological processes
GO:0007204	positive regulation of cytosolic calcium ion concentration	12	11,12	0.969	0.981	Coro1a|1	1	596	303	52649	Biological processes
GO:0051480	regulation of cytosolic calcium ion concentration	11	10,11	0.981	0.99	Coro1a|1	1	684	303	52649	Biological processes
GO:0043087	regulation of GTPase activity	6	6	0.983	0.992	Rack1|1;Arhgdia|1;Arhgdib|1;Eif2s1|1	4	1596	303	52649	Biological processes
GO:0010927	cellular component assembly involved in morphogenesis	4	4	0.99	0.996	Actg1|1	1	785	303	52649	Biological processes
GO:0043547	positive regulation of GTPase activity	7	7	0.99	0.996	Rack1|1;Arhgdia|1;Arhgdib|1	3	1444	303	52649	Biological processes
GO:0007167	enzyme linked receptor protein signaling pathway	6	5,6	0.994	0.999	HSP90AB1|1;Hsp90ab1|1;Lgmn|1;Hspa5|1;Vim|1	5	2130	303	52649	Biological processes
GO:0006874	cellular calcium ion homeostasis	10	9,10	0.996	1	Coro1a|1	1	968	303	52649	Biological processes
GO:0055074	calcium ion homeostasis	9	9	0.997	1	Coro1a|1	1	1013	303	52649	Biological processes
GO:0072503	cellular divalent inorganic cation homeostasis	9	8,9	0.997	1	Coro1a|1	1	1018	303	52649	Biological processes
GO:0072507	divalent inorganic cation homeostasis	8	8	0.998	1	Coro1a|1	1	1079	303	52649	Biological processes
GO:0007186	G-protein coupled receptor signaling pathway	5	4,5	1	1	Ca2|1;Rac2|1;Gnb2|1;Dynlt1|1;Anxa1|1	5	3965	303	52649	Biological processes
GO:0006518	peptide metabolic process	5	5	3.38e-28	6.86e-25	VIM|1;G6PDX|1;Rpsa|1;Rack1|1;Eif5a|1;RPS20|1;RPL12|1;RPL30|1;RPL5|1;Eef1d|1;Eif2s1|1;Gm10036|1;EIF3B|1;Hnrnpa2b1|1;Pcbp1|1;RPS11|1;GSR|1;RPS3A1|1;Rps12|1;EPRS|1;AARS|1;SARS|1;Caprin1|1;Rbm3|1;SOD2|1;Hnrnpd|1;RHOA|1;Rps27l|1;RPL9|1;Shmt2|1;Tufm|1;RPS3|1;Rplp2|1;G6pdx|1;Rps20|1;Eef1g|1;Rpl12|1;Rpl11|1;Eif3b|1;Q9D0P6|1;RPS12|1;Eprs|1;Eif1ax|1;Rpl9-ps6|1;Eef1a1|1;Calr|1;Aars|1;Eif1a|1;Npm1|1;Rps27|1;…	65	2166	303	52649	Biological processes
GO:0006412	translation	6	6	3.21e-26	4.35e-23	VIM|1;Rpsa|1;Rack1|1;Eif5a|1;RPS20|1;RPL12|1;RPL30|1;RPL5|1;Eef1d|1;Eif2s1|1;Gm10036|1;EIF3B|1;Hnrnpa2b1|1;Pcbp1|1;RPS11|1;RPS3A1|1;Rps12|1;EPRS|1;AARS|1;SARS|1;Caprin1|1;Rbm3|1;Hnrnpd|1;RHOA|1;Rps27l|1;RPL9|1;Shmt2|1;Tufm|1;RPS3|1;Rplp2|1;Rps20|1;Eef1g|1;Rpl12|1;Rpl11|1;Eif3b|1;Q9D0P6|1;RPS12|1;Eprs|1;Eif1ax|1;Rpl9-ps6|1;Eef1a1|1;Calr|1;Aars|1;Eif1a|1;Npm1|1;Rps27|1;Rpl9|1;Rps3|1;Vim|1;Pa2g4|1;E…	57	1767	303	52649	Biological processes
GO:0043043	peptide biosynthetic process	7	6,7	1.42e-25	1.44e-22	VIM|1;Rpsa|1;Rack1|1;Eif5a|1;RPS20|1;RPL12|1;RPL30|1;RPL5|1;Eef1d|1;Eif2s1|1;Gm10036|1;EIF3B|1;Hnrnpa2b1|1;Pcbp1|1;RPS11|1;RPS3A1|1;Rps12|1;EPRS|1;AARS|1;SARS|1;Caprin1|1;Rbm3|1;Hnrnpd|1;RHOA|1;Rps27l|1;RPL9|1;Shmt2|1;Tufm|1;RPS3|1;Rplp2|1;Rps20|1;Eef1g|1;Rpl12|1;Rpl11|1;Eif3b|1;Q9D0P6|1;RPS12|1;Eprs|1;Eif1ax|1;Rpl9-ps6|1;Eef1a1|1;Calr|1;Aars|1;Eif1a|1;Npm1|1;Rps27|1;Rpl9|1;Rps3|1;Vim|1;Pa2g4|1;E…	57	1821	303	52649	Biological processes
GO:0045454	cell redox homeostasis	6	4,5,6	1.91e-11	1.62e-09	Pdia3|1;Prdx1|1;PDIA6|1;P4HB|1;Dld|1;GSR|1;TXNDC5|1;ERP44|1;Pdia4|1;Pdia6|1;Erp44|1;Txndc5|1;Gsr|1;P4hb|1	14	204	303	52649	Biological processes
GO:0034248	regulation of cellular amide metabolic process	6	5,6	6.94e-11	5.23e-09	VIM|1;Rack1|1;Eif5a|1;PGAM1|1;Eif2s1|1;Hnrnpa2b1|1;Pcbp1|1;Caprin1|1;Hnrnpd|1;RHOA|1;Rps27l|1;Shmt2|1;RPS3|1;Pgam1|1;Eif3b|1;Eprs|1;Calr|1;Aars|1;Npm1|1;Rps3|1;Vim|1;Pa2g4|1;Rpl5|1;Rpl30|1;Rps3a|1;Elavl1|1	26	944	303	52649	Biological processes
GO:0006417	regulation of translation	8	6,7,8	3.91e-10	2.06e-08	VIM|1;Rack1|1;Eif5a|1;Eif2s1|1;Hnrnpa2b1|1;Pcbp1|1;Caprin1|1;Hnrnpd|1;RHOA|1;Rps27l|1;Shmt2|1;RPS3|1;Eif3b|1;Eprs|1;Calr|1;Aars|1;Npm1|1;Rps3|1;Vim|1;Pa2g4|1;Rpl5|1;Rpl30|1;Rps3a|1;Elavl1|1	24	872	303	52649	Biological processes
GO:0010608	posttranscriptional regulation of gene expression	7	6,7	1.65e-09	7.9e-08	VIM|1;Rack1|1;Eif5a|1;Eif2s1|1;Hnrnpa2b1|1;Pcbp1|1;Caprin1|1;Rbm3|1;Hnrnpd|1;RHOA|1;Rps27l|1;Shmt2|1;RPS3|1;Eif3b|1;Eprs|1;Calr|1;Aars|1;Npm1|1;Rps3|1;Vim|1;Pa2g4|1;Rpl5|1;Hnrnpu|1;Rpl30|1;Rps3a|1;Elavl1|1	26	1097	303	52649	Biological processes
GO:0045727	positive regulation of translation	8	6,7,8	5.66e-08	2.11e-06	VIM|1;Eif5a|1;Pcbp1|1;Hnrnpd|1;RHOA|1;Rps27l|1;Npm1|1;Vim|1;Rpl5|1;Rpl30|1;Rps3a|1;Elavl1|1	12	265	303	52649	Biological processes
GO:0006730	one-carbon metabolic process	4	4	6.16e-08	2.28e-06	Ca2|1;Q8BPI7|1;MAT2A|1;Shmt2|1;Q3U4D1|1;AHCY|1;Ahcy|1;Mat2a|1	8	91	303	52649	Biological processes
GO:0006414	translational elongation	7	6,7	1.16e-07	4.05e-06	Rack1|1;Eif5a|1;Eef1d|1;Tufm|1;Rplp2|1;Eef1g|1;Eef1a1|1;Aars|1;Rpl30|1	9	137	303	52649	Biological processes
GO:0043648	dicarboxylic acid metabolic process	7	7	1.36e-07	4.72e-06	Mdh2|1;Got2|1;Dld|1;Mdh1|1;Suclg1|1;Me2|1;Atic|1;Dlst|1;Me1|1;Idh1|1	10	184	303	52649	Biological processes
GO:0006790	sulfur compound metabolic process	4	4	1.42e-07	4.89e-06	G6PDX|1;Hspa9|1;Dld|1;GSR|1;Suclg1|1;SOD2|1;MAT2A|1;Dlst|1;G6pdx|1;Eef1g|1;Q3U4D1|1;AHCY|1;Clic1|1;Ahcy|1;Idh1|1;Gsr|1;Sod2|1;Mat2a|1	18	690	303	52649	Biological processes
GO:0009060	aerobic respiration	7	6,7	1.92e-07	6.36e-06	Vcp|1;Mdh2|1;IDH1|1;Mdh1|1;Uqcrc2|1;Suclg1|1;Shmt2|1;Dlst|1;Idh1|1;Cat|1	10	191	303	52649	Biological processes
GO:1902031	regulation of NADP metabolic process	7	7	2.2e-07	7.09e-06	PGAM1|1;Me2|1;Pgam1|1;Me1|1	4	10	303	52649	Biological processes
GO:0034250	positive regulation of cellular amide metabolic process	7	5,6,7	2.87e-07	8.89e-06	VIM|1;Eif5a|1;Pcbp1|1;Hnrnpd|1;RHOA|1;Rps27l|1;Npm1|1;Vim|1;Rpl5|1;Rpl30|1;Rps3a|1;Elavl1|1	12	308	303	52649	Biological processes
GO:0032204	regulation of telomere maintenance	8	4,5,6,7,8	3.14e-07	9.59e-06	Lmna|1;Hnrnpa1|1;CCT3|1;CCT2|1;Hnrnpa2b1|1;Hnrnpd|1;Tcp1|1;Cct2|1;Hnrnpu|1	9	154	303	52649	Biological processes
GO:0006749	glutathione metabolic process	6	5,6	3.14e-07	9.59e-06	G6PDX|1;GSR|1;SOD2|1;G6pdx|1;Eef1g|1;Clic1|1;Idh1|1;Gsr|1;Sod2|1	9	154	303	52649	Biological processes
GO:0001998	angiotensin-mediated vasoconstriction involved in regulation of systemic arterial blood pressure	11	7,8,9,11	3.44e-07	1.03e-05	G6PDX|1;RHOA|1;G6pdx|1;Rhoa|1	4	11	303	52649	Biological processes
GO:0055114	oxidation-reduction process	4	4	6.69e-07	1.86e-05	Pdia3|1;Prdx1|1;Pgk1|1;Ldha|1;Vcp|1;Mdh2|1;Dld|1;IDH1|1;Park7|1;Mdh1|1;Gpi|1;Uqcrc2|1;Gphn|1;Suclg1|1;SOD2|1;Pycrl|1;Me2|1;Shmt2|1;Dlst|1;Pdia4|1;Gapdh|1;G6pdx|1;Pdia6|1;Fasn|1;Hsd17b10|1;Blvrb|1;Akr1b1|1;Pgd|1;Me1|1;Idh1|1;Gsr|1;Sod2|1;Akr1a1|1;Cat|1;P4hb|1	35	2425	303	52649	Biological processes
GO:0002034	regulation of blood vessel diameter by renin-angiotensin	10	7,8,10	7.38e-07	2.03e-05	G6PDX|1;RHOA|1;G6pdx|1;Rhoa|1	4	13	303	52649	Biological processes
GO:0003072	renal control of peripheral vascular resistance involved in regulation of systemic arterial blood pressure	9	6,7,9	7.38e-07	2.03e-05	G6PDX|1;RHOA|1;G6pdx|1;Rhoa|1	4	13	303	52649	Biological processes
GO:0019322	pentose biosynthetic process	7	7	7.52e-07	2.05e-05	G6PDX|1;G6pdx|1;Pgd|1	3	4	303	52649	Biological processes
GO:1904358	positive regulation of telomere maintenance via telomere lengthening	10	5,6,7,8,9,10	7.91e-07	2.14e-05	Hnrnpa1|1;CCT3|1;CCT2|1;Hnrnpa2b1|1;Tcp1|1;Cct2|1	6	55	303	52649	Biological processes
GO:0042542	response to hydrogen peroxide	5	5	8e-07	2.15e-05	CFL1|1;Rack1|1;Hspd1|1;Park7|1;SOD2|1;RPS3|1;Akr1b1|1;Rps3|1;Sod2|1;Cat|1;Anxa1|1	11	279	303	52649	Biological processes
GO:0042451	purine nucleoside biosynthetic process	7	7	8.35e-07	2.2e-05	Atp5b|1;Atp5a1|1;Gm20390|1;Ak2|1;NME1|1;HPRT|1;Nme1|1;Hprt1|1;Mat2a|1	9	173	303	52649	Biological processes
GO:0046129	purine ribonucleoside biosynthetic process	8	8	8.35e-07	2.2e-05	Atp5b|1;Atp5a1|1;Gm20390|1;Ak2|1;NME1|1;HPRT|1;Nme1|1;Hprt1|1;Mat2a|1	9	173	303	52649	Biological processes
GO:1904356	regulation of telomere maintenance via telomere lengthening	9	5,6,7,8,9	8.98e-07	2.35e-05	Hnrnpa1|1;CCT3|1;CCT2|1;Hnrnpa2b1|1;Tcp1|1;Cct2|1;Hnrnpu|1	7	89	303	52649	Biological processes
GO:0006979	response to oxidative stress	4	4	9.02e-07	2.35e-05	Prdx1|1;G6PDX|1;CFL1|1;Rack1|1;Hspd1|1;CAT|1;Eif2s1|1;Park7|1;PEBP1|1;SOD2|1;Atox1|1;RPS3|1;G6pdx|1;Akr1b1|1;Rps3|1;Idh1|1;Sod2|1;Cat|1;P4hb|1;Anxa1|1	20	954	303	52649	Biological processes
GO:0070199	establishment of protein localization to chromosome	8	6,7,8	9.18e-07	2.38e-05	CCT3|1;CCT2|1;Tcp1|1;Cct2|1;Ruvbl2|1	5	31	303	52649	Biological processes
GO:0097305	response to alcohol	5	5	1.03e-06	2.64e-05	Pdia3|1;Got2|1;PEBP1|1;SOD2|1;Cbx3|1;RHOA|1;Tufm|1;G6pdx|1;Msn|1;Nme1|1;Calr|1;Ruvbl2|1;Sod2|1;Hnrnpu|1;Cat|1;Spp1|1;Anxa1|1	17	710	303	52649	Biological processes
GO:0005996	monosaccharide metabolic process	5	5	1.2e-06	3.02e-05	Pkm|1;GAPDH|1;AKR1B3|1;G6PDX|1;Pgk1|1;FABP5|1;Tpi1|1;Gpi|1;Gapdh|1;G6pdx|1;Fabp5|1;Pgam1|1;Wdr5|1;Akr1b1|1;Pgd|1;Akr1a1|1	16	639	303	52649	Biological processes
GO:0046364	monosaccharide biosynthetic process	6	6	1.27e-06	3.17e-05	G6PDX|1;Pgk1|1;Tpi1|1;Gpi|1;G6pdx|1;Pgam1|1;Wdr5|1;Pgd|1;Akr1a1|1	9	182	303	52649	Biological processes
GO:1904851	positive regulation of establishment of protein localization to telomere	9	4,6,7,8,9	1.4e-06	3.42e-05	CCT3|1;CCT2|1;Tcp1|1;Cct2|1	4	15	303	52649	Biological processes
GO:0006108	malate metabolic process	8	8	1.4e-06	3.42e-05	Mdh2|1;Mdh1|1;Me2|1;Me1|1	4	15	303	52649	Biological processes
GO:0006099	tricarboxylic acid cycle	4	4	1.47e-06	3.52e-05	Mdh2|1;IDH1|1;Mdh1|1;Suclg1|1;Dlst|1;Idh1|1	6	61	303	52649	Biological processes
GO:0045333	cellular respiration	6	5,6	1.56e-06	3.68e-05	Vcp|1;Mdh2|1;Dld|1;IDH1|1;Park7|1;Mdh1|1;Uqcrc2|1;Suclg1|1;SOD2|1;Shmt2|1;Dlst|1;Idh1|1;Sod2|1;Cat|1	14	500	303	52649	Biological processes
GO:0009988	cell-cell recognition	5	5	1.61e-06	3.78e-05	CCT3|1;CCT2|1;Ubap2l|1;Tcp1|1;Msn|1;Cct3|1;Cct2|1;Cct7|1	8	139	303	52649	Biological processes
GO:0070203	regulation of establishment of protein localization to telomere	8	7,8	1.85e-06	4.3e-05	CCT3|1;CCT2|1;Tcp1|1;Cct2|1	4	16	303	52649	Biological processes
GO:0007339	binding of sperm to zona pellucida	5	5	1.98e-06	4.56e-05	CCT3|1;CCT2|1;Ubap2l|1;Tcp1|1;Cct3|1;Cct2|1;Cct7|1	7	100	303	52649	Biological processes
GO:0070202	regulation of establishment of protein localization to chromosome	7	6,7	2.41e-06	5.42e-05	CCT3|1;CCT2|1;Tcp1|1;Cct2|1	4	17	303	52649	Biological processes
GO:0032075	positive regulation of nuclease activity	7	5,6,7	2.41e-06	5.42e-05	RPS3|1;Rps3|1;Hspa5|1;Pcna|1	4	17	303	52649	Biological processes
GO:1901998	toxin transport	5	5	2.57e-06	5.74e-05	CCT3|1;CCT2|1;Tcp1|1;Cct3|1;Cct2|1;Hspa5|1;Cct7|1	7	104	303	52649	Biological processes
GO:0032069	regulation of nuclease activity	6	5,6	2.62e-06	5.8e-05	RPS3|1;Npm1|1;Rps3|1;Hspa5|1;Pcna|1	5	38	303	52649	Biological processes
GO:0035036	sperm-egg recognition	4	4	2.74e-06	6.02e-05	CCT3|1;CCT2|1;Ubap2l|1;Tcp1|1;Cct3|1;Cct2|1;Cct7|1	7	105	303	52649	Biological processes
GO:0006101	citrate metabolic process	8	8	2.8e-06	6.13e-05	Mdh2|1;IDH1|1;Mdh1|1;Suclg1|1;Dlst|1;Idh1|1	6	68	303	52649	Biological processes
GO:1904874	positive regulation of telomerase RNA localization to Cajal body	3	3	3.09e-06	6.54e-05	CCT2|1;Tcp1|1;Cct2|1;Ruvbl2|1	4	18	303	52649	Biological processes
GO:1904816	positive regulation of protein localization to chromosome, telomeric region	8	4,7,8	3.09e-06	6.54e-05	CCT3|1;CCT2|1;Tcp1|1;Cct2|1	4	18	303	52649	Biological processes
GO:0032206	positive regulation of telomere maintenance	8	4,5,6,7,8	3.11e-06	6.55e-05	Hnrnpa1|1;CCT3|1;CCT2|1;Hnrnpa2b1|1;Hnrnpd|1;Tcp1|1;Cct2|1	7	107	303	52649	Biological processes
GO:0002082	regulation of oxidative phosphorylation	8	6,8	3.41e-06	7.07e-05	Vcp|1;Park7|1;RHOA|1;Shmt2|1;Rhoa|1	5	40	303	52649	Biological processes
GO:0032077	positive regulation of deoxyribonuclease activity	8	6,7,8	3.73e-06	7.65e-05	RPS3|1;Rps3|1;Pcna|1	3	6	303	52649	Biological processes
GO:0019510	S-adenosylhomocysteine catabolic process	10	6,7,9,10	3.73e-06	7.65e-05	Q3U4D1|1;AHCY|1;Ahcy|1	3	6	303	52649	Biological processes
GO:0032070	regulation of deoxyribonuclease activity	7	6,7	3.89e-06	7.95e-05	RPS3|1;Npm1|1;Rps3|1;Pcna|1	4	19	303	52649	Biological processes
GO:1904814	regulation of protein localization to chromosome, telomeric region	7	6,7	4.85e-06	9.61e-05	CCT3|1;CCT2|1;Tcp1|1;Cct2|1	4	20	303	52649	Biological processes
GO:0042454	ribonucleoside catabolic process	7	7	4.92e-06	9.65e-05	Pycrl|1;Q3U4D1|1;Hprt1|1;AHCY|1;Ahcy|1	5	43	303	52649	Biological processes
GO:0006734	NADH metabolic process	10	9,10	4.92e-06	9.65e-05	Vcp|1;Mdh2|1;Mdh1|1;Gpi|1;Dlst|1	5	43	303	52649	Biological processes
GO:0009163	nucleoside biosynthetic process	6	6	5.18e-06	0.000101	Atp5b|1;Atp5a1|1;Gm20390|1;Ak2|1;NME1|1;HPRT|1;Nme1|1;Hprt1|1;Mat2a|1	9	216	303	52649	Biological processes
GO:0042455	ribonucleoside biosynthetic process	7	7	5.18e-06	0.000101	Atp5b|1;Atp5a1|1;Gm20390|1;Ak2|1;NME1|1;HPRT|1;Nme1|1;Hprt1|1;Mat2a|1	9	216	303	52649	Biological processes
GO:0070200	establishment of protein localization to telomere	9	7,8,9	5.96e-06	0.000113	CCT3|1;CCT2|1;Tcp1|1;Cct2|1	4	21	303	52649	Biological processes
GO:1901659	glycosyl compound biosynthetic process	6	5,6	6.01e-06	0.000113	Atp5b|1;Atp5a1|1;Gm20390|1;Ak2|1;NME1|1;HPRT|1;Nme1|1;Hprt1|1;Mat2a|1	9	220	303	52649	Biological processes
GO:0009164	nucleoside catabolic process	7	6,7	6.18e-06	0.000115	Pycrl|1;Q3U4D1|1;Hprt1|1;AHCY|1;Ahcy|1	5	45	303	52649	Biological processes
GO:0090666	scaRNA localization to Cajal body	6	6	6.49e-06	0.000121	CCT2|1;Tcp1|1;Cct2|1	3	7	303	52649	Biological processes
GO:0034599	cellular response to oxidative stress	5	5	6.57e-06	0.000121	Prdx1|1;CFL1|1;Rack1|1;Eif2s1|1;Park7|1;SOD2|1;Atox1|1;RPS3|1;G6pdx|1;Akr1b1|1;Rps3|1;Sod2|1;P4hb|1;Anxa1|1	14	567	303	52649	Biological processes
GO:0014823	response to activity	3	3	6.66e-06	0.000122	CFL1|1;Hspd1|1;Got2|1;PEBP1|1;SOD2|1;Sod2|1;Cat|1	7	120	303	52649	Biological processes
GO:1904872	regulation of telomerase RNA localization to Cajal body	7	4,7	7.25e-06	0.000132	CCT2|1;Tcp1|1;Cct2|1;Ruvbl2|1	4	22	303	52649	Biological processes
GO:0032210	regulation of telomere maintenance via telomerase	10	6,7,8,9,10	7.27e-06	0.000132	Hnrnpa1|1;CCT3|1;CCT2|1;Tcp1|1;Cct2|1;Hnrnpu|1	6	80	303	52649	Biological processes
GO:0009725	response to hormone	4	4	7.68e-06	0.000138	Pkm|1;AKR1B3|1;CFL1|1;Hspd1|1;Anxa5|1;Ca2|1;Got2|1;YWHAG|1;Gpi|1;PEBP1|1;Cbx3|1;RHOA|1;Msn|1;Atp1a1|1;Hcls1|1;Ywhag|1;Nme1|1;Eprs|1;Akr1b1|1;Calr|1;Ruvbl2|1;Idh1|1;Rhoa|1;Hnrnpu|1;Cat|1;Spp1|1;Mat2a|1;Anxa1|1	28	1919	303	52649	Biological processes
GO:0016051	carbohydrate biosynthetic process	5	5	8.19e-06	0.000145	AKR1B3|1;G6PDX|1;Pgk1|1;Tpi1|1;Gpi|1;G6pdx|1;Pgam1|1;Cltc|1;Wdr5|1;Akr1b1|1;Pgd|1;Akr1a1|1	12	426	303	52649	Biological processes
GO:0090671	telomerase RNA localization to Cajal body	6	6	8.74e-06	0.000153	CCT2|1;Tcp1|1;Cct2|1;Ruvbl2|1	4	23	303	52649	Biological processes
GO:0090670	RNA localization to Cajal body	5	5	8.74e-06	0.000153	CCT2|1;Tcp1|1;Cct2|1;Ruvbl2|1	4	23	303	52649	Biological processes
GO:0090672	telomerase RNA localization	5	5	8.74e-06	0.000153	CCT2|1;Tcp1|1;Cct2|1;Ruvbl2|1	4	23	303	52649	Biological processes
GO:1901701	cellular response to oxygen-containing compound	5	5	9.36e-06	0.000162	Pkm|1;AKR1B3|1;Pdia3|1;Prdx1|1;CFL1|1;Rack1|1;Anxa5|1;Ca2|1;Park7|1;YWHAG|1;NME1|1;SOD2|1;LGMN|1;Cbx3|1;RHOA|1;RPS3|1;Msn|1;Ywhag|1;Nme1|1;Eprs|1;Lgmn|1;Akr1b1|1;Ruvbl2|1;Rps3|1;Hspa5|1;Hsp90b1|1;Sod2|1;Actb|1;Hnrnpu|1;Spp1|1;Anxa1|1	31	2273	303	52649	Biological processes
GO:0022618	ribonucleoprotein complex assembly	5	5	9.62e-06	0.000166	Rpsa|1;Eif2s1|1;Gm10036|1;EIF3B|1;Sf3a1|1;SNRPF|1;Rpl12|1;Rpl11|1;Eif3b|1;Snrpf|1;G3bp1|1;Ruvbl2|1;Rpl5|1	13	508	303	52649	Biological processes
GO:1901654	response to ketone	5	5	1.02e-05	0.000174	AKR1B3|1;Gpi|1;NME1|1;PEBP1|1;Cbx3|1;Msn|1;Nme1|1;Akr1b1|1;Calr|1;Hnrnpu|1;Spp1|1	11	364	303	52649	Biological processes
GO:0072350	tricarboxylic acid metabolic process	7	7	1.03e-05	0.000175	Mdh2|1;IDH1|1;Mdh1|1;Suclg1|1;Dlst|1;Idh1|1	6	85	303	52649	Biological processes
GO:0032212	positive regulation of telomere maintenance via telomerase	9	6,7,8,9	1.16e-05	0.000194	Hnrnpa1|1;CCT3|1;CCT2|1;Tcp1|1;Cct2|1	5	51	303	52649	Biological processes
GO:0006006	glucose metabolic process	7	7	1.16e-05	0.000194	Pkm|1;GAPDH|1;G6PDX|1;Pgk1|1;FABP5|1;Tpi1|1;Gpi|1;Gapdh|1;G6pdx|1;Fabp5|1;Pgam1|1;Wdr5|1	12	441	303	52649	Biological processes
GO:0033574	response to testosterone	6	6	1.26e-05	0.00021	Gpi|1;NME1|1;Msn|1;Nme1|1;Calr|1;Spp1|1	6	88	303	52649	Biological processes
GO:0010042	response to manganese ion	6	6	1.45e-05	0.000239	Eif2s1|1;SOD2|1;Hspa5|1;Sod2|1	4	26	303	52649	Biological processes
GO:1901068	guanosine-containing compound metabolic process	8	8	1.53e-05	0.000251	Gm20390|1;NME1|1;Gphn|1;RHOA|1;Nme1|1;Hprt1|1	6	91	303	52649	Biological processes
GO:0000302	response to reactive oxygen species	5	5	1.57e-05	0.000255	Prdx1|1;CFL1|1;Rack1|1;Hspd1|1;Park7|1;SOD2|1;RPS3|1;Akr1b1|1;Rps3|1;Sod2|1;Cat|1;Anxa1|1	12	455	303	52649	Biological processes
GO:0071826	ribonucleoprotein complex subunit organization	5	5	1.69e-05	0.000271	Rpsa|1;Eif2s1|1;Gm10036|1;EIF3B|1;Sf3a1|1;SNRPF|1;Rpl12|1;Rpl11|1;Eif3b|1;Snrpf|1;G3bp1|1;Ruvbl2|1;Rpl5|1	13	536	303	52649	Biological processes
GO:0006152	purine nucleoside catabolic process	8	7,8	1.97e-05	0.000312	Q3U4D1|1;Hprt1|1;AHCY|1;Ahcy|1	4	28	303	52649	Biological processes
GO:0046130	purine ribonucleoside catabolic process	9	8,9	1.97e-05	0.000312	Q3U4D1|1;Hprt1|1;AHCY|1;Ahcy|1	4	28	303	52649	Biological processes
GO:0002181	cytoplasmic translation	7	7	2e-05	0.000315	EIF3B|1;Rplp2|1;Rps20|1;Rpl11|1;Rps3|1;Rpl30|1;Rps3a|1	7	142	303	52649	Biological processes
GO:1901658	glycosyl compound catabolic process	5	5	2.18e-05	0.000341	Pycrl|1;Q3U4D1|1;Hprt1|1;AHCY|1;Ahcy|1	5	58	303	52649	Biological processes
GO:0042743	hydrogen peroxide metabolic process	5	5	2.2e-05	0.000342	Prdx1|1;CAT|1;Park7|1;SOD2|1;Sod2|1;Cat|1	6	97	303	52649	Biological processes
GO:0048545	response to steroid hormone	5	5	2.83e-05	0.000432	Hspd1|1;Ca2|1;Gpi|1;PEBP1|1;Cbx3|1;RHOA|1;Msn|1;Atp1a1|1;Nme1|1;Calr|1;Ruvbl2|1;Idh1|1;Rhoa|1;Hnrnpu|1;Cat|1;Spp1|1;Anxa1|1	17	916	303	52649	Biological processes
GO:0006103	2-oxoglutarate metabolic process	8	8	2.99e-05	0.000456	Got2|1;Dld|1;Dlst|1;Idh1|1	4	31	303	52649	Biological processes
GO:0006403	RNA localization	4	4	3.07e-05	0.000462	Rpsa|1;Eif5a|1;CCT2|1;Hnrnpa2b1|1;Rbm8a|1;Tcp1|1;Cct2|1;Npm1|1;Ruvbl2|1;Hnrnpu|1	10	338	303	52649	Biological processes
GO:0003044	regulation of systemic arterial blood pressure mediated by a chemical signal	8	6,8	3.27e-05	0.000463	G6PDX|1;SOD2|1;RHOA|1;G6pdx|1;Sod2|1;Rhoa|1	6	104	303	52649	Biological processes
GO:1905023	positive regulation of threonine-tRNA ligase activity	8	8	3.3e-05	0.000463	RPL5|1;Rpl5|1	2	2	303	52649	Biological processes
GO:1905015	regulation of isoleucine-tRNA ligase activity	7	7	3.3e-05	0.000463	RPL5|1;Rpl5|1	2	2	303	52649	Biological processes
GO:0019406	hexitol biosynthetic process	7	6,7	3.3e-05	0.000463	AKR1B3|1;Akr1b1|1	2	2	303	52649	Biological processes
GO:1905017	positive regulation of isoleucine-tRNA ligase activity	8	8	3.3e-05	0.000463	RPL5|1;Rpl5|1	2	2	303	52649	Biological processes
GO:0061481	response to TNF agonist	4	4	3.3e-05	0.000463	RPS3|1;Rps3|1	2	2	303	52649	Biological processes
GO:0048773	erythrophore differentiation	7	6,7	3.3e-05	0.000463	SOD2|1;Sod2|1	2	2	303	52649	Biological processes
GO:1905020	positive regulation of methionine-tRNA ligase activity	8	8	3.3e-05	0.000463	RPL5|1;Rpl5|1	2	2	303	52649	Biological processes
GO:0003068	regulation of systemic arterial blood pressure by acetylcholine	10	7,8,10	3.3e-05	0.000463	SOD2|1;Sod2|1	2	2	303	52649	Biological processes
GO:0006061	sorbitol biosynthetic process	8	7,8	3.3e-05	0.000463	AKR1B3|1;Akr1b1|1	2	2	303	52649	Biological processes
GO:0003070	regulation of systemic arterial blood pressure by neurotransmitter	9	6,7,9	3.3e-05	0.000463	SOD2|1;Sod2|1	2	2	303	52649	Biological processes
GO:0051086	chaperone mediated protein folding independent of cofactor	6	5,6	3.3e-05	0.000463	CCT2|1;Cct2|1	2	2	303	52649	Biological processes
GO:1905021	regulation of threonine-tRNA ligase activity	7	7	3.3e-05	0.000463	RPL5|1;Rpl5|1	2	2	303	52649	Biological processes
GO:2001272	positive regulation of cysteine-type endopeptidase activity involved in execution phase of apoptosis	11	6,7,9,10,11	3.3e-05	0.000463	RPS3|1;Rps3|1	2	2	303	52649	Biological processes
GO:0003069	acetylcholine-mediated vasodilation involved in regulation of systemic arterial blood pressure	11	7,8,9,11	3.3e-05	0.000463	SOD2|1;Sod2|1	2	2	303	52649	Biological processes
GO:1905018	regulation of methionine-tRNA ligase activity	7	7	3.3e-05	0.000463	RPL5|1;Rpl5|1	2	2	303	52649	Biological processes
GO:0097238	cellular response to methylglyoxal	6	6	3.3e-05	0.000463	AKR1B3|1;Akr1b1|1	2	2	303	52649	Biological processes
GO:0032846	positive regulation of homeostatic process	5	3,5	3.44e-05	0.00048	Hnrnpa1|1;CCT3|1;CCT2|1;Ca2|1;Hnrnpa2b1|1;ISG15|1;Hnrnpd|1;Tcp1|1;Cct2|1;Isg15|1;Spp1|1;Anxa1|1	12	493	303	52649	Biological processes
GO:0000377	RNA splicing, via transesterification reactions with bulged adenosine as nucleophile	10	9,10	3.93e-05	0.000541	Hnrnpa1|1;SF3B3|1;Hnrnpa2b1|1;Sf3a1|1;Phf5a|1;SNRPF|1;SF3B5|1;HNRNPK|1;Sf3b3|1;Sf3b5|1;Snrpf|1;Npm1|1;Hnrnpu|1;Hnrnpk|1	14	667	303	52649	Biological processes
GO:0000398	mRNA splicing, via spliceosome	11	8,9,10,11	3.93e-05	0.000541	Hnrnpa1|1;SF3B3|1;Hnrnpa2b1|1;Sf3a1|1;Phf5a|1;SNRPF|1;SF3B5|1;HNRNPK|1;Sf3b3|1;Sf3b5|1;Snrpf|1;Npm1|1;Hnrnpu|1;Hnrnpk|1	14	667	303	52649	Biological processes
GO:0033591	response to L-ascorbic acid	6	5,6	4e-05	0.000547	SOD2|1;Sod2|1;Cat|1	3	12	303	52649	Biological processes
GO:0000375	RNA splicing, via transesterification reactions	9	8,9	4.05e-05	0.000553	Hnrnpa1|1;SF3B3|1;Hnrnpa2b1|1;Sf3a1|1;Phf5a|1;SNRPF|1;SF3B5|1;HNRNPK|1;Sf3b3|1;Sf3b5|1;Snrpf|1;Npm1|1;Hnrnpu|1;Hnrnpk|1	14	669	303	52649	Biological processes
GO:0046039	GTP metabolic process	9	8,9	4.1e-05	0.000557	Gm20390|1;NME1|1;Gphn|1;RHOA|1;Nme1|1	5	66	303	52649	Biological processes
GO:0010950	positive regulation of endopeptidase activity	8	8	4.42e-05	0.000595	Rack1|1;Vcp|1;Hspd1|1;LGMN|1;RHOA|1;Rps27l|1;RPS3|1;Lgmn|1;Psme2|1;Rps3|1	10	353	303	52649	Biological processes
GO:0034976	response to endoplasmic reticulum stress	5	5	5.13e-05	0.000676	Pdia3|1;Vcp|1;Eif2s1|1;Park7|1;Sdf2l1|1;Pdia6|1;Erp44|1;Txndc5|1;Aars|1;Hspa5|1;Hsp90b1|1;P4hb|1	12	514	303	52649	Biological processes
GO:0051881	regulation of mitochondrial membrane potential	5	5	5.22e-05	0.000686	Rack1|1;Vcp|1;Park7|1;SOD2|1;CLIC1|1;Clic1|1;Sod2|1	7	165	303	52649	Biological processes
GO:0008380	RNA splicing	8	7,8	6.17e-05	0.000795	Hnrnpa1|1;SF3B3|1;Hnrnpf|1;Hnrnpa2b1|1;Sf3a1|1;Phf5a|1;SNRPF|1;Rbm8a|1;SF3B5|1;HNRNPK|1;Pabpc1|1;Sf3b3|1;Sf3b5|1;Snrpf|1;Npm1|1;Hnrnpu|1;Hnrnpk|1	17	976	303	52649	Biological processes
GO:1903578	regulation of ATP metabolic process	10	7,9,10	6.78e-05	0.000856	Vcp|1;PGAM1|1;Park7|1;RHOA|1;Shmt2|1;Pgam1|1;Rhoa|1	7	172	303	52649	Biological processes
GO:0009118	regulation of nucleoside metabolic process	6	6	6.78e-05	0.000856	Vcp|1;PGAM1|1;Park7|1;RHOA|1;Shmt2|1;Pgam1|1;Rhoa|1	7	172	303	52649	Biological processes
GO:0034614	cellular response to reactive oxygen species	6	6	7.99e-05	0.00099	Prdx1|1;CFL1|1;Rack1|1;Park7|1;RPS3|1;Akr1b1|1;Rps3|1;Sod2|1;Anxa1|1	9	306	303	52649	Biological processes
GO:0006397	mRNA processing	8	7,8	8.02e-05	0.000991	Hnrnpa1|1;SF3B3|1;Hnrnpf|1;Hnrnpa2b1|1;Pcbp1|1;Sf3a1|1;Phf5a|1;SNRPF|1;Rbm8a|1;SF3B5|1;HNRNPK|1;Pabpc1|1;Sf3b3|1;Sf3b5|1;Snrpf|1;Npm1|1;Hnrnpu|1;Hnrnpk|1	18	1097	303	52649	Biological processes
GO:0003085	negative regulation of systemic arterial blood pressure	8	6,8	8.35e-05	0.00102	G6PDX|1;SOD2|1;G6pdx|1;Sod2|1	4	40	303	52649	Biological processes
GO:0019835	cytolysis	3	3	8.6e-05	0.00104	LYZ2|1;ALB|1;Lyz2|1;Hprt1|1;Alb|1	5	77	303	52649	Biological processes
GO:2001252	positive regulation of chromosome organization	7	6,7	9.71e-05	0.00116	Hnrnpa1|1;CCT3|1;CCT2|1;Hnrnpa2b1|1;Hnrnpd|1;Tcp1|1;Cct2|1;Ruvbl2|1;Hnrnpu|1	9	314	303	52649	Biological processes
GO:0019836	hemolysis by symbiont of host erythrocytes	10	6,7,9,10	9.87e-05	0.00116	ALB|1;Alb|1	2	3	303	52649	Biological processes
GO:0006060	sorbitol metabolic process	7	6,7	9.87e-05	0.00116	AKR1B3|1;Akr1b1|1	2	3	303	52649	Biological processes
GO:1902546	positive regulation of DNA N-glycosylase activity	7	7	9.87e-05	0.00116	RPS3|1;Rps3|1	2	3	303	52649	Biological processes
GO:0044179	hemolysis in other organism	5	5	9.87e-05	0.00116	ALB|1;Alb|1	2	3	303	52649	Biological processes
GO:0001897	cytolysis by symbiont of host cells	9	6,8,9	9.87e-05	0.00116	ALB|1;Alb|1	2	3	303	52649	Biological processes
GO:0052331	hemolysis in other organism involved in symbiotic interaction	5	5	9.87e-05	0.00116	ALB|1;Alb|1	2	3	303	52649	Biological processes
GO:0009206	purine ribonucleoside triphosphate biosynthetic process	9	8,9	0.000103	0.0012	Pkm|1;Atp5b|1;Atp5a1|1;Gm20390|1;Vcp|1;NME1|1;Nme1|1	7	184	303	52649	Biological processes
GO:0015980	energy derivation by oxidation of organic compounds	5	4,5	0.000105	0.00121	Vcp|1;Mdh2|1;Dld|1;IDH1|1;Park7|1;Mdh1|1;Uqcrc2|1;Suclg1|1;SOD2|1;Shmt2|1;Dlst|1;Idh1|1;Sod2|1;Cat|1	14	732	303	52649	Biological processes
GO:0009145	purine nucleoside triphosphate biosynthetic process	8	7,8	0.000107	0.00123	Pkm|1;Atp5b|1;Atp5a1|1;Gm20390|1;Vcp|1;NME1|1;Nme1|1	7	185	303	52649	Biological processes
GO:2001056	positive regulation of cysteine-type endopeptidase activity	9	9	0.000109	0.00125	Rack1|1;Vcp|1;Hspd1|1;LGMN|1;RHOA|1;Rps27l|1;RPS3|1;Lgmn|1;Rps3|1	9	319	303	52649	Biological processes
GO:0006107	oxaloacetate metabolic process	8	8	0.000121	0.00136	Mdh2|1;Got2|1;Mdh1|1	3	17	303	52649	Biological processes
GO:0034214	protein hexamerization	8	7,8	0.000121	0.00136	Vcp|1;MAT2A|1;Mat2a|1	3	17	303	52649	Biological processes
GO:0032071	regulation of endodeoxyribonuclease activity	8	7,8	0.000121	0.00136	RPS3|1;Npm1|1;Rps3|1	3	17	303	52649	Biological processes
GO:1901070	guanosine-containing compound biosynthetic process	9	9	0.000122	0.00136	Gm20390|1;NME1|1;Nme1|1;Hprt1|1	4	44	303	52649	Biological processes
GO:0072523	purine-containing compound catabolic process	6	6	0.000123	0.00137	Rack1|1;Hint1|1;Q3U4D1|1;Hprt1|1;AHCY|1;Ahcy|1	6	132	303	52649	Biological processes
GO:2001242	regulation of intrinsic apoptotic signaling pathway	7	6,7	0.000126	0.0014	Rack1|1;Tpt1|1;Park7|1;HNRNPK|1;RPS3|1;Rpl11|1;Rps3|1;Sod2|1;P4hb|1;Hnrnpk|1	10	401	303	52649	Biological processes
GO:0070301	cellular response to hydrogen peroxide	7	6,7	0.00013	0.00143	CFL1|1;Rack1|1;Park7|1;RPS3|1;Akr1b1|1;Rps3|1;Anxa1|1	7	191	303	52649	Biological processes
GO:0019318	hexose metabolic process	6	6	0.000137	0.0015	Pkm|1;GAPDH|1;G6PDX|1;Pgk1|1;FABP5|1;Tpi1|1;Gpi|1;Gapdh|1;G6pdx|1;Fabp5|1;Pgam1|1;Wdr5|1	12	571	303	52649	Biological processes
GO:0009201	ribonucleoside triphosphate biosynthetic process	8	7,8	0.000139	0.00151	Pkm|1;Atp5b|1;Atp5a1|1;Gm20390|1;Vcp|1;NME1|1;Nme1|1	7	193	303	52649	Biological processes
GO:0003071	renal system process involved in regulation of systemic arterial blood pressure	8	5,6,8	0.000145	0.00157	G6PDX|1;RHOA|1;G6pdx|1;Rhoa|1	4	46	303	52649	Biological processes
GO:0010952	positive regulation of peptidase activity	7	7	0.000148	0.0016	Rack1|1;Vcp|1;Hspd1|1;LGMN|1;RHOA|1;Rps27l|1;RPS3|1;Lgmn|1;Psme2|1;Rps3|1	10	409	303	52649	Biological processes
GO:0010595	positive regulation of endothelial cell migration	8	5,7,8	0.000153	0.00163	Atp5b|1;Atp5a1|1;Gpi|1;LGMN|1;Lgmn|1;Calr|1;Anxa1|1	7	196	303	52649	Biological processes
GO:0016071	mRNA metabolic process	7	6,7	0.000174	0.00184	Hnrnpa1|1;SF3B3|1;Hnrnpf|1;Hnrnpa2b1|1;Pcbp1|1;CSDE1|1;Sf3a1|1;Phf5a|1;SNRPF|1;Rbm8a|1;SF3B5|1;HNRNPK|1;Pabpc1|1;Sf3b3|1;Csde1|1;Sf3b5|1;Snrpf|1;Npm1|1;Hnrnpu|1;Hnrnpk|1	20	1381	303	52649	Biological processes
GO:0019079	viral genome replication	7	6,7	0.00019	0.00199	Vcp|1;Pcbp1|1;ISG15|1;Pabpc1|1;Isg15|1;Ppia|1;Pcbp2|1	7	203	303	52649	Biological processes
GO:0033554	cellular response to stress	4	4	0.000192	0.002	Lmna|1;AKR1B3|1;Pdia3|1;Prdx1|1;Pgk1|1;CFL1|1;Rack1|1;Hnrnpa1|1;Vcp|1;Hspd1|1;Anxa5|1;Ca2|1;Eif2s1|1;Tpt1|1;Park7|1;Mdh1|1;ALB|1;Pfkp|1;SOD2|1;RHOA|1;Rps27l|1;HNRNPK|1;Atox1|1;RUVBL2|1;Sdf2l1|1;RPS3|1;G6pdx|1;Pdia6|1;Nme1|1;Alb|1;Erp44|1;Akr1b1|1;Calr|1;Txndc5|1;Aars|1;Snrpf|1;Npm1|1;Ruvbl2|1;Rps3|1;Hspa5|1;Hsp90b1|1;Pcna|1;Sod2|1;P4hb|1;Spp1|1;Anxa1|1;Hnrnpk|1	47	4760	303	52649	Biological processes
GO:1902544	regulation of DNA N-glycosylase activity	6	6	0.000197	0.002	RPS3|1;Rps3|1	2	4	303	52649	Biological processes
GO:1904695	positive regulation of vascular smooth muscle contraction	8	6,8	0.000197	0.002	RHOA|1;Rhoa|1	2	4	303	52649	Biological processes
GO:1905051	regulation of base-excision repair	9	7,8,9	0.000197	0.002	RPS3|1;Rps3|1	2	4	303	52649	Biological processes
GO:0018931	naphthalene metabolic process	6	6	0.000197	0.002	AKR1B3|1;Akr1b1|1	2	4	303	52649	Biological processes
GO:1903632	positive regulation of aminoacyl-tRNA ligase activity	7	7	0.000197	0.002	RPL5|1;Rpl5|1	2	4	303	52649	Biological processes
GO:0009051	pentose-phosphate shunt, oxidative branch	10	6,7,9,10	0.000197	0.002	G6pdx|1;Pgd|1	2	4	303	52649	Biological processes
GO:0006059	hexitol metabolic process	6	5,6	0.000197	0.002	AKR1B3|1;Akr1b1|1	2	4	303	52649	Biological processes
GO:0002033	angiotensin-mediated vasodilation involved in regulation of systemic arterial blood pressure	11	7,8,9,11	0.000197	0.002	G6PDX|1;G6pdx|1	2	4	303	52649	Biological processes
GO:0090420	naphthalene-containing compound metabolic process	5	5	0.000197	0.002	AKR1B3|1;Akr1b1|1	2	4	303	52649	Biological processes
GO:1905053	positive regulation of base-excision repair	10	6,8,9,10	0.000197	0.002	RPS3|1;Rps3|1	2	4	303	52649	Biological processes
GO:0006424	glutamyl-tRNA aminoacylation	11	8,10,11	0.000197	0.002	EPRS|1;Eprs|1	2	4	303	52649	Biological processes
GO:0036376	sodium ion export from cell	11	10,11	0.0002	0.00201	ATP1B3|1;Atp1a1|1;Atp1b3|1	3	20	303	52649	Biological processes
GO:0019321	pentose metabolic process	6	6	0.0002	0.00201	G6PDX|1;G6pdx|1;Pgd|1	3	20	303	52649	Biological processes
GO:0000027	ribosomal large subunit assembly	6	6	0.000217	0.00217	Gm10036|1;Rpl12|1;Rpl11|1;Rpl5|1	4	51	303	52649	Biological processes
GO:0051262	protein tetramerization	8	7,8	0.000218	0.00217	Pkm|1;Krt1|1;Krt10|1;Shmt2|1;Hprt1|1;Hsd17b10|1;Me1|1;Sod2|1;Cat|1	9	350	303	52649	Biological processes
GO:0097306	cellular response to alcohol	6	6	0.000219	0.00217	Pdia3|1;SOD2|1;Cbx3|1;Msn|1;Ruvbl2|1;Sod2|1;Hnrnpu|1;Spp1|1	8	276	303	52649	Biological processes
GO:0019674	NAD metabolic process	9	8,9	0.000221	0.00218	Vcp|1;Mdh2|1;Mdh1|1;Gpi|1;Dlst|1	5	94	303	52649	Biological processes
GO:0045471	response to ethanol	6	6	0.000235	0.00231	Got2|1;PEBP1|1;SOD2|1;RHOA|1;Tufm|1;G6pdx|1;Sod2|1;Cat|1	8	279	303	52649	Biological processes
GO:0006413	translational initiation	7	4,7	0.000259	0.00251	Eif2s1|1;EIF3B|1;Eif3b|1;Eif1ax|1;Eif1a|1;Npm1|1;Eif4a1|1;Eif2s3x|1	8	283	303	52649	Biological processes
GO:0071436	sodium ion export	10	9,10	0.000268	0.00257	ATP1B3|1;Atp1a1|1;Atp1b3|1	3	22	303	52649	Biological processes
GO:0031392	regulation of prostaglandin biosynthetic process	10	8,9,10	0.000268	0.00257	FABP5|1;Fabp5|1;Anxa1|1	3	22	303	52649	Biological processes
GO:2001279	regulation of unsaturated fatty acid biosynthetic process	8	7,8	0.000268	0.00257	FABP5|1;Fabp5|1;Anxa1|1	3	22	303	52649	Biological processes
GO:0009142	nucleoside triphosphate biosynthetic process	7	6,7	0.000269	0.00257	Pkm|1;Atp5b|1;Atp5a1|1;Gm20390|1;Vcp|1;NME1|1;Nme1|1	7	215	303	52649	Biological processes
GO:1903630	regulation of aminoacyl-tRNA ligase activity	6	6	0.000326	0.003	RPL5|1;Rpl5|1	2	5	303	52649	Biological processes
GO:0034021	response to silicon dioxide	5	5	0.000326	0.003	SOD2|1;Sod2|1	2	5	303	52649	Biological processes
GO:0032079	positive regulation of endodeoxyribonuclease activity	9	7,8,9	0.000326	0.003	RPS3|1;Rps3|1	2	5	303	52649	Biological processes
GO:0070966	nuclear-transcribed mRNA catabolic process, no-go decay	10	8,9,10	0.000326	0.003	CSDE1|1;Csde1|1	2	5	303	52649	Biological processes
GO:0019521	D-gluconate metabolic process	6	6	0.000326	0.003	PGD|1;Pgd|1	2	5	303	52649	Biological processes
GO:2000435	negative regulation of protein neddylation	10	8,9,10	0.000326	0.003	Rpl11|1;Rpl5|1	2	5	303	52649	Biological processes
GO:0019520	aldonic acid metabolic process	5	5	0.000326	0.003	PGD|1;Pgd|1	2	5	303	52649	Biological processes
GO:0051801	cytolysis in other organism involved in symbiotic interaction	5	5	0.000326	0.003	ALB|1;Alb|1	2	5	303	52649	Biological processes
GO:0051659	maintenance of mitochondrion location	6	5,6	0.000326	0.003	ALB|1;Alb|1	2	5	303	52649	Biological processes
GO:0071000	response to magnetism	4	4	0.000326	0.003	SOD2|1;Sod2|1	2	5	303	52649	Biological processes
GO:0070198	protein localization to chromosome, telomeric region	8	8	0.000334	0.00306	CCT3|1;CCT2|1;Tcp1|1;Cct2|1	4	57	303	52649	Biological processes
GO:0043467	regulation of generation of precursor metabolites and energy	5	5	0.000344	0.00314	Vcp|1;PGAM1|1;Park7|1;RHOA|1;Shmt2|1;Pgam1|1;Rhoa|1	7	224	303	52649	Biological processes
GO:0022613	ribonucleoprotein complex biogenesis	4	4	0.000346	0.00315	Rpsa|1;Eif2s1|1;Gm10036|1;EIF3B|1;Sf3a1|1;SNRPF|1;Rpl12|1;Rpl11|1;Eif3b|1;Snrpf|1;Npm1|1;G3bp1|1;Ruvbl2|1;Pa2g4|1;Rpl5|1	15	923	303	52649	Biological processes
GO:0051289	protein homotetramerization	9	8,9	0.000361	0.00325	Pkm|1;Shmt2|1;Hprt1|1;Hsd17b10|1;Sod2|1;Cat|1	6	161	303	52649	Biological processes
GO:1901361	organic cyclic compound catabolic process	5	5	0.00037	0.00332	Rack1|1;Vcp|1;Hint1|1;CSDE1|1;Pycrl|1;BLVRB|1;Pabpc1|1;Pgam1|1;Q3U4D1|1;Csde1|1;Hprt1|1;Blvrb|1;AHCY|1;Ahcy|1;Spp1|1	15	929	303	52649	Biological processes
GO:0097193	intrinsic apoptotic signaling pathway	6	5,6	0.000388	0.00345	Rack1|1;Tpt1|1;Park7|1;Hint1|1;SOD2|1;Rps27l|1;HNRNPK|1;RPS3|1;Rpl11|1;Rps3|1;Sod2|1;P4hb|1;Hnrnpk|1	13	735	303	52649	Biological processes
GO:0044270	cellular nitrogen compound catabolic process	5	5	0.000403	0.00358	Rack1|1;Vcp|1;Hint1|1;CSDE1|1;Pycrl|1;BLVRB|1;Pabpc1|1;Pgam1|1;Q3U4D1|1;Csde1|1;Hprt1|1;Blvrb|1;AHCY|1;Ahcy|1	14	836	303	52649	Biological processes
GO:0003084	positive regulation of systemic arterial blood pressure	8	6,8	0.000407	0.0036	G6PDX|1;RHOA|1;G6pdx|1;Rhoa|1	4	60	303	52649	Biological processes
GO:2000116	regulation of cysteine-type endopeptidase activity	8	8	0.000418	0.00369	Rack1|1;Vcp|1;Hspd1|1;Park7|1;Gpi|1;LGMN|1;RHOA|1;Rps27l|1;RPS3|1;Lgmn|1;Rps3|1	11	554	303	52649	Biological processes
GO:0033993	response to lipid	5	5	0.00043	0.00378	Pdia3|1;Hspd1|1;Ca2|1;Gpi|1;NME1|1;PEBP1|1;SOD2|1;Cbx3|1;RHOA|1;Msn|1;Atp1a1|1;Nme1|1;Aldoa|1;Calr|1;Ruvbl2|1;Pcna|1;Idh1|1;Sod2|1;Rhoa|1;Hnrnpu|1;Grn|1;Cat|1;Spp1|1;Anxa1|1	24	1946	303	52649	Biological processes
GO:0006584	catecholamine metabolic process	7	5,7	0.000438	0.00382	AKR1B3|1;Park7|1;Mtpn|1;Hprt1|1;Akr1b1|1	5	109	303	52649	Biological processes
GO:0009712	catechol-containing compound metabolic process	6	6	0.000438	0.00382	AKR1B3|1;Park7|1;Mtpn|1;Hprt1|1;Akr1b1|1	5	109	303	52649	Biological processes
GO:1903427	negative regulation of reactive oxygen species biosynthetic process	5	5	0.000461	0.00401	Hspd1|1;RHOA|1;Eef1a1|1;Rhoa|1	4	62	303	52649	Biological processes
GO:2000434	regulation of protein neddylation	9	8,9	0.000488	0.00421	Rpl11|1;Rpl5|1	2	6	303	52649	Biological processes
GO:0072061	inner medullary collecting duct development	5	5	0.000488	0.00421	AKR1B3|1;Akr1b1|1	2	6	303	52649	Biological processes
GO:0051595	response to methylglyoxal	6	6	0.000488	0.00421	AKR1B3|1;Akr1b1|1	2	6	303	52649	Biological processes
GO:0003081	regulation of systemic arterial blood pressure by renin-angiotensin	6	6	0.00049	0.00422	G6PDX|1;RHOA|1;G6pdx|1;Rhoa|1	4	63	303	52649	Biological processes
GO:0046700	heterocycle catabolic process	5	5	0.000503	0.00431	Rack1|1;Vcp|1;Hint1|1;CSDE1|1;Pycrl|1;BLVRB|1;Pabpc1|1;Pgam1|1;Q3U4D1|1;Csde1|1;Hprt1|1;Blvrb|1;AHCY|1;Ahcy|1	14	855	303	52649	Biological processes
GO:0017148	negative regulation of translation	7	6,7	0.000535	0.00452	Rack1|1;Eif2s1|1;Hnrnpa2b1|1;Caprin1|1;RPS3|1;Eprs|1;Calr|1;Rps3|1;Elavl1|1	9	396	303	52649	Biological processes
GO:0019439	aromatic compound catabolic process	5	5	0.000563	0.0047	Rack1|1;Vcp|1;Hint1|1;CSDE1|1;Pycrl|1;BLVRB|1;Pabpc1|1;Pgam1|1;Q3U4D1|1;Csde1|1;Hprt1|1;Blvrb|1;AHCY|1;Ahcy|1	14	865	303	52649	Biological processes
GO:0042255	ribosome assembly	6	6	0.000582	0.00484	Rpsa|1;Gm10036|1;Rpl12|1;Rpl11|1;Rpl5|1	5	116	303	52649	Biological processes
GO:0008630	intrinsic apoptotic signaling pathway in response to DNA damage	6	6	0.00062	0.00514	Tpt1|1;SOD2|1;Rps27l|1;HNRNPK|1;RPS3|1;Rps3|1;Sod2|1;Hnrnpk|1	8	323	303	52649	Biological processes
GO:0034101	erythrocyte homeostasis	4	4	0.000633	0.00522	Prdx1|1;G6PDX|1;Hspa9|1;Gpi|1;ISG15|1;G6pdx|1;Hcls1|1;Isg15|1	8	324	303	52649	Biological processes
GO:0051225	spindle assembly	5	5	0.000646	0.00529	Tubb5|1;RHOA|1;RPS3|1;Cltc|1;Rps3|1;Rhoa|1;Hnrnpu|1	7	249	303	52649	Biological processes
GO:0006396	RNA processing	7	6,7	0.000678	0.0055	Rpsa|1;Hnrnpa1|1;SF3B3|1;Hnrnpf|1;Hnrnpa2b1|1;Pcbp1|1;Sf3a1|1;Phf5a|1;Rbm3|1;SNRPF|1;Rbm8a|1;SF3B5|1;HNRNPK|1;Pabpc1|1;Sf3b3|1;Rpl11|1;Hsd17b10|1;Sf3b5|1;Aars|1;Snrpf|1;Npm1|1;Pa2g4|1;Rpl5|1;Hnrnpu|1;Hnrnpk|1	25	2132	303	52649	Biological processes
GO:0006433	prolyl-tRNA aminoacylation	11	8,10,11	0.00068	0.0055	EPRS|1;Eprs|1	2	7	303	52649	Biological processes
GO:0043456	regulation of pentose-phosphate shunt	6	5,6	0.00068	0.0055	PGAM1|1;Pgam1|1	2	7	303	52649	Biological processes
GO:2001270	regulation of cysteine-type endopeptidase activity involved in execution phase of apoptosis	10	6,8,9,10	0.00068	0.0055	RPS3|1;Rps3|1	2	7	303	52649	Biological processes
GO:1901655	cellular response to ketone	6	6	0.000689	0.00554	AKR1B3|1;Cbx3|1;Msn|1;Akr1b1|1;Hnrnpu|1;Spp1|1	6	182	303	52649	Biological processes
GO:0048024	regulation of mRNA splicing, via spliceosome	10	7,8,9,10	0.000709	0.00567	Hnrnpa1|1;Hnrnpa2b1|1;Sf3a1|1;HNRNPK|1;Npm1|1;Hnrnpu|1;Hnrnpk|1	7	253	303	52649	Biological processes
GO:2000378	negative regulation of reactive oxygen species metabolic process	7	5,6,7	0.000731	0.00581	Hspd1|1;RHOA|1;G6pdx|1;Eef1a1|1;Rhoa|1	5	122	303	52649	Biological processes
GO:1902229	regulation of intrinsic apoptotic signaling pathway in response to DNA damage	7	6,7	0.000731	0.00581	Tpt1|1;HNRNPK|1;RPS3|1;Rps3|1;Hnrnpk|1	5	122	303	52649	Biological processes
GO:0006228	UTP biosynthetic process	9	9	0.000753	0.00595	Gm20390|1;NME1|1;Nme1|1	3	31	303	52649	Biological processes
GO:0045792	negative regulation of cell size	6	6	0.000753	0.00595	CFL1|1;RHOA|1;Cfl1|1	3	31	303	52649	Biological processes
GO:0006458	'de novo' protein folding	4	4	0.000772	0.00609	CCT2|1;Hspd1|1;Tcp1|1;Cct2|1	4	71	303	52649	Biological processes
GO:0002262	myeloid cell homeostasis	3	3	0.000797	0.00625	Prdx1|1;G6PDX|1;Hspa9|1;Gpi|1;ISG15|1;G6pdx|1;Hcls1|1;Isg15|1;Anxa1|1	9	419	303	52649	Biological processes
GO:0031397	negative regulation of protein ubiquitination	10	8,9,10	0.000813	0.00633	Park7|1;ISG15|1;RPS3|1;Rpl11|1;Isg15|1;Rps3|1;Rpl5|1	7	259	303	52649	Biological processes
GO:0046498	S-adenosylhomocysteine metabolic process	6	5,6	0.000827	0.00642	Q3U4D1|1;AHCY|1;Ahcy|1	3	32	303	52649	Biological processes
GO:0097202	activation of cysteine-type endopeptidase activity	8	8	0.000861	0.00667	Rack1|1;Vcp|1;Hspd1|1;LGMN|1;Rps27l|1;Lgmn|1	6	190	303	52649	Biological processes
GO:0071383	cellular response to steroid hormone stimulus	7	6,7	0.00087	0.00671	Cbx3|1;RHOA|1;Msn|1;Atp1a1|1;Calr|1;Ruvbl2|1;Rhoa|1;Hnrnpu|1;Spp1|1;Anxa1|1	10	513	303	52649	Biological processes
GO:0042273	ribosomal large subunit biogenesis	5	5	0.000876	0.00673	Gm10036|1;Rpl12|1;Rpl11|1;Npm1|1;Rpl5|1	5	127	303	52649	Biological processes
GO:0045862	positive regulation of proteolysis	6	6	0.000876	0.00673	CFL1|1;Rack1|1;Vcp|1;Hspd1|1;LGMN|1;RHOA|1;Sumo2|1;Rps27l|1;RPS3|1;Lgmn|1;Sumo3|1;Psme2|1;Rps3|1	13	803	303	52649	Biological processes
GO:0019401	alditol biosynthetic process	6	5,6	0.000903	0.0068	AKR1B3|1;Akr1b1|1	2	8	303	52649	Biological processes
GO:0006166	purine ribonucleoside salvage	6	6	0.000903	0.0068	HPRT|1;Hprt1|1	2	8	303	52649	Biological processes
GO:1903405	protein localization to nuclear body	9	9	0.000903	0.0068	Tcp1|1;Cct2|1	2	8	303	52649	Biological processes
GO:2000152	regulation of ubiquitin-specific protease activity	7	7	0.000903	0.0068	Vcp|1;Park7|1	2	8	303	52649	Biological processes
GO:1903288	positive regulation of potassium ion import	11	7,10,11	0.000903	0.0068	ATP1B3|1;Atp1b3|1	2	8	303	52649	Biological processes
GO:1904867	protein localization to Cajal body	10	10	0.000903	0.0068	Tcp1|1;Cct2|1	2	8	303	52649	Biological processes
GO:1904871	positive regulation of protein localization to Cajal body	11	5,8,9,11	0.000903	0.0068	Tcp1|1;Cct2|1	2	8	303	52649	Biological processes
GO:0001306	age-dependent response to oxidative stress	5	5	0.000903	0.0068	SOD2|1;Sod2|1	2	8	303	52649	Biological processes
GO:0007571	age-dependent general metabolic decline	4	4	0.000903	0.0068	SOD2|1;Sod2|1	2	8	303	52649	Biological processes
GO:1904869	regulation of protein localization to Cajal body	11	7,8,9,11	0.000903	0.0068	Tcp1|1;Cct2|1	2	8	303	52649	Biological processes
GO:0046051	UTP metabolic process	9	8,9	0.000906	0.00681	Gm20390|1;NME1|1;Nme1|1	3	33	303	52649	Biological processes
GO:0034249	negative regulation of cellular amide metabolic process	7	5,6,7	0.00094	0.00705	Rack1|1;Eif2s1|1;Hnrnpa2b1|1;Caprin1|1;RPS3|1;Eprs|1;Calr|1;Rps3|1;Elavl1|1	9	429	303	52649	Biological processes
GO:0010594	regulation of endothelial cell migration	8	5,7,8	0.000967	0.00722	Atp5b|1;Atp5a1|1;Gpi|1;LGMN|1;RHOA|1;Lgmn|1;Calr|1;Anxa1|1	8	346	303	52649	Biological processes
GO:0006183	GTP biosynthetic process	10	9,10	0.00099	0.00737	Gm20390|1;NME1|1;Nme1|1	3	34	303	52649	Biological processes
GO:0031638	zymogen activation	7	7	0.000992	0.00737	Pgk1|1;Rack1|1;Vcp|1;Hspd1|1;LGMN|1;Rps27l|1;Lgmn|1	7	268	303	52649	Biological processes
GO:1903312	negative regulation of mRNA metabolic process	8	6,7,8	0.00108	0.00793	Hnrnpa2b1|1;HNRNPK|1;Pabpc1|1;Npm1|1;Hnrnpk|1	5	133	303	52649	Biological processes
GO:0046131	pyrimidine ribonucleoside metabolic process	7	7	0.00115	0.00832	Gm20390|1;NME1|1;Pycrl|1;Nme1|1	4	79	303	52649	Biological processes
GO:2000812	regulation of barbed-end actin filament capping	11	7,8,10,11	0.00116	0.00832	CFL1|1;Mtpn|1	2	9	303	52649	Biological processes
GO:0043366	beta selection	4	4	0.00116	0.00832	RHOA|1;Rhoa|1	2	9	303	52649	Biological processes
GO:1903275	positive regulation of sodium ion export	11	7,8,9,10,11	0.00116	0.00832	ATP1B3|1;Atp1b3|1	2	9	303	52649	Biological processes
GO:1903286	regulation of potassium ion import	11	7,10,11	0.00116	0.00832	ATP1B3|1;Atp1b3|1	2	9	303	52649	Biological processes
GO:1903278	positive regulation of sodium ion export from cell	12	8,9,10,11,12	0.00116	0.00832	ATP1B3|1;Atp1b3|1	2	9	303	52649	Biological processes
GO:0051168	nuclear export	8	7,8	0.00118	0.00847	Hspa9|1;Rpsa|1;Eif5a|1;Hnrnpa1|1;Park7|1;Hnrnpa2b1|1;Calr|1;Npm1|1	8	357	303	52649	Biological processes
GO:0001666	response to hypoxia	6	4,6	0.00123	0.00876	Lmna|1;Pgk1|1;Hspd1|1;ACTN4|1;SOD2|1;RHOA|1;Aldoa|1;Hsp90b1|1;Sod2|1;Cat|1;P4hb|1	11	633	303	52649	Biological processes
GO:0006883	cellular sodium ion homeostasis	10	9,10	0.00127	0.00897	ATP1B3|1;Atp1a1|1;Atp1b3|1	3	37	303	52649	Biological processes
GO:0030007	cellular potassium ion homeostasis	10	9,10	0.00127	0.00897	ATP1B3|1;Atp1a1|1;Atp1b3|1	3	37	303	52649	Biological processes
GO:0061077	chaperone-mediated protein folding	4	4	0.00127	0.00897	CCT2|1;Hspd1|1;Tcp1|1;Cct2|1;Calr|1	5	138	303	52649	Biological processes
GO:0043280	positive regulation of cysteine-type endopeptidase activity involved in apoptotic process	8	7,8	0.00128	0.009	Rack1|1;Vcp|1;Hspd1|1;RHOA|1;Rps27l|1;RPS3|1;Rps3|1	7	280	303	52649	Biological processes
GO:2001233	regulation of apoptotic signaling pathway	6	5,6	0.00131	0.00918	Lmna|1;Pdia3|1;Rack1|1;Tpt1|1;Park7|1;SLC25A5|1;HNRNPK|1;Lgals3|1;RPS3|1;Rpl11|1;Slc25a5|1;Rps3|1;Sod2|1;P4hb|1;Hnrnpk|1	15	1053	303	52649	Biological processes
GO:0050684	regulation of mRNA processing	9	6,7,8,9	0.00133	0.00936	Hnrnpa1|1;Hnrnpa2b1|1;Sf3a1|1;HNRNPK|1;Pabpc1|1;Npm1|1;Hnrnpu|1;Hnrnpk|1	8	364	303	52649	Biological processes
GO:0046185	aldehyde catabolic process	5	5	0.00137	0.00954	Park7|1;Gpi|1;Akr1a1|1	3	38	303	52649	Biological processes
GO:0046036	CTP metabolic process	9	8,9	0.00137	0.00954	Gm20390|1;NME1|1;Nme1|1	3	38	303	52649	Biological processes
GO:0033240	positive regulation of cellular amine metabolic process	6	5,6	0.00137	0.00954	Park7|1;PEBP1|1;Hprt1|1	3	38	303	52649	Biological processes
GO:0006241	CTP biosynthetic process	9	9	0.00137	0.00954	Gm20390|1;NME1|1;Nme1|1	3	38	303	52649	Biological processes
GO:1990173	protein localization to nucleoplasm	8	8	0.00144	0.00986	Tcp1|1;Cct2|1	2	10	303	52649	Biological processes
GO:1903276	regulation of sodium ion export from cell	12	10,11,12	0.00144	0.00986	ATP1B3|1;Atp1b3|1	2	10	303	52649	Biological processes
GO:1903273	regulation of sodium ion export	11	9,10,11	0.00144	0.00986	ATP1B3|1;Atp1b3|1	2	10	303	52649	Biological processes
GO:0035900	response to isolation stress	4	4	0.00144	0.00986	SOD2|1;Sod2|1	2	10	303	52649	Biological processes
GO:0071475	cellular hyperosmotic salinity response	7	7	0.00144	0.00986	AKR1B3|1;Akr1b1|1	2	10	303	52649	Biological processes
GO:0006104	succinyl-CoA metabolic process	7	6,7	0.00144	0.00986	Suclg1|1;Dlst|1	2	10	303	52649	Biological processes
GO:0044598	doxorubicin metabolic process	6	5,6	0.00144	0.00986	AKR1B3|1;Akr1b1|1	2	10	303	52649	Biological processes
GO:0044597	daunorubicin metabolic process	5	5	0.00144	0.00986	AKR1B3|1;Akr1b1|1	2	10	303	52649	Biological processes
GO:0006419	alanyl-tRNA aminoacylation	11	8,10,11	0.00144	0.00986	AARS|1;Aars|1	2	10	303	52649	Biological processes
GO:0036293	response to decreased oxygen levels	5	5	0.00147	0.01	Lmna|1;Pgk1|1;Hspd1|1;ACTN4|1;SOD2|1;RHOA|1;Aldoa|1;Hsp90b1|1;Sod2|1;Cat|1;P4hb|1	11	647	303	52649	Biological processes
GO:0042744	hydrogen peroxide catabolic process	5	5	0.00148	0.01	Prdx1|1;CAT|1;Cat|1	3	39	303	52649	Biological processes
GO:0009209	pyrimidine ribonucleoside triphosphate biosynthetic process	9	8,9	0.00148	0.01	Gm20390|1;NME1|1;Nme1|1	3	39	303	52649	Biological processes
GO:0010499	proteasomal ubiquitin-independent protein catabolic process	9	7,8,9	0.00148	0.01	Psmb4|1;Psma1|1;Psma7|1	3	39	303	52649	Biological processes
GO:0006213	pyrimidine nucleoside metabolic process	6	6	0.00151	0.0102	Gm20390|1;NME1|1;Pycrl|1;Nme1|1	4	85	303	52649	Biological processes
GO:0034655	nucleobase-containing compound catabolic process	6	5,6	0.00151	0.0102	Rack1|1;Vcp|1;Hint1|1;CSDE1|1;Pycrl|1;Pabpc1|1;Pgam1|1;Q3U4D1|1;Csde1|1;Hprt1|1;AHCY|1;Ahcy|1	12	750	303	52649	Biological processes
GO:0032392	DNA geometric change	7	7	0.00153	0.0103	Hnrnpa2b1|1;MCM6|1;Mcm6|1;Ruvbl2|1;Anxa1|1	5	144	303	52649	Biological processes
GO:0043484	regulation of RNA splicing	8	6,7,8	0.00155	0.0104	Hnrnpa1|1;Hnrnpf|1;Hnrnpa2b1|1;Sf3a1|1;HNRNPK|1;Npm1|1;Hnrnpu|1;Hnrnpk|1	8	373	303	52649	Biological processes
GO:0001503	ossification	4	4	0.00158	0.0106	Atp5b|1;Lmna|1;Rack1|1;SPP1|1;ISG15|1;RHOA|1;CLIC1|1;Cltc|1;Isg15|1;Clic1|1;Rhoa|1;Hnrnpu|1;Cat|1;Spp1|1	14	965	303	52649	Biological processes
GO:1903321	negative regulation of protein modification by small protein conjugation or removal	9	7,8,9	0.00159	0.0106	Park7|1;ISG15|1;RPS3|1;Rpl11|1;Isg15|1;Rps3|1;Rpl5|1	7	291	303	52649	Biological processes
GO:0019400	alditol metabolic process	5	4,5	0.00159	0.0106	AKR1B3|1;Tpi1|1;Akr1b1|1	3	40	303	52649	Biological processes
GO:0003073	regulation of systemic arterial blood pressure	7	5,7	0.00166	0.011	G6PDX|1;SOD2|1;RHOA|1;G6pdx|1;Sod2|1;Rhoa|1	6	216	303	52649	Biological processes
GO:0009208	pyrimidine ribonucleoside triphosphate metabolic process	8	8	0.00171	0.0113	Gm20390|1;NME1|1;Nme1|1	3	41	303	52649	Biological processes
GO:0071241	cellular response to inorganic substance	5	5	0.00175	0.0114	RPL5|1;Eif2s1|1;Krt10|1;LGMN|1;Lgmn|1;Calr|1;Hspa5|1;Rpl5|1	8	380	303	52649	Biological processes
GO:0070459	prolactin secretion	10	6,7,8,9,10	0.00175	0.0114	Anxa5|1;Anxa1|1	2	11	303	52649	Biological processes
GO:0030638	polyketide metabolic process	4	4	0.00175	0.0114	AKR1B3|1;Akr1b1|1	2	11	303	52649	Biological processes
GO:0006564	L-serine biosynthetic process	8	8	0.00175	0.0114	Shmt2|1;Psat1|1	2	11	303	52649	Biological processes
GO:1901164	negative regulation of trophoblast cell migration	7	4,5,6,7	0.00175	0.0114	Arhgdib|1;Calr|1	2	11	303	52649	Biological processes
GO:0030647	aminoglycoside antibiotic metabolic process	6	6	0.00175	0.0114	AKR1B3|1;Akr1b1|1	2	11	303	52649	Biological processes
GO:0071287	cellular response to manganese ion	7	7	0.00175	0.0114	Eif2s1|1;Hspa5|1	2	11	303	52649	Biological processes
GO:0048025	negative regulation of mRNA splicing, via spliceosome	11	7,8,9,10,11	0.00179	0.0116	Hnrnpa2b1|1;HNRNPK|1;Npm1|1;Hnrnpk|1	4	89	303	52649	Biological processes
GO:0001990	regulation of systemic arterial blood pressure by hormone	5	5	0.00194	0.0124	G6PDX|1;RHOA|1;G6pdx|1;Rhoa|1	4	91	303	52649	Biological processes
GO:0031667	response to nutrient levels	5	5	0.00194	0.0124	Pdia3|1;Hnrnpa1|1;Anxa5|1;Eif2s1|1;Mdh1|1;ALB|1;Pfkp|1;SOD2|1;Slc16a1|1;Nme1|1;Alb|1;Snrpf|1;Hspa5|1;Ahcy|1;Sod2|1;Cat|1;Spp1|1	17	1325	303	52649	Biological processes
GO:0046500	S-adenosylmethionine metabolic process	6	4,6	0.00196	0.0125	MAT2A|1;Ahcy|1;Mat2a|1	3	43	303	52649	Biological processes
GO:0007338	single fertilization	5	5	0.002	0.0126	CCT3|1;CCT2|1;Ubap2l|1;Tcp1|1;Cct3|1;Cct2|1;Cct7|1	7	303	303	52649	Biological processes
GO:0034502	protein localization to chromosome	7	7	0.002	0.0126	CCT3|1;CCT2|1;Tcp1|1;Cct2|1;Ruvbl2|1	5	153	303	52649	Biological processes
GO:1901136	carbohydrate derivative catabolic process	5	5	0.00203	0.0128	Rack1|1;Hint1|1;Pycrl|1;Q3U4D1|1;Hprt1|1;AHCY|1;Ahcy|1	7	304	303	52649	Biological processes
GO:0006407	rRNA export from nucleus	11	6,7,8,9,10,11	0.0021	0.013	Rpsa|1;Npm1|1	2	12	303	52649	Biological processes
GO:0044004	disruption by symbiont of host cell	7	6,7	0.0021	0.013	ALB|1;Alb|1	2	12	303	52649	Biological processes
GO:0045716	positive regulation of low-density lipoprotein particle receptor biosynthetic process	6	6	0.0021	0.013	HNRNPK|1;Hnrnpk|1	2	12	303	52649	Biological processes
GO:0042167	heme catabolic process	5	5	0.0021	0.013	BLVRB|1;Blvrb|1	2	12	303	52649	Biological processes
GO:0045964	positive regulation of dopamine metabolic process	6	6	0.0021	0.013	Park7|1;Hprt1|1	2	12	303	52649	Biological processes
GO:0046149	pigment catabolic process	5	5	0.0021	0.013	BLVRB|1;Blvrb|1	2	12	303	52649	Biological processes
GO:0075522	IRES-dependent viral translational initiation	8	4,7,8	0.0021	0.013	Eif3b|1;Pcbp2|1	2	12	303	52649	Biological processes
GO:0001907	killing by symbiont of host cells	8	5,7,8	0.0021	0.013	ALB|1;Alb|1	2	12	303	52649	Biological processes
GO:0003100	regulation of systemic arterial blood pressure by endothelin	6	6	0.0021	0.013	RHOA|1;Rhoa|1	2	12	303	52649	Biological processes
GO:0003032	detection of oxygen	5	5	0.0021	0.013	SOD2|1;Sod2|1	2	12	303	52649	Biological processes
GO:0045915	positive regulation of catecholamine metabolic process	8	6,8	0.0021	0.013	Park7|1;Hprt1|1	2	12	303	52649	Biological processes
GO:0009148	pyrimidine nucleoside triphosphate biosynthetic process	8	7,8	0.0021	0.013	Gm20390|1;NME1|1;Nme1|1	3	44	303	52649	Biological processes
GO:0051187	cofactor catabolic process	5	5	0.00224	0.0138	Vcp|1;BLVRB|1;Blvrb|1	3	45	303	52649	Biological processes
GO:1901652	response to peptide	5	5	0.00229	0.0141	Pkm|1;AKR1B3|1;CFL1|1;Anxa5|1;Ca2|1;Got2|1;YWHAG|1;LGMN|1;Ywhag|1;Eprs|1;Lgmn|1;Akr1b1|1;Cat|1;Anxa1|1	14	1005	303	52649	Biological processes
GO:0045776	negative regulation of blood pressure	7	5,7	0.00236	0.0144	G6PDX|1;SOD2|1;G6pdx|1;Sod2|1	4	96	303	52649	Biological processes
GO:0098754	detoxification	2	2	0.00236	0.0144	Prdx1|1;Park7|1;Gsr|1;Sod2|1;Cat|1	5	159	303	52649	Biological processes
GO:0043457	regulation of cellular respiration	7	6,7	0.00239	0.0146	Vcp|1;Park7|1;Shmt2|1	3	46	303	52649	Biological processes
GO:0043281	regulation of cysteine-type endopeptidase activity involved in apoptotic process	9	7,8,9	0.00239	0.0146	Rack1|1;Vcp|1;Hspd1|1;Park7|1;Gpi|1;RHOA|1;Rps27l|1;RPS3|1;Rps3|1	9	492	303	52649	Biological processes
GO:2001244	positive regulation of intrinsic apoptotic signaling pathway	8	6,7,8	0.00243	0.0148	Rack1|1;Park7|1;RPS3|1;Rpl11|1;Rps3|1	5	160	303	52649	Biological processes
GO:0051602	response to electrical stimulus	4	4	0.00245	0.0148	PEBP1|1;SOD2|1;Sod2|1;Actb|1	4	97	303	52649	Biological processes
GO:0072369	regulation of lipid transport by positive regulation of transcription from RNA polymerase II promoter	7	6,7	0.00247	0.0148	HNRNPK|1;Hnrnpk|1	2	13	303	52649	Biological processes
GO:0036089	cleavage furrow formation	6	5,6	0.00247	0.0148	RHOA|1;Rhoa|1	2	13	303	52649	Biological processes
GO:1903715	regulation of aerobic respiration	8	7,8	0.00247	0.0148	Vcp|1;Shmt2|1	2	13	303	52649	Biological processes
GO:0090324	negative regulation of oxidative phosphorylation	11	6,7,8,9,10,11	0.00247	0.0148	RHOA|1;Rhoa|1	2	13	303	52649	Biological processes
GO:0090662	ATP hydrolysis coupled transmembrane transport	7	5,6,7	0.00247	0.0148	Atp1a1|1;Atp1b3|1	2	13	303	52649	Biological processes
GO:0097501	stress response to metal ion	4	4	0.00247	0.0148	Park7|1;Hspa5|1	2	13	303	52649	Biological processes
GO:0006119	oxidative phosphorylation	7	5,7	0.00248	0.0149	Vcp|1;Dld|1;Park7|1;Uqcrc2|1;RHOA|1;Shmt2|1;Rhoa|1	7	315	303	52649	Biological processes
GO:1901796	regulation of signal transduction by p53 class mediator	7	6,7	0.00256	0.0152	HNRNPK|1;Rpl11|1;Npm1|1;Rpl5|1;Hnrnpk|1	5	162	303	52649	Biological processes
GO:0032870	cellular response to hormone stimulus	5	5	0.00257	0.0152	Pkm|1;CFL1|1;Anxa5|1;Ca2|1;YWHAG|1;Cbx3|1;RHOA|1;Msn|1;Atp1a1|1;Ywhag|1;Eprs|1;Calr|1;Ruvbl2|1;Rhoa|1;Hnrnpu|1;Spp1|1;Anxa1|1	17	1362	303	52649	Biological processes
GO:0070482	response to oxygen levels	4	4	0.00258	0.0152	Lmna|1;Pgk1|1;Hspd1|1;ACTN4|1;SOD2|1;RHOA|1;Aldoa|1;Hsp90b1|1;Sod2|1;Cat|1;P4hb|1	11	696	303	52649	Biological processes
GO:0002548	monocyte chemotaxis	5	5	0.00264	0.0155	LGMN|1;Lgals3|1;Lgmn|1;Anxa1|1	4	99	303	52649	Biological processes
GO:0033119	negative regulation of RNA splicing	8	6,7,8	0.00264	0.0155	Hnrnpa2b1|1;HNRNPK|1;Npm1|1;Hnrnpk|1	4	99	303	52649	Biological processes
GO:0003014	renal system process	4	4	0.00269	0.0157	G6PDX|1;RHOA|1;G6pdx|1;Lgmn|1;Akr1b1|1;Rhoa|1	6	238	303	52649	Biological processes
GO:0051788	response to misfolded protein	5	5	0.0027	0.0157	Vcp|1;Hspd1|1;Sdf2l1|1	3	48	303	52649	Biological processes
GO:0006094	gluconeogenesis	8	8	0.0027	0.0157	Pgk1|1;Tpi1|1;Gpi|1;Pgam1|1;Wdr5|1	5	164	303	52649	Biological processes
GO:0007584	response to nutrient	4	4	0.0027	0.0157	Pdia3|1;SOD2|1;Slc16a1|1;Ahcy|1;Sod2|1;Cat|1;Spp1|1	7	320	303	52649	Biological processes
GO:0046686	response to cadmium ion	6	6	0.00273	0.0159	Gpi|1;SOD2|1;Sod2|1;Cat|1	4	100	303	52649	Biological processes
GO:1904667	negative regulation of ubiquitin protein ligase activity	12	8,10,11,12	0.00287	0.0164	Rpl11|1;Rpl5|1	2	14	303	52649	Biological processes
GO:1903862	positive regulation of oxidative phosphorylation	11	6,7,8,9,10,11	0.00287	0.0164	Vcp|1;Park7|1	2	14	303	52649	Biological processes
GO:0032264	IMP salvage	8	7,8	0.00287	0.0164	HPRT|1;Hprt1|1	2	14	303	52649	Biological processes
GO:0009438	methylglyoxal metabolic process	5	5	0.00287	0.0164	Park7|1;Gpi|1	2	14	303	52649	Biological processes
GO:0038027	apolipoprotein A-I-mediated signaling pathway	6	5,6	0.00287	0.0164	RHOA|1;Rhoa|1	2	14	303	52649	Biological processes
GO:0006741	NADP biosynthetic process	10	9,10	0.00287	0.0164	G6PDX|1;G6pdx|1	2	14	303	52649	Biological processes
GO:1903208	negative regulation of hydrogen peroxide-induced neuron death	9	7,8,9	0.00287	0.0164	Rack1|1;Park7|1	2	14	303	52649	Biological processes
GO:1903207	regulation of hydrogen peroxide-induced neuron death	8	7,8	0.00287	0.0164	Rack1|1;Park7|1	2	14	303	52649	Biological processes
GO:0036476	neuron death in response to hydrogen peroxide	8	7,8	0.00287	0.0164	Rack1|1;Park7|1	2	14	303	52649	Biological processes
GO:0010269	response to selenium ion	5	5	0.00287	0.0164	SOD2|1;Sod2|1	2	14	303	52649	Biological processes
GO:0042180	cellular ketone metabolic process	4	4	0.00295	0.0168	AKR1B3|1;FABP5|1;Got2|1;Park7|1;Gpi|1;Fabp5|1;Wdr5|1;Akr1b1|1;Anxa1|1	9	508	303	52649	Biological processes
GO:0008637	apoptotic mitochondrial changes	7	6,7	0.00298	0.0169	Lmna|1;Hspd1|1;SLC25A5|1;SOD2|1;Slc25a5|1;Sod2|1	6	243	303	52649	Biological processes
GO:1903311	regulation of mRNA metabolic process	8	6,7,8	0.003	0.017	Hnrnpa1|1;Hnrnpa2b1|1;Sf3a1|1;HNRNPK|1;Pabpc1|1;Npm1|1;Hnrnpu|1;Hnrnpk|1	8	415	303	52649	Biological processes
GO:0055075	potassium ion homeostasis	9	9	0.00303	0.0171	ATP1B3|1;Atp1a1|1;Atp1b3|1	3	50	303	52649	Biological processes
GO:0019430	removal of superoxide radicals	8	5,8	0.00303	0.0171	Prdx1|1;Park7|1;Sod2|1	3	50	303	52649	Biological processes
GO:0001649	osteoblast differentiation	6	5,6	0.00307	0.0172	Atp5b|1;Lmna|1;Rack1|1;CLIC1|1;Cltc|1;Clic1|1;Hnrnpu|1;Cat|1;Spp1|1	9	511	303	52649	Biological processes
GO:0046683	response to organophosphorus	5	5	0.0031	0.0174	Hspd1|1;NME1|1;PEBP1|1;Nme1|1;Hspa5|1;Hsp90b1|1;Mat2a|1	7	328	303	52649	Biological processes
GO:0009147	pyrimidine nucleoside triphosphate metabolic process	7	7	0.0032	0.0179	Gm20390|1;NME1|1;Nme1|1	3	51	303	52649	Biological processes
GO:0042769	DNA damage response, detection of DNA damage	6	4,6	0.0033	0.0182	RPS3|1;Rps3|1	2	15	303	52649	Biological processes
GO:0009414	response to water deprivation	4	4	0.0033	0.0182	AKR1B3|1;Akr1b1|1	2	15	303	52649	Biological processes
GO:0045901	positive regulation of translational elongation	8	7,8	0.0033	0.0182	Eif5a|1;Rpl30|1	2	15	303	52649	Biological processes
GO:0051715	cytolysis in other organism	4	4	0.0033	0.0182	ALB|1;Alb|1	2	15	303	52649	Biological processes
GO:0019319	hexose biosynthetic process	7	7	0.00331	0.0183	Pgk1|1;Tpi1|1;Gpi|1;Pgam1|1;Wdr5|1	5	172	303	52649	Biological processes
GO:0009991	response to extracellular stimulus	4	4	0.00332	0.0183	Pdia3|1;Hnrnpa1|1;Anxa5|1;Eif2s1|1;Mdh1|1;ALB|1;Pfkp|1;SOD2|1;Slc16a1|1;Nme1|1;Alb|1;Snrpf|1;Hspa5|1;Ahcy|1;Sod2|1;Cat|1;Spp1|1	17	1397	303	52649	Biological processes
GO:0008037	cell recognition	4	4	0.00341	0.0187	CCT3|1;CCT2|1;Ubap2l|1;Tcp1|1;Msn|1;Cct3|1;Cct2|1;Cct7|1	8	424	303	52649	Biological processes
GO:0007051	spindle organization	4	4	0.00341	0.0187	Tubb5|1;Ranbp1|1;RHOA|1;RPS3|1;Cltc|1;Rps3|1;Rhoa|1;Hnrnpu|1	8	424	303	52649	Biological processes
GO:0007568	aging	4	4	0.00345	0.0189	Lmna|1;Eif2s1|1;Dld|1;PEBP1|1;SOD2|1;Hsd17b10|1;Calr|1;Npm1|1;Sod2|1;Cat|1	10	620	303	52649	Biological processes
GO:0043542	endothelial cell migration	7	7	0.00346	0.0189	Atp5b|1;Atp5a1|1;Gpi|1;LGMN|1;RHOA|1;Lgmn|1;Calr|1;Anxa1|1	8	425	303	52649	Biological processes
GO:0033143	regulation of intracellular steroid hormone receptor signaling pathway	6	5,6	0.00348	0.019	Park7|1;Ddx17|1;RHOA|1;Calr|1;Rhoa|1	5	174	303	52649	Biological processes
GO:0008631	intrinsic apoptotic signaling pathway in response to oxidative stress	7	6,7	0.00361	0.0196	Park7|1;SOD2|1;Sod2|1;P4hb|1	4	108	303	52649	Biological processes
GO:0003056	regulation of vascular smooth muscle contraction	8	7,8	0.00376	0.0202	RHOA|1;Rhoa|1	2	16	303	52649	Biological processes
GO:0051029	rRNA transport	6	5,6	0.00376	0.0202	Rpsa|1;Npm1|1	2	16	303	52649	Biological processes
GO:0006556	S-adenosylmethionine biosynthetic process	5	5	0.00376	0.0202	MAT2A|1;Mat2a|1	2	16	303	52649	Biological processes
GO:0001516	prostaglandin biosynthetic process	9	8,9	0.00377	0.0202	FABP5|1;Fabp5|1;Anxa1|1	3	54	303	52649	Biological processes
GO:0035902	response to immobilization stress	4	4	0.00377	0.0202	Gpi|1;SOD2|1;Sod2|1	3	54	303	52649	Biological processes
GO:0046457	prostanoid biosynthetic process	8	7,8	0.00377	0.0202	FABP5|1;Fabp5|1;Anxa1|1	3	54	303	52649	Biological processes
GO:0033273	response to vitamin	5	5	0.00383	0.0204	Pdia3|1;SOD2|1;Sod2|1;Cat|1;Spp1|1	5	178	303	52649	Biological processes
GO:1901653	cellular response to peptide	6	6	0.00384	0.0204	Pkm|1;AKR1B3|1;CFL1|1;Anxa5|1;Ca2|1;YWHAG|1;LGMN|1;Ywhag|1;Eprs|1;Lgmn|1;Akr1b1|1	11	734	303	52649	Biological processes
GO:0097190	apoptotic signaling pathway	7	4,5,7	0.00385	0.0205	Lmna|1;Pdia3|1;Rack1|1;Tpt1|1;Park7|1;SLC25A5|1;Hint1|1;SOD2|1;Rps27l|1;HNRNPK|1;Lgals3|1;RPS3|1;Rpl11|1;Slc25a5|1;Rps3|1;Sod2|1;P4hb|1;Hnrnpk|1	18	1539	303	52649	Biological processes
GO:1901699	cellular response to nitrogen compound	5	5	0.00391	0.0207	Pkm|1;AKR1B3|1;CFL1|1;Anxa5|1;Ca2|1;Hnrnpa2b1|1;YWHAG|1;Rbm3|1;LGMN|1;Ywhag|1;Eprs|1;Lgmn|1;Akr1b1|1;Npm1|1;Hspa5|1;Hsp90b1|1;Actb|1	17	1420	303	52649	Biological processes
GO:0010107	potassium ion import	10	6,9,10	0.00397	0.0209	ATP1B3|1;Atp1a1|1;Atp1b3|1	3	55	303	52649	Biological processes
GO:0050686	negative regulation of mRNA processing	10	6,7,8,9,10	0.00398	0.0209	Hnrnpa2b1|1;HNRNPK|1;Npm1|1;Hnrnpk|1	4	111	303	52649	Biological processes
GO:0036473	cell death in response to oxidative stress	6	5,6	0.00401	0.0211	Rack1|1;Park7|1;SOD2|1;Sod2|1;P4hb|1	5	180	303	52649	Biological processes
GO:0045777	positive regulation of blood pressure	7	5,7	0.0041	0.0215	G6PDX|1;RHOA|1;G6pdx|1;Rhoa|1	4	112	303	52649	Biological processes
GO:0043627	response to estrogen	3	3	0.00421	0.022	Hspd1|1;Ca2|1;Aldoa|1;Calr|1;Ruvbl2|1;Cat|1;Anxa1|1	7	347	303	52649	Biological processes
GO:0032355	response to estradiol	5	5	0.0043	0.0224	Gpi|1;Calr|1;Ruvbl2|1;Grn|1;Cat|1;Anxa1|1	6	262	303	52649	Biological processes
GO:0051196	regulation of coenzyme metabolic process	6	6	0.00437	0.0226	PGAM1|1;Me2|1;Pgam1|1;Me1|1	4	114	303	52649	Biological processes
GO:0019748	secondary metabolic process	4	4	0.00437	0.0226	AKR1B3|1;PGAM1|1;Pgam1|1;Akr1b1|1	4	114	303	52649	Biological processes
GO:0048240	sperm capacitation	4	4	0.00439	0.0226	Dld|1;PEBP1|1;Pebp1|1	3	57	303	52649	Biological processes
GO:0051193	regulation of cofactor metabolic process	5	5	0.00451	0.0231	PGAM1|1;Me2|1;Pgam1|1;Me1|1	4	115	303	52649	Biological processes
GO:1901606	alpha-amino acid catabolic process	8	6,8	0.00461	0.0235	Got2|1;Dlst|1;Q3U4D1|1;AHCY|1;Ahcy|1	5	186	303	52649	Biological processes
GO:0071451	cellular response to superoxide	7	7	0.00461	0.0235	Prdx1|1;Park7|1;Sod2|1	3	58	303	52649	Biological processes
GO:0051084	'de novo' posttranslational protein folding	5	5	0.00461	0.0235	CCT2|1;Hspd1|1;Cct2|1	3	58	303	52649	Biological processes
GO:0071450	cellular response to oxygen radical	6	6	0.00461	0.0235	Prdx1|1;Park7|1;Sod2|1	3	58	303	52649	Biological processes
GO:0035357	peroxisome proliferator activated receptor signaling pathway	6	5,6	0.00461	0.0235	FABP5|1;ACTN4|1;Fabp5|1	3	58	303	52649	Biological processes
GO:0050886	endocrine process	4	4	0.00471	0.0239	G6PDX|1;RHOA|1;G6pdx|1;Rhoa|1;Spp1|1	5	187	303	52649	Biological processes
GO:0019081	viral translation	7	6,7	0.00475	0.024	Eif3b|1;Pcbp2|1	2	18	303	52649	Biological processes
GO:0032261	purine nucleotide salvage	7	6,7	0.00475	0.024	HPRT|1;Hprt1|1	2	18	303	52649	Biological processes
GO:0055093	response to hyperoxia	4	4	0.00484	0.0243	SOD2|1;Sod2|1;Cat|1	3	59	303	52649	Biological processes
GO:0097164	ammonium ion metabolic process	4	4	0.0052	0.0259	AKR1B3|1;FABP5|1;Park7|1;PEBP1|1;Fabp5|1;Hprt1|1;Akr1b1|1	7	361	303	52649	Biological processes
GO:0006801	superoxide metabolic process	5	5	0.00524	0.026	Prdx1|1;Park7|1;SOD2|1;Sod2|1	4	120	303	52649	Biological processes
GO:0006787	porphyrin-containing compound catabolic process	7	6,7	0.00529	0.0261	BLVRB|1;Blvrb|1	2	19	303	52649	Biological processes
GO:0043455	regulation of secondary metabolic process	5	4,5	0.00529	0.0261	PGAM1|1;Pgam1|1	2	19	303	52649	Biological processes
GO:0032020	ISG15-protein conjugation	7	7	0.00529	0.0261	ISG15|1;Isg15|1	2	19	303	52649	Biological processes
GO:0006102	isocitrate metabolic process	8	8	0.00529	0.0261	IDH1|1;Idh1|1	2	19	303	52649	Biological processes
GO:0071712	ER-associated misfolded protein catabolic process	5	4,5	0.00529	0.0261	Vcp|1;Sdf2l1|1	2	19	303	52649	Biological processes
GO:0014074	response to purine-containing compound	6	6	0.00536	0.0264	Hspd1|1;NME1|1;PEBP1|1;Nme1|1;Hspa5|1;Hsp90b1|1;Mat2a|1	7	363	303	52649	Biological processes
GO:0071103	DNA conformation change	6	6	0.00553	0.0272	Hnrnpa2b1|1;BC085271|1;MCM6|1;SET|1;Mcm6|1;Set|1;Npm1|1;Ruvbl2|1;Anxa1|1	9	560	303	52649	Biological processes
GO:0002236	detection of misfolded protein	6	5,6	0.00576	0.0275	Hspd1|1	1	1	303	52649	Biological processes
GO:1902721	negative regulation of prolactin secretion	11	6,7,8,9,10,11	0.00576	0.0275	Anxa5|1	1	1	303	52649	Biological processes
GO:0043946	positive regulation of catalytic activity in other organism involved in symbiotic interaction	6	6	0.00576	0.0275	Sugt1|1	1	1	303	52649	Biological processes
GO:0051068	dihydrolipoamide metabolic process	5	5	0.00576	0.0275	Dld|1	1	1	303	52649	Biological processes
GO:0043947	positive regulation by host of symbiont catalytic activity	7	7	0.00576	0.0275	Sugt1|1	1	1	303	52649	Biological processes
GO:0098974	postsynaptic actin cytoskeleton organization	7	6,7	0.00576	0.0275	Actb|1	1	1	303	52649	Biological processes
GO:1904178	negative regulation of adipose tissue development	4	4	0.00576	0.0275	Lmna|1	1	1	303	52649	Biological processes
GO:0042728	flavin-containing compound catabolic process	6	6	0.00576	0.0275	Vcp|1	1	1	303	52649	Biological processes
GO:1902889	protein localization to spindle microtubule	10	10	0.00576	0.0275	Hnrnpu|1	1	1	303	52649	Biological processes
GO:0030807	positive regulation of cyclic nucleotide catabolic process	9	7,8,9	0.00576	0.0275	Rack1|1	1	1	303	52649	Biological processes
GO:0072749	cellular response to cytochalasin B	7	6,7	0.00576	0.0275	Actb|1	1	1	303	52649	Biological processes
GO:0019242	methylglyoxal biosynthetic process	6	6	0.00576	0.0275	Gpi|1	1	1	303	52649	Biological processes
GO:0030822	positive regulation of cAMP catabolic process	10	8,9,10	0.00576	0.0275	Rack1|1	1	1	303	52649	Biological processes
GO:0046099	guanine biosynthetic process	8	7,8	0.00576	0.0275	Hprt1|1	1	1	303	52649	Biological processes
GO:0001315	age-dependent response to reactive oxygen species	6	6	0.00576	0.0275	Sod2|1	1	1	303	52649	Biological processes
GO:0006178	guanine salvage	9	7,8,9	0.00576	0.0275	Hprt1|1	1	1	303	52649	Biological processes
GO:0071268	homocysteine biosynthetic process	7	6,7	0.00576	0.0275	Ahcy|1	1	1	303	52649	Biological processes
GO:0072389	flavin adenine dinucleotide catabolic process	7	7	0.00576	0.0275	Vcp|1	1	1	303	52649	Biological processes
GO:1903007	positive regulation of Lys63-specific deubiquitinase activity	9	9	0.00576	0.0275	Vcp|1	1	1	303	52649	Biological processes
GO:0048685	negative regulation of collateral sprouting of intact axon in response to injury	6	6	0.00576	0.0275	Spp1|1	1	1	303	52649	Biological processes
GO:0032263	GMP salvage	8	7,8	0.00576	0.0275	Hprt1|1	1	1	303	52649	Biological processes
GO:1901328	response to cytochalasin B	5	5	0.00576	0.0275	Actb|1	1	1	303	52649	Biological processes
GO:1902175	regulation of oxidative stress-induced intrinsic apoptotic signaling pathway	8	6,7,8	0.00581	0.0278	Park7|1;Sod2|1;P4hb|1	3	63	303	52649	Biological processes
GO:0045198	establishment of epithelial cell apical/basal polarity	9	7,8,9	0.00586	0.0278	RHOA|1;Msn|1	2	20	303	52649	Biological processes
GO:1901029	negative regulation of mitochondrial outer membrane permeabilization involved in apoptotic signaling pathway	9	5,6,7,9	0.00586	0.0278	SLC25A5|1;Slc25a5|1	2	20	303	52649	Biological processes
GO:0071474	cellular hyperosmotic response	6	6	0.00586	0.0278	AKR1B3|1;Akr1b1|1	2	20	303	52649	Biological processes
GO:0033015	tetrapyrrole catabolic process	6	6	0.00586	0.0278	BLVRB|1;Blvrb|1	2	20	303	52649	Biological processes
GO:0050862	positive regulation of T cell receptor signaling pathway	10	5,7,8,9,10	0.00586	0.0278	RPS3|1;Rps3|1	2	20	303	52649	Biological processes
GO:0080135	regulation of cellular response to stress	5	4,5	0.00586	0.0278	Prdx1|1;Rack1|1;Anxa5|1;Eif2s1|1;Tpt1|1;Park7|1;Mdh1|1;Pfkp|1;HNRNPK|1;RPS3|1;Nme1|1;Snrpf|1;Npm1|1;Rps3|1;Hspa5|1;Pcna|1;Sod2|1;P4hb|1;Spp1|1;Hnrnpk|1	20	1857	303	52649	Biological processes
GO:0046132	pyrimidine ribonucleoside biosynthetic process	8	8	0.00607	0.0286	Gm20390|1;NME1|1;Nme1|1	3	64	303	52649	Biological processes
GO:0046134	pyrimidine nucleoside biosynthetic process	7	7	0.00607	0.0286	Gm20390|1;NME1|1;Nme1|1	3	64	303	52649	Biological processes
GO:0009220	pyrimidine ribonucleotide biosynthetic process	9	8,9	0.00607	0.0286	Gm20390|1;NME1|1;Nme1|1	3	64	303	52649	Biological processes
GO:0032508	DNA duplex unwinding	8	8	0.00621	0.0292	MCM6|1;Mcm6|1;Ruvbl2|1;Anxa1|1	4	126	303	52649	Biological processes
GO:0052548	regulation of endopeptidase activity	7	7	0.00628	0.0294	Rack1|1;Vcp|1;Hspd1|1;Park7|1;Gpi|1;LGMN|1;RHOA|1;Rps27l|1;RPS3|1;Lgmn|1;Psme2|1;Rps3|1	12	897	303	52649	Biological processes
GO:0031640	killing of cells of other organism	3	3	0.00634	0.0296	ALB|1;Alb|1;Rpl30|1	3	65	303	52649	Biological processes
GO:0044364	disruption of cells of other organism	5	5	0.00634	0.0296	ALB|1;Alb|1;Rpl30|1	3	65	303	52649	Biological processes
GO:0006418	tRNA aminoacylation for protein translation	10	7,9,10	0.00636	0.0297	EPRS|1;AARS|1;SARS|1;Eprs|1;Aars|1	5	201	303	52649	Biological processes
GO:1901163	regulation of trophoblast cell migration	7	4,5,6,7	0.00645	0.03	Arhgdib|1;Calr|1	2	21	303	52649	Biological processes
GO:0021861	forebrain radial glial cell differentiation	9	6,9	0.00645	0.03	RHOA|1;Rhoa|1	2	21	303	52649	Biological processes
GO:0009218	pyrimidine ribonucleotide metabolic process	8	7,8	0.00661	0.0304	Gm20390|1;NME1|1;Nme1|1	3	66	303	52649	Biological processes
GO:0042219	cellular modified amino acid catabolic process	6	6	0.00661	0.0304	Q3U4D1|1;AHCY|1;Ahcy|1	3	66	303	52649	Biological processes
GO:0000303	response to superoxide	6	6	0.00661	0.0304	Prdx1|1;Park7|1;Sod2|1	3	66	303	52649	Biological processes
GO:1901222	regulation of NIK/NF-kappaB signaling	7	6,7	0.00663	0.0305	Prdx1|1;ACTN4|1;RPS3|1;Calr|1;Rps3|1	5	203	303	52649	Biological processes
GO:0071674	mononuclear cell migration	4	4	0.00693	0.0317	LGMN|1;Lgals3|1;Lgmn|1;Anxa1|1	4	130	303	52649	Biological processes
GO:0001101	response to acid chemical	4	4	0.00696	0.0318	AKR1B3|1;NME1|1;SOD2|1;RHOA|1;Cfl1|1;Nme1|1;Akr1b1|1;Aars|1;Sod2|1;Cat|1	10	687	303	52649	Biological processes
GO:0090085	regulation of protein deubiquitination	9	7,8,9	0.00707	0.0322	Vcp|1;Park7|1	2	22	303	52649	Biological processes
GO:0061450	trophoblast cell migration	6	4,5,6	0.00707	0.0322	Arhgdib|1;Calr|1	2	22	303	52649	Biological processes
GO:0061615	glycolytic process through fructose-6-phosphate	10	7,9,10	0.00707	0.0322	Gpi|1;Pfkp|1	2	22	303	52649	Biological processes
GO:0072331	signal transduction by p53 class mediator	6	5,6	0.0072	0.0327	Hint1|1;Rps27l|1;HNRNPK|1;Rpl11|1;Npm1|1;Rpl5|1;Hnrnpk|1	7	384	303	52649	Biological processes
GO:1903201	regulation of oxidative stress-induced cell death	7	5,6,7	0.0073	0.0331	Rack1|1;Park7|1;Sod2|1;P4hb|1	4	132	303	52649	Biological processes
GO:0000305	response to oxygen radical	5	5	0.00747	0.0337	Prdx1|1;Park7|1;Sod2|1	3	69	303	52649	Biological processes
GO:0036296	response to increased oxygen levels	5	5	0.00747	0.0337	SOD2|1;Sod2|1;Cat|1	3	69	303	52649	Biological processes
GO:0018958	phenol-containing compound metabolic process	5	5	0.00761	0.0343	AKR1B3|1;Park7|1;Mtpn|1;Hprt1|1;Akr1b1|1	5	210	303	52649	Biological processes
GO:0071394	cellular response to testosterone stimulus	7	7	0.00771	0.0346	Msn|1;Spp1|1	2	23	303	52649	Biological processes
GO:0010248	establishment or maintenance of transmembrane electrochemical gradient	7	6,7	0.00771	0.0346	Atp1a1|1;Atp1b3|1	2	23	303	52649	Biological processes
GO:0071472	cellular response to salt stress	6	6	0.00771	0.0346	AKR1B3|1;Akr1b1|1	2	23	303	52649	Biological processes
GO:0043039	tRNA aminoacylation	9	6,8,9	0.00807	0.0361	EPRS|1;AARS|1;SARS|1;Eprs|1;Aars|1	5	213	303	52649	Biological processes
GO:0006448	regulation of translational elongation	9	7,8,9	0.00808	0.0361	Eif5a|1;Aars|1;Rpl30|1	3	71	303	52649	Biological processes
GO:0043038	amino acid activation	5	5	0.00822	0.0366	EPRS|1;AARS|1;SARS|1;Eprs|1;Aars|1	5	214	303	52649	Biological processes
GO:0030218	erythrocyte differentiation	5	5	0.00829	0.0369	G6PDX|1;Hspa9|1;ISG15|1;G6pdx|1;Hcls1|1;Isg15|1	6	301	303	52649	Biological processes
GO:0098869	cellular oxidant detoxification	4	4	0.0083	0.0369	Prdx1|1;Gsr|1;Sod2|1;Cat|1	4	137	303	52649	Biological processes
GO:1901224	positive regulation of NIK/NF-kappaB signaling	8	6,7,8	0.0083	0.0369	ACTN4|1;RPS3|1;Calr|1;Rps3|1	4	137	303	52649	Biological processes
GO:0009636	response to toxic substance	4	4	0.00832	0.0369	Prdx1|1;Hspa9|1;Park7|1;DHX15|1;Hspa5|1;Gsr|1;Sod2|1;Cat|1	8	494	303	52649	Biological processes
GO:0009063	cellular amino acid catabolic process	7	5,7	0.00838	0.0371	Got2|1;Dlst|1;Q3U4D1|1;AHCY|1;Ahcy|1	5	215	303	52649	Biological processes
GO:0051657	maintenance of organelle location	6	5,6	0.00838	0.0371	ALB|1;Alb|1	2	24	303	52649	Biological processes
GO:0009166	nucleotide catabolic process	6	6	0.00854	0.0376	Rack1|1;Vcp|1;Hint1|1;Pgam1|1;Hprt1|1	5	216	303	52649	Biological processes
GO:0006692	prostanoid metabolic process	6	6	0.00872	0.0383	FABP5|1;Fabp5|1;Anxa1|1	3	73	303	52649	Biological processes
GO:0006693	prostaglandin metabolic process	7	7	0.00872	0.0383	FABP5|1;Fabp5|1;Anxa1|1	3	73	303	52649	Biological processes
GO:1990748	cellular detoxification	3	3	0.00873	0.0383	Prdx1|1;Gsr|1;Sod2|1;Cat|1	4	139	303	52649	Biological processes
GO:0071417	cellular response to organonitrogen compound	5	5	0.00909	0.0398	Pkm|1;AKR1B3|1;CFL1|1;Anxa5|1;Ca2|1;YWHAG|1;LGMN|1;Ywhag|1;Eprs|1;Lgmn|1;Akr1b1|1;Hspa5|1;Hsp90b1|1;Actb|1	14	1180	303	52649	Biological processes
GO:0090307	mitotic spindle assembly	6	6	0.00939	0.041	RHOA|1;Cltc|1;Rhoa|1;Hnrnpu|1	4	142	303	52649	Biological processes
GO:0044273	sulfur compound catabolic process	5	5	0.00939	0.041	Q3U4D1|1;AHCY|1;Ahcy|1	3	75	303	52649	Biological processes
GO:0038061	NIK/NF-kappaB signaling	6	5,6	0.00954	0.0415	Prdx1|1;ACTN4|1;RPS3|1;Calr|1;Rps3|1	5	222	303	52649	Biological processes
GO:0051591	response to cAMP	5	5	0.00954	0.0415	NME1|1;PEBP1|1;Nme1|1;Hspa5|1;Mat2a|1	5	222	303	52649	Biological processes
GO:0030004	cellular monovalent inorganic cation homeostasis	9	8,9	0.00971	0.0421	Atp5b|1;Ca2|1;ATP1B3|1;Atp1a1|1;Atp1b3|1	5	223	303	52649	Biological processes
GO:0051384	response to glucocorticoid	7	7	0.00979	0.0421	Hspd1|1;PEBP1|1;Cbx3|1;RHOA|1;Hnrnpu|1;Anxa1|1	6	312	303	52649	Biological processes
GO:1902231	positive regulation of intrinsic apoptotic signaling pathway in response to DNA damage	9	5,7,8,9	0.00979	0.0421	RPS3|1;Rps3|1	2	26	303	52649	Biological processes
GO:0045714	regulation of low-density lipoprotein particle receptor biosynthetic process	8	6,7,8	0.00979	0.0421	HNRNPK|1;Hnrnpk|1	2	26	303	52649	Biological processes
GO:0006268	DNA unwinding involved in DNA replication	9	8,9	0.00979	0.0421	MCM6|1;Mcm6|1	2	26	303	52649	Biological processes
GO:0009068	aspartate family amino acid catabolic process	7	7	0.00979	0.0421	Got2|1;Dlst|1	2	26	303	52649	Biological processes
GO:0009415	response to water	5	4,5	0.00979	0.0421	AKR1B3|1;Akr1b1|1	2	26	303	52649	Biological processes
GO:0042538	hyperosmotic salinity response	6	6	0.00979	0.0421	AKR1B3|1;Akr1b1|1	2	26	303	52649	Biological processes
GO:0008217	regulation of blood pressure	6	4,6	0.0101	0.0433	G6PDX|1;SOD2|1;RHOA|1;G6pdx|1;Atp1a1|1;Sod2|1;Rhoa|1	7	410	303	52649	Biological processes
GO:0016137	glycoside metabolic process	5	5	0.0105	0.045	AKR1B3|1;Akr1b1|1	2	27	303	52649	Biological processes
GO:0043101	purine-containing compound salvage	6	5,6	0.0105	0.045	HPRT|1;Hprt1|1	2	27	303	52649	Biological processes
GO:0002862	negative regulation of inflammatory response to antigenic stimulus	7	5,6,7	0.0105	0.045	Psmb4|1;Psma1|1	2	27	303	52649	Biological processes
GO:0071248	cellular response to metal ion	6	6	0.0107	0.0455	Eif2s1|1;Krt10|1;LGMN|1;Lgmn|1;Calr|1;Hspa5|1	6	318	303	52649	Biological processes
GO:0044262	cellular carbohydrate metabolic process	5	4,5	0.0111	0.0464	AKR1B3|1;Tpi1|1;PGAM1|1;PGD|1;Pfkp|1;Pgam1|1;Wdr5|1;Akr1b1|1;Pgd|1;Idh1|1	10	738	303	52649	Biological processes
GO:0010043	response to zinc ion	6	6	0.0112	0.0464	Ca2|1;SOD2|1;Sod2|1	3	80	303	52649	Biological processes
GO:0035360	positive regulation of peroxisome proliferator activated receptor signaling pathway	7	5,6,7	0.0113	0.0464	FABP5|1;Fabp5|1	2	28	303	52649	Biological processes
GO:0060081	membrane hyperpolarization	5	5	0.0113	0.0464	Park7|1;Atp1a1|1	2	28	303	52649	Biological processes
GO:0043174	nucleoside salvage	5	5	0.0113	0.0464	HPRT|1;Hprt1|1	2	28	303	52649	Biological processes
GO:0006754	ATP biosynthetic process	10	9,10	0.0113	0.0464	Pkm|1;Atp5b|1;Atp5a1|1;Vcp|1	4	150	303	52649	Biological processes
GO:0002502	peptide antigen assembly with MHC class I protein complex	6	6	0.0115	0.0464	Calr|1	1	2	303	52649	Biological processes
GO:2000880	positive regulation of dipeptide transport	10	5,8,9,10	0.0115	0.0464	Ca2|1	1	2	303	52649	Biological processes
GO:2001148	regulation of dipeptide transmembrane transport	11	6,7,8,9,10,11	0.0115	0.0464	Ca2|1	1	2	303	52649	Biological processes
GO:0046038	GMP catabolic process	10	8,9,10	0.0115	0.0464	Hprt1|1	1	2	303	52649	Biological processes
GO:0072387	flavin adenine dinucleotide metabolic process	6	6	0.0115	0.0464	Vcp|1	1	2	303	52649	Biological processes
GO:0000461	endonucleolytic cleavage to generate mature 3'-end of SSU-rRNA from (SSU-rRNA, 5.8S rRNA, LSU-rRNA)	11	8,10,11	0.0115	0.0464	Rpsa|1	1	2	303	52649	Biological processes
GO:0051343	positive regulation of cyclic-nucleotide phosphodiesterase activity	7	7	0.0115	0.0464	Rack1|1	1	2	303	52649	Biological processes
GO:0051511	negative regulation of unidimensional cell growth	5	5	0.0115	0.0464	CFL1|1	1	2	303	52649	Biological processes
GO:2000878	positive regulation of oligopeptide transport	9	4,7,8,9	0.0115	0.0464	Ca2|1	1	2	303	52649	Biological processes
GO:0042000	translocation of peptides or proteins into host	8	6,7,8	0.0115	0.0464	Tcp1|1	1	2	303	52649	Biological processes
GO:0090089	regulation of dipeptide transport	10	7,9,10	0.0115	0.0464	Ca2|1	1	2	303	52649	Biological processes
GO:1903004	regulation of protein K63-linked deubiquitination	10	8,9,10	0.0115	0.0464	Vcp|1	1	2	303	52649	Biological processes
GO:0006097	glyoxylate cycle	5	5	0.0115	0.0464	Idh1|1	1	2	303	52649	Biological processes
GO:0051780	behavioral response to nutrient	5	3,5	0.0115	0.0464	Slc16a1|1	1	2	303	52649	Biological processes
GO:0018315	molybdenum incorporation into molybdenum-molybdopterin complex	8	8	0.0115	0.0464	Gphn|1	1	2	303	52649	Biological processes
GO:0046083	adenine metabolic process	7	7	0.0115	0.0464	Hprt1|1	1	2	303	52649	Biological processes
GO:0071964	establishment of cell polarity regulating cell shape	8	6,8	0.0115	0.0464	CFL1|1	1	2	303	52649	Biological processes
GO:0035442	dipeptide transmembrane transport	10	6,7,8,9,10	0.0115	0.0464	Ca2|1	1	2	303	52649	Biological processes
GO:1904879	positive regulation of calcium ion transmembrane transport via high voltage-gated calcium channel	12	7,8,9,10,11,12	0.0115	0.0464	G6pdx|1	1	2	303	52649	Biological processes
GO:0072579	glycine receptor clustering	6	6	0.0115	0.0464	Gphn|1	1	2	303	52649	Biological processes
GO:2000158	positive regulation of ubiquitin-specific protease activity	8	8	0.0115	0.0464	Vcp|1	1	2	303	52649	Biological processes
GO:0051510	regulation of unidimensional cell growth	6	5,6	0.0115	0.0464	CFL1|1	1	2	303	52649	Biological processes
GO:2001150	positive regulation of dipeptide transmembrane transport	11	5,6,7,8,9,10,11	0.0115	0.0464	Ca2|1	1	2	303	52649	Biological processes
GO:0006168	adenine salvage	9	7,8,9	0.0115	0.0464	Hprt1|1	1	2	303	52649	Biological processes
GO:0030805	regulation of cyclic nucleotide catabolic process	8	7,8	0.0115	0.0464	Rack1|1	1	2	303	52649	Biological processes
GO:0042040	metal incorporation into metallo-molybdopterin complex	7	7	0.0115	0.0464	Gphn|1	1	2	303	52649	Biological processes
GO:0045041	protein import into mitochondrial intermembrane space	7	6,7	0.0115	0.0464	Hspd1|1	1	2	303	52649	Biological processes
GO:1904313	response to methamphetamine hydrochloride	5	5	0.0115	0.0464	Hspa5|1	1	2	303	52649	Biological processes
GO:0044053	translocation of peptides or proteins into host cell cytoplasm	9	7,8,9	0.0115	0.0464	Tcp1|1	1	2	303	52649	Biological processes
GO:1903006	positive regulation of protein K63-linked deubiquitination	11	8,9,10,11	0.0115	0.0464	Vcp|1	1	2	303	52649	Biological processes
GO:2000784	positive regulation of establishment of cell polarity regulating cell shape	9	5,7,9	0.0115	0.0464	CFL1|1	1	2	303	52649	Biological processes
GO:0033123	positive regulation of purine nucleotide catabolic process	9	7,8,9	0.0115	0.0464	Rack1|1	1	2	303	52649	Biological processes
GO:0030820	regulation of cAMP catabolic process	9	8,9	0.0115	0.0464	Rack1|1	1	2	303	52649	Biological processes
GO:0060409	positive regulation of acetylcholine metabolic process	6	5,6	0.0115	0.0464	PEBP1|1	1	2	303	52649	Biological processes
GO:0046084	adenine biosynthetic process	8	7,8	0.0115	0.0464	Hprt1|1	1	2	303	52649	Biological processes
GO:0035105	sterol regulatory element binding protein import into nucleus	9	6,7,8,9	0.0115	0.0464	Lmna|1	1	2	303	52649	Biological processes
GO:0090088	regulation of oligopeptide transport	9	6,8,9	0.0115	0.0464	Ca2|1	1	2	303	52649	Biological processes
GO:1903673	mitotic cleavage furrow formation	7	6,7	0.0115	0.0464	RHOA|1	1	2	303	52649	Biological processes
GO:2000782	regulation of establishment of cell polarity regulating cell shape	9	6,7,9	0.0115	0.0464	CFL1|1	1	2	303	52649	Biological processes
GO:0051808	translocation of peptides or proteins into other organism involved in symbiotic interaction	7	6,7	0.0115	0.0464	Tcp1|1	1	2	303	52649	Biological processes
GO:0072527	pyrimidine-containing compound metabolic process	5	5	0.0116	0.0466	Gm20390|1;NME1|1;Pycrl|1;Nme1|1	4	151	303	52649	Biological processes
GO:0042304	regulation of fatty acid biosynthetic process	7	6,7	0.0116	0.0466	FABP5|1;Fabp5|1;Anxa1|1	3	81	303	52649	Biological processes
GO:0043403	skeletal muscle tissue regeneration	6	5,6	0.0116	0.0466	Pkm|1;Mtpn|1;Anxa1|1	3	81	303	52649	Biological processes
GO:0033144	negative regulation of intracellular steroid hormone receptor signaling pathway	7	5,6,7	0.0116	0.0466	RHOA|1;Calr|1;Rhoa|1	3	81	303	52649	Biological processes
GO:0072332	intrinsic apoptotic signaling pathway by p53 class mediator	7	6,7	0.0116	0.0466	Hint1|1;Rps27l|1;HNRNPK|1;Rpl11|1;Hnrnpk|1	5	233	303	52649	Biological processes
GO:0097264	self proteolysis	6	6	0.0121	0.0482	LGMN|1;Lgmn|1	2	29	303	52649	Biological processes
GO:0035089	establishment of apical/basal cell polarity	7	7	0.0121	0.0482	RHOA|1;Msn|1	2	29	303	52649	Biological processes
GO:0006563	L-serine metabolic process	7	7	0.0121	0.0482	Shmt2|1;Psat1|1	2	29	303	52649	Biological processes
GO:0045713	low-density lipoprotein particle receptor biosynthetic process	5	5	0.0121	0.0482	HNRNPK|1;Hnrnpk|1	2	29	303	52649	Biological processes
GO:0071361	cellular response to ethanol	7	7	0.0121	0.0482	SOD2|1;Sod2|1	2	29	303	52649	Biological processes
GO:0045778	positive regulation of ossification	6	4,5,6	0.0122	0.0485	Lmna|1;ISG15|1;CLIC1|1;Isg15|1;Clic1|1	5	236	303	52649	Biological processes
GO:0051781	positive regulation of cell division	6	4,5,6	0.0123	0.0488	Ranbp1|1;PEBP1|1;RHOA|1;Rhoa|1;Hnrnpu|1;Cat|1	6	328	303	52649	Biological processes
GO:0071277	cellular response to calcium ion	7	7	0.0124	0.0489	Krt10|1;LGMN|1;Lgmn|1;Hspa5|1	4	154	303	52649	Biological processes
GO:0009261	ribonucleotide catabolic process	7	6,7	0.0124	0.0489	Rack1|1;Hint1|1;Hprt1|1	3	83	303	52649	Biological processes
GO:0009154	purine ribonucleotide catabolic process	8	7,8	0.0124	0.0489	Rack1|1;Hint1|1;Hprt1|1	3	83	303	52649	Biological processes
GO:0052547	regulation of peptidase activity	6	6	0.0125	0.0496	Rack1|1;Vcp|1;Hspd1|1;Park7|1;Gpi|1;LGMN|1;RHOA|1;Rps27l|1;RPS3|1;Lgmn|1;Psme2|1;Rps3|1	12	985	303	52649	Biological processes
GO:0014075	response to amine	6	6	0.0128	0.0503	NME1|1;Nme1|1;Hprt1|1	3	84	303	52649	Biological processes
GO:1902074	response to salt	4	4	0.0129	0.0506	Hnrnpa1|1;Hspa5|1	2	30	303	52649	Biological processes
GO:0010988	regulation of low-density lipoprotein particle clearance	7	5,6,7	0.0129	0.0506	HNRNPK|1;Hnrnpk|1	2	30	303	52649	Biological processes
GO:0010870	positive regulation of receptor biosynthetic process	8	5,6,7,8	0.0129	0.0506	HNRNPK|1;Hnrnpk|1	2	30	303	52649	Biological processes
GO:0031960	response to corticosteroid	6	6	0.0131	0.0514	Hspd1|1;PEBP1|1;Cbx3|1;RHOA|1;Hnrnpu|1;Anxa1|1	6	333	303	52649	Biological processes
GO:0032743	positive regulation of interleukin-2 production	6	5,6	0.0132	0.0515	RPS3|1;Rps3|1;Anxa1|1	3	85	303	52649	Biological processes
GO:1900407	regulation of cellular response to oxidative stress	6	5,6	0.0132	0.0515	Rack1|1;Park7|1;Sod2|1;P4hb|1	4	157	303	52649	Biological processes
GO:1901292	nucleoside phosphate catabolic process	5	5	0.0132	0.0515	Rack1|1;Vcp|1;Hint1|1;Pgam1|1;Hprt1|1	5	241	303	52649	Biological processes
GO:0043488	regulation of mRNA stability	9	5,8,9	0.0132	0.0515	VIM|1;Hnrnpd|1;Vim|1;Hnrnpu|1;Elavl1|1	5	241	303	52649	Biological processes
GO:1902253	regulation of intrinsic apoptotic signaling pathway by p53 class mediator	8	7,8	0.0136	0.0529	HNRNPK|1;Rpl11|1;Hnrnpk|1	3	86	303	52649	Biological processes
GO:0009566	fertilization	4	4	0.0136	0.0529	CCT3|1;CCT2|1;Ubap2l|1;Tcp1|1;Cct3|1;Cct2|1;Cct7|1	7	435	303	52649	Biological processes
GO:0031669	cellular response to nutrient levels	5	5	0.0137	0.053	Pdia3|1;Hnrnpa1|1;Anxa5|1;Eif2s1|1;Mdh1|1;ALB|1;Pfkp|1;Nme1|1;Alb|1;Snrpf|1;Hspa5|1	11	879	303	52649	Biological processes
GO:0045069	regulation of viral genome replication	8	6,7,8	0.0138	0.053	ISG15|1;Pabpc1|1;Isg15|1;Ppia|1	4	159	303	52649	Biological processes
GO:0035729	cellular response to hepatocyte growth factor stimulus	7	7	0.0138	0.053	LGMN|1;Lgmn|1	2	31	303	52649	Biological processes
GO:0046607	positive regulation of centrosome cycle	6	5,6	0.0138	0.053	Ranbp1|1;Npm1|1	2	31	303	52649	Biological processes
GO:0072044	collecting duct development	4	4	0.0138	0.053	AKR1B3|1;Akr1b1|1	2	31	303	52649	Biological processes
GO:0072367	regulation of lipid transport by regulation of transcription from RNA polymerase II promoter	7	6,7	0.0138	0.053	HNRNPK|1;Hnrnpk|1	2	31	303	52649	Biological processes
GO:0006611	protein export from nucleus	8	6,7,8	0.014	0.0539	Hspa9|1;Eif5a|1;Park7|1;Calr|1	4	160	303	52649	Biological processes
GO:0034284	response to monosaccharide	6	6	0.0144	0.0549	Rack1|1;NME1|1;SOD2|1;RHOA|1;Nme1|1;Sod2|1;Cat|1	7	440	303	52649	Biological processes
GO:0045933	positive regulation of muscle contraction	4	4	0.0145	0.0551	RHOA|1;Atp1a1|1;Rhoa|1	3	88	303	52649	Biological processes
GO:0002363	alpha-beta T cell lineage commitment	8	7,8	0.0146	0.0554	RHOA|1;Rhoa|1	2	32	303	52649	Biological processes
GO:0032211	negative regulation of telomere maintenance via telomerase	9	6,7,8,9	0.0146	0.0554	Hnrnpa1|1;Hnrnpu|1	2	32	303	52649	Biological processes
GO:0044003	modification by symbiont of host morphology or physiology	5	5	0.0149	0.0563	ALB|1;Sugt1|1;Alb|1	3	89	303	52649	Biological processes
GO:0061001	regulation of dendritic spine morphogenesis	6	6	0.0149	0.0563	CFL1|1;Caprin1|1;Cfl1|1	3	89	303	52649	Biological processes
GO:2000058	regulation of protein ubiquitination involved in ubiquitin-dependent protein catabolic process	10	8,9,10	0.0149	0.0563	Rpl11|1;Sumo3|1;Rpl5|1	3	89	303	52649	Biological processes
GO:0046638	positive regulation of alpha-beta T cell differentiation	9	8,9	0.0153	0.0578	RHOA|1;Rhoa|1;Anxa1|1	3	90	303	52649	Biological processes
GO:0050665	hydrogen peroxide biosynthetic process	5	5	0.0155	0.0581	SOD2|1;Sod2|1	2	33	303	52649	Biological processes
GO:0042053	regulation of dopamine metabolic process	6	6	0.0155	0.0581	Park7|1;Hprt1|1	2	33	303	52649	Biological processes
GO:1904666	regulation of ubiquitin protein ligase activity	11	7,10,11	0.0155	0.0581	Rpl11|1;Rpl5|1	2	33	303	52649	Biological processes
GO:1900119	positive regulation of execution phase of apoptosis	8	5,8	0.0155	0.0581	RPS3|1;Rps3|1	2	33	303	52649	Biological processes
GO:1903202	negative regulation of oxidative stress-induced cell death	7	5,6,7	0.0158	0.0591	Rack1|1;Park7|1;Sod2|1	3	91	303	52649	Biological processes
GO:0071364	cellular response to epidermal growth factor stimulus	5	5	0.0163	0.0607	EEF1A1|1;CFL1|1;Eef1a1|1	3	92	303	52649	Biological processes
GO:0033238	regulation of cellular amine metabolic process	6	5,6	0.0163	0.0607	Park7|1;PEBP1|1;Hprt1|1	3	92	303	52649	Biological processes
GO:0043558	regulation of translational initiation in response to stress	10	6,8,9,10	0.0164	0.0611	Eif2s1|1;Npm1|1	2	34	303	52649	Biological processes
GO:2001028	positive regulation of endothelial cell chemotaxis	9	5,6,8,9	0.0164	0.0611	LGMN|1;Lgmn|1	2	34	303	52649	Biological processes
GO:0045931	positive regulation of mitotic cell cycle	7	5,6,7	0.0164	0.0611	Ranbp1|1;PEBP1|1;LGMN|1;Lgmn|1;Hnrnpu|1;Anxa1|1	6	350	303	52649	Biological processes
GO:0051340	regulation of ligase activity	5	5	0.0168	0.0621	RPL5|1;Park7|1;Rpl11|1;Rpl5|1	4	169	303	52649	Biological processes
GO:0009267	cellular response to starvation	6	5,6	0.017	0.0621	Hnrnpa1|1;Anxa5|1;Eif2s1|1;Mdh1|1;ALB|1;Pfkp|1;Nme1|1;Alb|1;Snrpf|1;Hspa5|1	10	789	303	52649	Biological processes
GO:1903146	regulation of mitophagy	7	6,7	0.017	0.0621	Anxa5|1;Eif2s1|1;Mdh1|1;Pfkp|1;Nme1|1;Snrpf|1	6	353	303	52649	Biological processes
GO:1990428	miRNA transport	7	6,7	0.0172	0.0621	Hnrnpa2b1|1	1	3	303	52649	Biological processes
GO:0046452	dihydrofolate metabolic process	8	6,7,8	0.0172	0.0621	Atic|1	1	3	303	52649	Biological processes
GO:0048683	regulation of collateral sprouting of intact axon in response to injury	7	6,7	0.0172	0.0621	Spp1|1	1	3	303	52649	Biological processes
GO:0019551	glutamate catabolic process to 2-oxoglutarate	9	9	0.0172	0.0621	Got2|1	1	3	303	52649	Biological processes
GO:0010731	protein glutathionylation	7	7	0.0172	0.0621	G6pdx|1	1	3	303	52649	Biological processes
GO:1903334	positive regulation of protein folding	7	4,6,7	0.0172	0.0621	Pdia3|1	1	3	303	52649	Biological processes
GO:0048673	collateral sprouting of intact axon in response to injury	10	6,7,9,10	0.0172	0.0621	Spp1|1	1	3	303	52649	Biological processes
GO:0006064	glucuronate catabolic process	8	7,8	0.0172	0.0621	Akr1a1|1	1	3	303	52649	Biological processes
GO:0036292	DNA rewinding	8	8	0.0172	0.0621	Anxa1|1	1	3	303	52649	Biological processes
GO:0002368	B cell cytokine production	7	5,6,7	0.0172	0.0621	Hspd1|1	1	3	303	52649	Biological processes
GO:0006272	leading strand elongation	7	6,7	0.0172	0.0621	Pcna|1	1	3	303	52649	Biological processes
GO:0033512	L-lysine catabolic process to acetyl-CoA via saccharopine	9	8,9	0.0172	0.0621	Dlst|1	1	3	303	52649	Biological processes
GO:0015680	intracellular copper ion transport	6	5,6	0.0172	0.0621	Atox1|1	1	3	303	52649	Biological processes
GO:0042726	flavin-containing compound metabolic process	5	5	0.0172	0.0621	Vcp|1	1	3	303	52649	Biological processes
GO:0010732	regulation of protein glutathionylation	8	7,8	0.0172	0.0621	G6pdx|1	1	3	303	52649	Biological processes
GO:0042840	D-glucuronate catabolic process	9	8,9	0.0172	0.0621	Akr1a1|1	1	3	303	52649	Biological processes
GO:2000771	positive regulation of establishment or maintenance of cell polarity regulating cell shape	7	4,6,7	0.0172	0.0621	CFL1|1	1	3	303	52649	Biological processes
GO:2000769	regulation of establishment or maintenance of cell polarity regulating cell shape	6	5,6	0.0172	0.0621	CFL1|1	1	3	303	52649	Biological processes
GO:0010734	negative regulation of protein glutathionylation	8	7,8	0.0172	0.0621	G6pdx|1	1	3	303	52649	Biological processes
GO:1990737	response to manganese-induced endoplasmic reticulum stress	8	6,8	0.0172	0.0621	Eif2s1|1	1	3	303	52649	Biological processes
GO:1900138	negative regulation of phospholipase A2 activity	9	9	0.0172	0.0621	Anxa1|1	1	3	303	52649	Biological processes
GO:0019550	glutamate catabolic process to aspartate	10	8,9,10	0.0172	0.0621	Got2|1	1	3	303	52649	Biological processes
GO:1990280	RNA localization to chromatin	5	5	0.0172	0.0621	Hnrnpu|1	1	3	303	52649	Biological processes
GO:2000814	positive regulation of barbed-end actin filament capping	6	5,6	0.0172	0.0621	CFL1|1	1	3	303	52649	Biological processes
GO:0070901	mitochondrial tRNA methylation	12	7,8,9,10,11,12	0.0172	0.0621	Hsd17b10|1	1	3	303	52649	Biological processes
GO:0002397	MHC class I protein complex assembly	9	8,9	0.0172	0.0621	Calr|1	1	3	303	52649	Biological processes
GO:0006740	NADPH regeneration	10	5,9,10	0.0172	0.0621	G6pdx|1	1	3	303	52649	Biological processes
GO:0042839	D-glucuronate metabolic process	8	8	0.0172	0.0621	Akr1a1|1	1	3	303	52649	Biological processes
GO:0014839	myoblast migration involved in skeletal muscle regeneration	7	6,7	0.0172	0.0621	Anxa1|1	1	3	303	52649	Biological processes
GO:0051444	negative regulation of ubiquitin-protein transferase activity	11	7,9,10,11	0.0172	0.0622	Park7|1;Rpl11|1;Rpl5|1	3	94	303	52649	Biological processes
GO:0035728	response to hepatocyte growth factor	6	6	0.0173	0.0624	LGMN|1;Lgmn|1	2	35	303	52649	Biological processes
GO:0042069	regulation of catecholamine metabolic process	7	5,6,7	0.0173	0.0624	Park7|1;Hprt1|1	2	35	303	52649	Biological processes
GO:0043487	regulation of RNA stability	8	4,7,8	0.0175	0.0629	VIM|1;Hnrnpd|1;Vim|1;Hnrnpu|1;Elavl1|1	5	259	303	52649	Biological processes
GO:0051352	negative regulation of ligase activity	6	6	0.0177	0.0635	Park7|1;Rpl11|1;Rpl5|1	3	95	303	52649	Biological processes
GO:0045637	regulation of myeloid cell differentiation	5	5	0.0177	0.0635	Hspa9|1;Ca2|1;NME1|1;ISG15|1;Hcls1|1;Nme1|1;Isg15|1	7	459	303	52649	Biological processes
GO:0044282	small molecule catabolic process	5	5	0.018	0.0645	Tpi1|1;Got2|1;Park7|1;Gpi|1;Dlst|1;Q3U4D1|1;AHCY|1;Ahcy|1;Akr1a1|1	9	681	303	52649	Biological processes
GO:0006221	pyrimidine nucleotide biosynthetic process	8	7,8	0.0182	0.065	Gm20390|1;NME1|1;Nme1|1	3	96	303	52649	Biological processes
GO:0086009	membrane repolarization	7	5,6,7	0.0182	0.065	ATP1B3|1;Atp1a1|1;Atp1b3|1	3	96	303	52649	Biological processes
GO:0051014	actin filament severing	5	5	0.0183	0.0652	GSN|1;Gsn|1	2	36	303	52649	Biological processes
GO:0034764	positive regulation of transmembrane transport	7	4,5,6,7	0.0186	0.0662	CFL1|1;Ca2|1;ATP1B3|1;Lgals3|1;G6pdx|1;Atp1b3|1	6	360	303	52649	Biological processes
GO:0071396	cellular response to lipid	6	6	0.0191	0.0676	Pdia3|1;NME1|1;Cbx3|1;RHOA|1;Msn|1;Atp1a1|1;Nme1|1;Calr|1;Ruvbl2|1;Rhoa|1;Hnrnpu|1;Spp1|1;Anxa1|1	13	1170	303	52649	Biological processes
GO:0009268	response to pH	4	4	0.0192	0.0676	Ca2|1;LGMN|1;Lgmn|1	3	98	303	52649	Biological processes
GO:0006405	RNA export from nucleus	7	6,7	0.0192	0.0676	Rpsa|1;Eif5a|1;Hnrnpa2b1|1;Npm1|1	4	176	303	52649	Biological processes
GO:0071218	cellular response to misfolded protein	7	6,7	0.0193	0.0676	Vcp|1;Sdf2l1|1	2	37	303	52649	Biological processes
GO:1901028	regulation of mitochondrial outer membrane permeabilization involved in apoptotic signaling pathway	9	6,7,9	0.0193	0.0676	SLC25A5|1;Slc25a5|1	2	37	303	52649	Biological processes
GO:0060019	radial glial cell differentiation	7	7	0.0193	0.0676	RHOA|1;Rhoa|1	2	37	303	52649	Biological processes
GO:0051883	killing of cells in other organism involved in symbiotic interaction	7	4,7	0.0193	0.0676	ALB|1;Alb|1	2	37	303	52649	Biological processes
GO:0009070	serine family amino acid biosynthetic process	7	7	0.0193	0.0676	Shmt2|1;Psat1|1	2	37	303	52649	Biological processes
GO:0019985	translesion synthesis	9	8,9	0.0193	0.0676	Vcp|1;Pcna|1	2	37	303	52649	Biological processes
GO:0051818	disruption of cells of other organism involved in symbiotic interaction	6	6	0.0193	0.0676	ALB|1;Alb|1	2	37	303	52649	Biological processes
GO:1903599	positive regulation of mitophagy	8	6,7,8	0.0194	0.0681	Anxa5|1;Eif2s1|1;Mdh1|1;Pfkp|1;Snrpf|1	5	266	303	52649	Biological processes
GO:2000106	regulation of leukocyte apoptotic process	8	7,8	0.0196	0.0686	Tcp1|1;Lgals3|1;Hcls1|1;Anxa1|1	4	177	303	52649	Biological processes
GO:1990830	cellular response to leukemia inhibitory factor	7	7	0.0197	0.0688	SLC25A5|1;MAT2A|1;Slc25a5|1;Hnrnpu|1;Mat2a|1	5	267	303	52649	Biological processes
GO:1990823	response to leukemia inhibitory factor	6	6	0.0197	0.0688	SLC25A5|1;MAT2A|1;Slc25a5|1;Hnrnpu|1;Mat2a|1	5	267	303	52649	Biological processes
GO:0055078	sodium ion homeostasis	9	9	0.0197	0.0688	ATP1B3|1;Atp1a1|1;Atp1b3|1	3	99	303	52649	Biological processes
GO:0045646	regulation of erythrocyte differentiation	6	4,5,6	0.0197	0.0688	Hspa9|1;ISG15|1;Isg15|1	3	99	303	52649	Biological processes
GO:0033044	regulation of chromosome organization	6	6	0.0198	0.0689	Lmna|1;Hnrnpa1|1;CCT3|1;CCT2|1;Hnrnpa2b1|1;Hnrnpd|1;Tcp1|1;Cct2|1;Ruvbl2|1;Hnrnpu|1	10	809	303	52649	Biological processes
GO:1902882	regulation of response to oxidative stress	5	5	0.0199	0.0694	Rack1|1;Park7|1;Sod2|1;P4hb|1	4	178	303	52649	Biological processes
GO:0030518	intracellular steroid hormone receptor signaling pathway	6	5,6	0.02	0.0695	Park7|1;Ddx17|1;RHOA|1;Calr|1;Rhoa|1	5	268	303	52649	Biological processes
GO:1904357	negative regulation of telomere maintenance via telomere lengthening	9	5,6,7,8,9	0.0202	0.0703	Hnrnpa1|1;Hnrnpu|1	2	38	303	52649	Biological processes
GO:2000059	negative regulation of protein ubiquitination involved in ubiquitin-dependent protein catabolic process	11	8,9,10,11	0.0202	0.0703	Rpl11|1;Rpl5|1	2	38	303	52649	Biological processes
GO:1902850	microtubule cytoskeleton organization involved in mitosis	7	5,6,7	0.0203	0.0703	RHOA|1;Cltc|1;Rhoa|1;Hnrnpu|1;Dynlt1|1	5	269	303	52649	Biological processes
GO:0098779	mitophagy in response to mitochondrial depolarization	6	6	0.0205	0.0711	Anxa5|1;Eif2s1|1;Mdh1|1;Pfkp|1;Snrpf|1	5	270	303	52649	Biological processes
GO:0035821	modification of morphology or physiology of other organism	4	4	0.0205	0.0711	CFL1|1;ALB|1;Sugt1|1;Alb|1;Rpl30|1	5	270	303	52649	Biological processes
GO:0097061	dendritic spine organization	5	5	0.0207	0.0715	CFL1|1;Caprin1|1;Cfl1|1;Lgmn|1	4	180	303	52649	Biological processes
GO:1900408	negative regulation of cellular response to oxidative stress	6	4,5,6	0.0208	0.0718	Rack1|1;Park7|1;Sod2|1	3	101	303	52649	Biological processes
GO:0098780	response to mitochondrial depolarisation	5	5	0.0211	0.0729	Anxa5|1;Eif2s1|1;Mdh1|1;Pfkp|1;Snrpf|1	5	272	303	52649	Biological processes
GO:0043173	nucleotide salvage	5	5	0.0213	0.0731	HPRT|1;Hprt1|1	2	39	303	52649	Biological processes
GO:1903204	negative regulation of oxidative stress-induced neuron death	7	6,7	0.0213	0.0731	Rack1|1;Park7|1	2	39	303	52649	Biological processes
GO:0035358	regulation of peroxisome proliferator activated receptor signaling pathway	6	5,6	0.0213	0.0731	FABP5|1;Fabp5|1	2	39	303	52649	Biological processes
GO:0071426	ribonucleoprotein complex export from nucleus	9	5,6,7,8,9	0.0218	0.0748	Rpsa|1;Eif5a|1;Hnrnpa2b1|1;Npm1|1	4	183	303	52649	Biological processes
GO:0030859	polarized epithelial cell differentiation	8	7,8	0.0223	0.076	RHOA|1;Msn|1	2	40	303	52649	Biological processes
GO:0010447	response to acidic pH	5	5	0.0223	0.076	LGMN|1;Lgmn|1	2	40	303	52649	Biological processes
GO:0006925	inflammatory cell apoptotic process	7	7	0.0223	0.076	Tcp1|1;Anxa1|1	2	40	303	52649	Biological processes
GO:1902307	positive regulation of sodium ion transmembrane transport	11	6,7,8,9,10,11	0.0223	0.076	ATP1B3|1;Atp1b3|1	2	40	303	52649	Biological processes
GO:0050857	positive regulation of antigen receptor-mediated signaling pathway	9	4,7,8,9	0.0223	0.076	RPS3|1;Rps3|1	2	40	303	52649	Biological processes
GO:0009743	response to carbohydrate	5	5	0.0224	0.076	Rack1|1;NME1|1;SOD2|1;RHOA|1;Nme1|1;Sod2|1;Cat|1	7	482	303	52649	Biological processes
GO:0007595	lactation	6	6	0.0224	0.076	Got2|1;NME1|1;Nme1|1	3	104	303	52649	Biological processes
GO:0006195	purine nucleotide catabolic process	7	7	0.0224	0.076	Rack1|1;Hint1|1;Hprt1|1	3	104	303	52649	Biological processes
GO:1902883	negative regulation of response to oxidative stress	4	4	0.0224	0.076	Rack1|1;Park7|1;Sod2|1	3	104	303	52649	Biological processes
GO:0070849	response to epidermal growth factor	4	4	0.0224	0.076	EEF1A1|1;CFL1|1;Eef1a1|1	3	104	303	52649	Biological processes
GO:0031668	cellular response to extracellular stimulus	4	4	0.0225	0.076	Pdia3|1;Hnrnpa1|1;Anxa5|1;Eif2s1|1;Mdh1|1;ALB|1;Pfkp|1;Nme1|1;Alb|1;Snrpf|1;Hspa5|1	11	948	303	52649	Biological processes
GO:0071166	ribonucleoprotein complex localization	4	4	0.0226	0.076	Rpsa|1;Eif5a|1;Hnrnpa2b1|1;Npm1|1	4	185	303	52649	Biological processes
GO:0052203	modulation of catalytic activity in other organism involved in symbiotic interaction	5	5	0.0228	0.076	Sugt1|1	1	4	303	52649	Biological processes
GO:0007529	establishment of synaptic specificity at neuromuscular junction	6	5,6	0.0228	0.076	Gphn|1	1	4	303	52649	Biological processes
GO:0060735	regulation of eIF2 alpha phosphorylation by dsRNA	10	5,6,8,9,10	0.0228	0.076	Npm1|1	1	4	303	52649	Biological processes
GO:1902990	mitotic telomere maintenance via semi-conservative replication	9	5,6,7,8,9	0.0228	0.076	Pcna|1	1	4	303	52649	Biological processes
GO:2000383	regulation of ectoderm development	4	4	0.0228	0.076	Tpt1|1	1	4	303	52649	Biological processes
GO:0031247	actin rod assembly	6	6	0.0228	0.076	Hsp90b1|1	1	4	303	52649	Biological processes
GO:2000866	positive regulation of estradiol secretion	9	6,7,8,9	0.0228	0.076	Spp1|1	1	4	303	52649	Biological processes
GO:0060408	regulation of acetylcholine metabolic process	6	5,6	0.0228	0.076	PEBP1|1	1	4	303	52649	Biological processes
GO:0043103	hypoxanthine salvage	9	7,8,9	0.0228	0.076	Hprt1|1	1	4	303	52649	Biological processes
GO:0072344	rescue of stalled ribosome	9	7,8,9	0.0228	0.076	Rack1|1	1	4	303	52649	Biological processes
GO:0052422	modulation by host of symbiont catalytic activity	6	6	0.0228	0.076	Sugt1|1	1	4	303	52649	Biological processes
GO:0006532	aspartate biosynthetic process	8	8	0.0228	0.076	Got2|1	1	4	303	52649	Biological processes
GO:1904571	positive regulation of selenocysteine incorporation	11	8,9,10,11	0.0228	0.076	Rpl30|1	1	4	303	52649	Biological processes
GO:1902766	skeletal muscle satellite cell migration	5	5	0.0228	0.076	RHOA|1	1	4	303	52649	Biological processes
GO:0097498	endothelial tube lumen extension	9	7,8,9	0.0228	0.076	RHOA|1	1	4	303	52649	Biological processes
GO:0006533	aspartate catabolic process	9	8,9	0.0228	0.076	Got2|1	1	4	303	52649	Biological processes
GO:2000384	negative regulation of ectoderm development	4	4	0.0228	0.076	Tpt1|1	1	4	303	52649	Biological processes
GO:0002501	peptide antigen assembly with MHC protein complex	5	5	0.0228	0.076	Calr|1	1	4	303	52649	Biological processes
GO:0071498	cellular response to fluid shear stress	5	5	0.0234	0.0775	Ca2|1;Spp1|1	2	41	303	52649	Biological processes
GO:0042415	norepinephrine metabolic process	8	6,8	0.0234	0.0775	AKR1B3|1;Akr1b1|1	2	41	303	52649	Biological processes
GO:0061162	establishment of monopolar cell polarity	6	6	0.0234	0.0775	RHOA|1;Msn|1	2	41	303	52649	Biological processes
GO:0035967	cellular response to topologically incorrect protein	6	5,6	0.0238	0.0788	Vcp|1;Sdf2l1|1;Aars|1;Hspa5|1	4	188	303	52649	Biological processes
GO:0015931	nucleobase-containing compound transport	6	6	0.0242	0.0801	Rpsa|1;Eif5a|1;Hnrnpa2b1|1;Rbm8a|1;Slc25a5|1;Npm1|1	6	383	303	52649	Biological processes
GO:0090026	positive regulation of monocyte chemotaxis	7	6,7	0.0244	0.0803	LGMN|1;Lgmn|1	2	42	303	52649	Biological processes
GO:0061339	establishment or maintenance of monopolar cell polarity	5	5	0.0244	0.0803	RHOA|1;Msn|1	2	42	303	52649	Biological processes
GO:0032799	low-density lipoprotein receptor particle metabolic process	6	6	0.0244	0.0803	HNRNPK|1;Hnrnpk|1	2	42	303	52649	Biological processes
GO:0043496	regulation of protein homodimerization activity	6	6	0.0244	0.0803	Park7|1;Hspa5|1	2	42	303	52649	Biological processes
GO:0010975	regulation of neuron projection development	10	7,8,10	0.0246	0.0809	CFL1|1;NME1|1;Caprin1|1;RHOA|1;Cfl1|1;Nme1|1;Eef1a1|1;Hspa5|1;Vim|1;Rhoa|1;Grn|1;Spp1|1;Dynlt1|1	13	1213	303	52649	Biological processes
GO:0032613	interleukin-10 production	5	5	0.0247	0.0811	G6PDX|1;Hspd1|1;G6pdx|1	3	108	303	52649	Biological processes
GO:0009066	aspartate family amino acid metabolic process	6	6	0.0247	0.0811	Got2|1;Dlst|1;Ahcy|1	3	108	303	52649	Biological processes
GO:0050658	RNA transport	6	5,6	0.0249	0.0814	Rpsa|1;Eif5a|1;Hnrnpa2b1|1;Rbm8a|1;Npm1|1	5	284	303	52649	Biological processes
GO:0050657	nucleic acid transport	7	7	0.0249	0.0814	Rpsa|1;Eif5a|1;Hnrnpa2b1|1;Rbm8a|1;Npm1|1	5	284	303	52649	Biological processes
GO:2001020	regulation of response to DNA damage stimulus	6	5,6	0.0252	0.0823	Tpt1|1;HNRNPK|1;RPS3|1;Npm1|1;Rps3|1;Pcna|1;Hnrnpk|1	7	494	303	52649	Biological processes
GO:0018149	peptide cross-linking	7	7	0.0253	0.0826	Krt1|1;Krt10|1;Anxa1|1	3	109	303	52649	Biological processes
GO:0006919	activation of cysteine-type endopeptidase activity involved in apoptotic process	9	8,9	0.0254	0.0828	Rack1|1;Vcp|1;Hspd1|1;Rps27l|1	4	192	303	52649	Biological processes
GO:0043535	regulation of blood vessel endothelial cell migration	9	6,8,9	0.0254	0.0828	Atp5b|1;Atp5a1|1;RHOA|1;Anxa1|1	4	192	303	52649	Biological processes
GO:0032506	cytokinetic process	5	4,5	0.0255	0.0829	RHOA|1;Rhoa|1	2	43	303	52649	Biological processes
GO:1903206	negative regulation of hydrogen peroxide-induced cell death	9	6,7,8,9	0.0255	0.0829	Rack1|1;Park7|1	2	43	303	52649	Biological processes
GO:0072528	pyrimidine-containing compound biosynthetic process	6	6	0.0259	0.084	Gm20390|1;NME1|1;Nme1|1	3	110	303	52649	Biological processes
GO:0051236	establishment of RNA localization	5	4,5	0.0262	0.0848	Rpsa|1;Eif5a|1;Hnrnpa2b1|1;Rbm8a|1;Npm1|1	5	288	303	52649	Biological processes
GO:0021766	hippocampus development	4	4	0.0263	0.085	CFL1|1;NME1|1;PEBP1|1;Nme1|1	4	194	303	52649	Biological processes
GO:0043931	ossification involved in bone maturation	5	5	0.0266	0.0857	RHOA|1;Rhoa|1	2	44	303	52649	Biological processes
GO:1902176	negative regulation of oxidative stress-induced intrinsic apoptotic signaling pathway	8	6,7,8	0.0266	0.0857	Park7|1;Sod2|1	2	44	303	52649	Biological processes
GO:0006515	misfolded or incompletely synthesized protein catabolic process	8	7,8	0.0266	0.0857	Vcp|1;Sdf2l1|1	2	44	303	52649	Biological processes
GO:0045780	positive regulation of bone resorption	8	4,5,6,7,8	0.0266	0.0857	Ca2|1;Spp1|1	2	44	303	52649	Biological processes
GO:0010984	regulation of lipoprotein particle clearance	6	4,5,6	0.0266	0.0857	HNRNPK|1;Hnrnpk|1	2	44	303	52649	Biological processes
GO:0046852	positive regulation of bone remodeling	7	5,6,7	0.0266	0.0857	Ca2|1;Spp1|1	2	44	303	52649	Biological processes
GO:0060998	regulation of dendritic spine development	5	5	0.0267	0.086	CFL1|1;Caprin1|1;Cfl1|1;Grn|1	4	195	303	52649	Biological processes
GO:0006220	pyrimidine nucleotide metabolic process	7	6,7	0.0272	0.0871	Gm20390|1;NME1|1;Nme1|1	3	112	303	52649	Biological processes
GO:0043388	positive regulation of DNA binding	6	6	0.0272	0.0871	Park7|1;NME1|1;Nme1|1	3	112	303	52649	Biological processes
GO:0043536	positive regulation of blood vessel endothelial cell migration	10	6,7,9,10	0.0272	0.0871	Atp5b|1;Atp5a1|1;Anxa1|1	3	112	303	52649	Biological processes
GO:0022904	respiratory electron transport chain	6	5,6	0.0276	0.0876	Dld|1;Park7|1;Uqcrc2|1;SOD2|1;Sod2|1	5	292	303	52649	Biological processes
GO:0042594	response to starvation	4	4	0.0277	0.0876	Hnrnpa1|1;Anxa5|1;Eif2s1|1;Mdh1|1;ALB|1;Pfkp|1;Nme1|1;Alb|1;Snrpf|1;Hspa5|1	10	856	303	52649	Biological processes
GO:0006656	phosphatidylcholine biosynthetic process	7	6,7	0.0278	0.0876	FABP5|1;Fabp5|1	2	45	303	52649	Biological processes
GO:0070977	bone maturation	7	5,6,7	0.0278	0.0876	RHOA|1;Rhoa|1	2	45	303	52649	Biological processes
GO:0046456	icosanoid biosynthetic process	7	6,7	0.0278	0.0876	FABP5|1;Fabp5|1;Anxa1|1	3	113	303	52649	Biological processes
GO:0045664	regulation of neuron differentiation	9	7,9	0.0284	0.0876	CFL1|1;YWHAG|1;NME1|1;Caprin1|1;RHOA|1;Cfl1|1;Ywhag|1;Nme1|1;Eef1a1|1;Calr|1;Hspa5|1;Vim|1;Rhoa|1;Grn|1;Spp1|1;Dynlt1|1	16	1634	303	52649	Biological processes
GO:1902037	negative regulation of hematopoietic stem cell differentiation	6	6	0.0284	0.0876	Hspa9|1	1	5	303	52649	Biological processes
GO:0034309	primary alcohol biosynthetic process	7	7	0.0284	0.0876	Park7|1	1	5	303	52649	Biological processes
GO:1903184	L-dopa metabolic process	6	5,6	0.0284	0.0876	Park7|1	1	5	303	52649	Biological processes
GO:0031944	negative regulation of glucocorticoid metabolic process	8	5,6,7,8	0.0284	0.0876	Atp1a1|1	1	5	303	52649	Biological processes
GO:1903168	positive regulation of pyrroline-5-carboxylate reductase activity	7	5,6,7	0.0284	0.0876	Park7|1	1	5	303	52649	Biological processes
GO:0043096	purine nucleobase salvage	8	6,7,8	0.0284	0.0876	Hprt1|1	1	5	303	52649	Biological processes
GO:0006106	fumarate metabolic process	8	8	0.0284	0.0876	Got2|1	1	5	303	52649	Biological processes
GO:0035938	estradiol secretion	7	6,7	0.0284	0.0876	Spp1|1	1	5	303	52649	Biological processes
GO:1904569	regulation of selenocysteine incorporation	11	8,9,10,11	0.0284	0.0876	Rpl30|1	1	5	303	52649	Biological processes
GO:0031947	negative regulation of glucocorticoid biosynthetic process	9	6,7,8,9	0.0284	0.0876	Atp1a1|1	1	5	303	52649	Biological processes
GO:0051342	regulation of cyclic-nucleotide phosphodiesterase activity	6	6	0.0284	0.0876	Rack1|1	1	5	303	52649	Biological processes
GO:1903185	L-dopa biosynthetic process	7	6,7	0.0284	0.0876	Park7|1	1	5	303	52649	Biological processes
GO:1903190	glyoxal catabolic process	6	6	0.0284	0.0876	Park7|1	1	5	303	52649	Biological processes
GO:0002396	MHC protein complex assembly	8	7,8	0.0284	0.0876	Calr|1	1	5	303	52649	Biological processes
GO:0042938	dipeptide transport	9	8,9	0.0284	0.0876	Ca2|1	1	5	303	52649	Biological processes
GO:0032201	telomere maintenance via semi-conservative replication	8	4,5,6,7,8	0.0284	0.0876	Pcna|1	1	5	303	52649	Biological processes
GO:2000864	regulation of estradiol secretion	8	7,8	0.0284	0.0876	Spp1|1	1	5	303	52649	Biological processes
GO:1903167	regulation of pyrroline-5-carboxylate reductase activity	6	5,6	0.0284	0.0876	Park7|1	1	5	303	52649	Biological processes
GO:0036471	cellular response to glyoxal	6	6	0.0284	0.0876	Park7|1	1	5	303	52649	Biological processes
GO:1903200	positive regulation of L-dopa decarboxylase activity	7	7	0.0284	0.0876	Park7|1	1	5	303	52649	Biological processes
GO:0019563	glycerol catabolic process	7	6,7	0.0284	0.0876	Tpi1|1	1	5	303	52649	Biological processes
GO:1900147	regulation of Schwann cell migration	7	7	0.0284	0.0876	Vim|1	1	5	303	52649	Biological processes
GO:0006624	vacuolar protein processing	7	6,7	0.0284	0.0876	Lgmn|1	1	5	303	52649	Biological processes
GO:1903122	negative regulation of TRAIL-activated apoptotic signaling pathway	12	8,9,10,12	0.0284	0.0876	Park7|1	1	5	303	52649	Biological processes
GO:1903189	glyoxal metabolic process	5	5	0.0284	0.0876	Park7|1	1	5	303	52649	Biological processes
GO:0019474	L-lysine catabolic process to acetyl-CoA	8	7,8	0.0284	0.0876	Dlst|1	1	5	303	52649	Biological processes
GO:1903178	positive regulation of tyrosine 3-monooxygenase activity	8	6,7,8	0.0284	0.0876	Park7|1	1	5	303	52649	Biological processes
GO:0002842	positive regulation of T cell mediated immune response to tumor cell	8	6,7,8	0.0284	0.0876	Hspd1|1	1	5	303	52649	Biological processes
GO:0042998	positive regulation of Golgi to plasma membrane protein transport	11	5,6,7,8,9,10,11	0.0284	0.0876	Rack1|1	1	5	303	52649	Biological processes
GO:0019264	glycine biosynthetic process from serine	9	8,9	0.0284	0.0876	Shmt2|1	1	5	303	52649	Biological processes
GO:1903195	regulation of L-dopa biosynthetic process	8	7,8	0.0284	0.0876	Park7|1	1	5	303	52649	Biological processes
GO:1903198	regulation of L-dopa decarboxylase activity	6	6	0.0284	0.0876	Park7|1	1	5	303	52649	Biological processes
GO:0046295	glycolate biosynthetic process	8	8	0.0284	0.0876	Park7|1	1	5	303	52649	Biological processes
GO:0006710	androgen catabolic process	5	5	0.0284	0.0876	Spp1|1	1	5	303	52649	Biological processes
GO:1903197	positive regulation of L-dopa biosynthetic process	8	7,8	0.0284	0.0876	Park7|1	1	5	303	52649	Biological processes
GO:1901069	guanosine-containing compound catabolic process	9	9	0.0284	0.0876	Hprt1|1	1	5	303	52649	Biological processes
GO:0000389	mRNA 3'-splice site recognition	7	7	0.0284	0.0876	Sf3a1|1	1	5	303	52649	Biological processes
GO:0032057	negative regulation of translational initiation in response to stress	11	6,7,9,10,11	0.0284	0.0876	Eif2s1|1	1	5	303	52649	Biological processes
GO:0036135	Schwann cell migration	6	6	0.0284	0.0876	Vim|1	1	5	303	52649	Biological processes
GO:2000284	positive regulation of cellular amino acid biosynthetic process	8	6,8	0.0284	0.0876	Park7|1	1	5	303	52649	Biological processes
GO:1903176	regulation of tyrosine 3-monooxygenase activity	7	6,7	0.0284	0.0876	Park7|1	1	5	303	52649	Biological processes
GO:0007565	female pregnancy	4	4	0.0285	0.0878	AKR1B3|1;Got2|1;Arhgdib|1;Akr1b1|1;Calr|1;Grn|1	6	398	303	52649	Biological processes
GO:1901032	negative regulation of response to reactive oxygen species	7	5,7	0.0289	0.0889	Rack1|1;Park7|1	2	46	303	52649	Biological processes
GO:0051701	interaction with host	4	4	0.0294	0.09	ALB|1;Sugt1|1;Tcp1|1;Alb|1;P4hb|1	5	297	303	52649	Biological processes
GO:0043434	response to peptide hormone	5	5	0.0299	0.0913	Pkm|1;CFL1|1;Anxa5|1;Ca2|1;Got2|1;YWHAG|1;Ywhag|1;Eprs|1;Cat|1;Anxa1|1	10	867	303	52649	Biological processes
GO:0021762	substantia nigra development	5	5	0.0301	0.0918	Hspa5|1;Actb|1	2	47	303	52649	Biological processes
GO:0039694	viral RNA genome replication	8	7,8	0.0301	0.0918	Pcbp1|1;Pcbp2|1	2	47	303	52649	Biological processes
GO:0034063	stress granule assembly	6	6	0.0301	0.0918	Eif2s1|1;G3bp1|1	2	47	303	52649	Biological processes
GO:1904646	cellular response to beta-amyloid	7	7	0.0301	0.0918	LGMN|1;Lgmn|1	2	47	303	52649	Biological processes
GO:1904894	positive regulation of STAT cascade	8	6,7,8	0.0304	0.0924	AKR1B3|1;Hcls1|1;Akr1b1|1	3	117	303	52649	Biological processes
GO:0010942	positive regulation of cell death	5	4,5	0.0309	0.0938	Pdia3|1;Rack1|1;Eif5a|1;Vcp|1;Hspd1|1;Anxa5|1;Eif2s1|1;Park7|1;RHOA|1;Rps27l|1;RPS3|1;Rpl11|1;Eef1a1|1;Rps3|1;Anxa1|1	15	1517	303	52649	Biological processes
GO:0071428	rRNA-containing ribonucleoprotein complex export from nucleus	10	6,7,8,9,10	0.0313	0.0948	Rpsa|1;Npm1|1	2	48	303	52649	Biological processes
GO:0019359	nicotinamide nucleotide biosynthetic process	9	8,9	0.0313	0.0948	G6PDX|1;G6pdx|1	2	48	303	52649	Biological processes
GO:2001026	regulation of endothelial cell chemotaxis	5	5	0.0313	0.0948	LGMN|1;Lgmn|1	2	48	303	52649	Biological processes
GO:0043555	regulation of translation in response to stress	9	5,7,8,9	0.0313	0.0948	Eif2s1|1;Npm1|1	2	48	303	52649	Biological processes
GO:0070507	regulation of microtubule cytoskeleton organization	5	5	0.0317	0.0958	Ranbp1|1;RHOA|1;RPS3|1;Npm1|1;Rps3|1;Rhoa|1;Hnrnpu|1	7	519	303	52649	Biological processes
GO:0045639	positive regulation of myeloid cell differentiation	6	5,6	0.0323	0.0974	Ca2|1;ISG15|1;Hcls1|1;Isg15|1	4	207	303	52649	Biological processes
GO:0002437	inflammatory response to antigenic stimulus	6	4,6	0.0324	0.0977	Psmb4|1;Psma1|1;Ahcy|1	3	120	303	52649	Biological processes
GO:0097066	response to thyroid hormone	5	5	0.0325	0.0979	AKR1B3|1;Akr1b1|1	2	49	303	52649	Biological processes
GO:0033145	positive regulation of intracellular steroid hormone receptor signaling pathway	7	5,6,7	0.0325	0.0979	Park7|1;Ddx17|1	2	49	303	52649	Biological processes
GO:0019363	pyridine nucleotide biosynthetic process	8	7,8	0.0325	0.0979	G6PDX|1;G6pdx|1	2	49	303	52649	Biological processes
GO:0072330	monocarboxylic acid biosynthetic process	7	7	0.0329	0.0988	Pkm|1;FABP5|1;Park7|1;Fabp5|1;Fasn|1;Anxa1|1	6	412	303	52649	Biological processes
GO:0045840	positive regulation of mitotic nuclear division	8	5,6,7,8	0.0331	0.0991	Ranbp1|1;PEBP1|1;Hnrnpu|1	3	121	303	52649	Biological processes
GO:0010823	negative regulation of mitochondrion organization	7	6,7	0.0331	0.0991	Lmna|1;SLC25A5|1;Slc25a5|1	3	121	303	52649	Biological processes
GO:0045738	negative regulation of DNA repair	7	5,7	0.0337	0.1	RPS3|1;Rps3|1	2	50	303	52649	Biological processes
GO:0090025	regulation of monocyte chemotaxis	6	6	0.0337	0.1	LGMN|1;Lgmn|1	2	50	303	52649	Biological processes
GO:0051092	positive regulation of NF-kappaB transcription factor activity	10	6,9,10	0.034	0.1	Mtpn|1;RPS3|1;Npm1|1;Rps3|1;Cat|1	5	309	303	52649	Biological processes
GO:1903094	negative regulation of protein K48-linked deubiquitination	11	8,9,10,11	0.034	0.1	Park7|1	1	6	303	52649	Biological processes
GO:0050787	detoxification of mercury ion	4	4	0.034	0.1	Park7|1	1	6	303	52649	Biological processes
GO:2000373	positive regulation of DNA topoisomerase (ATP-hydrolyzing) activity	8	7,8	0.034	0.1	Hnrnpu|1	1	6	303	52649	Biological processes
GO:0071963	establishment or maintenance of cell polarity regulating cell shape	7	5,7	0.034	0.1	CFL1|1	1	6	303	52649	Biological processes
GO:0019405	alditol catabolic process	6	5,6	0.034	0.1	Tpi1|1	1	6	303	52649	Biological processes
GO:2000371	regulation of DNA topoisomerase (ATP-hydrolyzing) activity	7	6,7	0.034	0.1	Hnrnpu|1	1	6	303	52649	Biological processes
GO:0009106	lipoate metabolic process	6	5,6	0.034	0.1	Dld|1	1	6	303	52649	Biological processes
GO:0006172	ADP biosynthetic process	10	9,10	0.034	0.1	Ak2|1	1	6	303	52649	Biological processes
GO:0075525	viral translational termination-reinitiation	8	6,7,8	0.034	0.1	Eif3b|1	1	6	303	52649	Biological processes
GO:0019853	L-ascorbic acid biosynthetic process	7	6,7	0.034	0.1	Akr1a1|1	1	6	303	52649	Biological processes
GO:0021589	cerebellum structural organization	5	5	0.034	0.1	Hspa5|1	1	6	303	52649	Biological processes
GO:2000863	positive regulation of estrogen secretion	10	5,7,8,10	0.034	0.1	Spp1|1	1	6	303	52649	Biological processes
GO:0021577	hindbrain structural organization	5	5	0.034	0.1	Hspa5|1	1	6	303	52649	Biological processes
GO:0035672	oligopeptide transmembrane transport	9	5,6,7,8,9	0.034	0.1	Ca2|1	1	6	303	52649	Biological processes
GO:2000157	negative regulation of ubiquitin-specific protease activity	8	8	0.034	0.1	Park7|1	1	6	303	52649	Biological processes
GO:0006636	unsaturated fatty acid biosynthetic process	7	7	0.0345	0.102	FABP5|1;Fabp5|1;Anxa1|1	3	123	303	52649	Biological processes
GO:0046434	organophosphate catabolic process	5	5	0.0346	0.102	Rack1|1;Vcp|1;Hint1|1;Pgam1|1;Hprt1|1;Idh1|1	6	417	303	52649	Biological processes
GO:0022900	electron transport chain	5	4,5	0.0348	0.102	Dld|1;Park7|1;Uqcrc2|1;SOD2|1;Sod2|1	5	311	303	52649	Biological processes
GO:1904645	response to beta-amyloid	6	6	0.035	0.102	LGMN|1;Lgmn|1	2	51	303	52649	Biological processes
GO:0048799	animal organ maturation	6	5,6	0.035	0.102	RHOA|1;Rhoa|1	2	51	303	52649	Biological processes
GO:0010869	regulation of receptor biosynthetic process	7	5,6,7	0.035	0.102	HNRNPK|1;Hnrnpk|1	2	51	303	52649	Biological processes
GO:0043243	positive regulation of protein complex disassembly	6	5,6	0.035	0.102	Eif5a|1;Cfl1|1	2	51	303	52649	Biological processes
GO:0002360	T cell lineage commitment	6	6	0.035	0.102	RHOA|1;Rhoa|1	2	51	303	52649	Biological processes
GO:0060997	dendritic spine morphogenesis	6	5,6	0.0352	0.103	CFL1|1;Caprin1|1;Cfl1|1	3	124	303	52649	Biological processes
GO:0032106	positive regulation of response to extracellular stimulus	6	5,6	0.0356	0.104	Anxa5|1;Eif2s1|1;Mdh1|1;Pfkp|1;Snrpf|1	5	313	303	52649	Biological processes
GO:0032109	positive regulation of response to nutrient levels	7	6,7	0.0356	0.104	Anxa5|1;Eif2s1|1;Mdh1|1;Pfkp|1;Snrpf|1	5	313	303	52649	Biological processes
GO:0001836	release of cytochrome c from mitochondria	8	5,6,7,8	0.0359	0.105	Lmna|1;SOD2|1;Sod2|1	3	125	303	52649	Biological processes
GO:0045739	positive regulation of DNA repair	7	5,7	0.0359	0.105	RPS3|1;Rps3|1;Pcna|1	3	125	303	52649	Biological processes
GO:0000422	mitophagy	5	5	0.036	0.105	Anxa5|1;Eif2s1|1;Mdh1|1;Pfkp|1;Nme1|1;Snrpf|1	6	421	303	52649	Biological processes
GO:0061726	mitochondrion disassembly	7	6,7	0.036	0.105	Anxa5|1;Eif2s1|1;Mdh1|1;Pfkp|1;Nme1|1;Snrpf|1	6	421	303	52649	Biological processes
GO:0045648	positive regulation of erythrocyte differentiation	6	4,5,6	0.0362	0.105	ISG15|1;Isg15|1	2	52	303	52649	Biological processes
GO:0001976	neurological system process involved in regulation of systemic arterial blood pressure	8	5,6,8	0.0362	0.105	SOD2|1;Sod2|1	2	52	303	52649	Biological processes
GO:0042104	positive regulation of activated T cell proliferation	9	8,9	0.0362	0.105	RPS3|1;Rps3|1	2	52	303	52649	Biological processes
GO:1903203	regulation of oxidative stress-induced neuron death	7	6,7	0.0362	0.105	Rack1|1;Park7|1	2	52	303	52649	Biological processes
GO:0030522	intracellular receptor signaling pathway	5	4,5	0.0363	0.105	FABP5|1;Park7|1;ACTN4|1;Ddx17|1;RHOA|1;Fabp5|1;Calr|1;Rhoa|1	8	652	303	52649	Biological processes
GO:2000242	negative regulation of reproductive process	3	3	0.0366	0.106	Arhgdib|1;Wdr77|1;Calr|1	3	126	303	52649	Biological processes
GO:0006284	base-excision repair	8	7,8	0.0373	0.108	RPS3|1;Rps3|1;Pcna|1	3	127	303	52649	Biological processes
GO:0046635	positive regulation of alpha-beta T cell activation	9	7,8,9	0.0373	0.108	RHOA|1;Rhoa|1;Anxa1|1	3	127	303	52649	Biological processes
GO:0007569	cell aging	5	5	0.0374	0.108	Lmna|1;Hsd17b10|1;Calr|1;Npm1|1	4	217	303	52649	Biological processes
GO:0097345	mitochondrial outer membrane permeabilization	8	5,6,8	0.0375	0.108	SLC25A5|1;Slc25a5|1	2	53	303	52649	Biological processes
GO:0045978	negative regulation of nucleoside metabolic process	7	6,7	0.0375	0.108	RHOA|1;Rhoa|1	2	53	303	52649	Biological processes
GO:0051290	protein heterotetramerization	9	8,9	0.0375	0.108	Krt1|1;Krt10|1	2	53	303	52649	Biological processes
GO:1903579	negative regulation of ATP metabolic process	10	7,8,9,10	0.0375	0.108	RHOA|1;Rhoa|1	2	53	303	52649	Biological processes
GO:0071887	leukocyte apoptotic process	7	7	0.0379	0.109	Tcp1|1;Lgals3|1;Hcls1|1;Anxa1|1	4	218	303	52649	Biological processes
GO:0042254	ribosome biogenesis	5	5	0.0379	0.109	Rpsa|1;Gm10036|1;Rpl12|1;Rpl11|1;Npm1|1;Pa2g4|1;Rpl5|1	7	540	303	52649	Biological processes
GO:0043065	positive regulation of apoptotic process	7	6,7	0.0381	0.109	Pdia3|1;Rack1|1;Eif5a|1;Vcp|1;Hspd1|1;Anxa5|1;Eif2s1|1;Park7|1;RHOA|1;Rps27l|1;RPS3|1;Rpl11|1;Rps3|1;Anxa1|1	14	1426	303	52649	Biological processes
GO:0046637	regulation of alpha-beta T cell differentiation	8	8	0.0381	0.109	RHOA|1;Rhoa|1;Anxa1|1	3	128	303	52649	Biological processes
GO:0032615	interleukin-12 production	5	5	0.0388	0.111	G6PDX|1;Hspd1|1;G6pdx|1	3	129	303	52649	Biological processes
GO:0036475	neuron death in response to oxidative stress	6	6	0.0388	0.111	Rack1|1;Park7|1	2	54	303	52649	Biological processes
GO:0042745	circadian sleep/wake cycle	5	5	0.0388	0.111	Alb|1;Ahcy|1	2	54	303	52649	Biological processes
GO:0042554	superoxide anion generation	6	6	0.0388	0.111	SOD2|1;Sod2|1	2	54	303	52649	Biological processes
GO:0032205	negative regulation of telomere maintenance	8	4,5,6,7,8	0.0388	0.111	Hnrnpa1|1;Hnrnpu|1	2	54	303	52649	Biological processes
GO:2000114	regulation of establishment of cell polarity	6	5,6	0.0388	0.111	CFL1|1;Rack1|1	2	54	303	52649	Biological processes
GO:0044275	cellular carbohydrate catabolic process	5	5	0.0396	0.111	Tpi1|1;PGAM1|1;Pgam1|1	3	130	303	52649	Biological processes
GO:0090579	dsDNA loop formation	6	6	0.0396	0.111	Ruvbl2|1	1	7	303	52649	Biological processes
GO:0006554	lysine catabolic process	8	8	0.0396	0.111	Dlst|1	1	7	303	52649	Biological processes
GO:1903093	regulation of protein K48-linked deubiquitination	10	8,9,10	0.0396	0.111	Park7|1	1	7	303	52649	Biological processes
GO:0052055	modulation by symbiont of host molecular function	6	6	0.0396	0.111	Sugt1|1	1	7	303	52649	Biological processes
GO:0071733	transcriptional activation by promoter-enhancer looping	10	6,8,9,10	0.0396	0.111	Ruvbl2|1	1	7	303	52649	Biological processes
GO:0022614	membrane to membrane docking	5	5	0.0396	0.111	Msn|1	1	7	303	52649	Biological processes
GO:0033031	positive regulation of neutrophil apoptotic process	9	4,6,8,9	0.0396	0.111	Anxa1|1	1	7	303	52649	Biological processes
GO:0009441	glycolate metabolic process	7	7	0.0396	0.111	Park7|1	1	7	303	52649	Biological processes
GO:0006452	translational frameshifting	8	7,8	0.0396	0.111	Eif5a|1	1	7	303	52649	Biological processes
GO:0045905	positive regulation of translational termination	9	6,7,8,9	0.0396	0.111	Eif5a|1	1	7	303	52649	Biological processes
GO:1904783	positive regulation of NMDA glutamate receptor activity	10	5,6,7,8,9,10	0.0396	0.111	CFL1|1	1	7	303	52649	Biological processes
GO:1903003	positive regulation of protein deubiquitination	7	7	0.0396	0.111	Vcp|1	1	7	303	52649	Biological processes
GO:0046101	hypoxanthine biosynthetic process	8	7,8	0.0396	0.111	Hprt1|1	1	7	303	52649	Biological processes
GO:0046440	L-lysine metabolic process	8	8	0.0396	0.111	Dlst|1	1	7	303	52649	Biological processes
GO:0019477	L-lysine catabolic process	9	9	0.0396	0.111	Dlst|1	1	7	303	52649	Biological processes
GO:0090202	gene looping	7	5,7	0.0396	0.111	Ruvbl2|1	1	7	303	52649	Biological processes
GO:1902396	protein localization to bicellular tight junction	6	6	0.0396	0.111	ACTN4|1	1	7	303	52649	Biological processes
GO:0035937	estrogen secretion	9	7,9	0.0396	0.111	Spp1|1	1	7	303	52649	Biological processes
GO:2000861	regulation of estrogen secretion	10	6,8,10	0.0396	0.111	Spp1|1	1	7	303	52649	Biological processes
GO:0046439	L-cysteine metabolic process	8	7,8	0.0396	0.111	Ahcy|1	1	7	303	52649	Biological processes
GO:0043068	positive regulation of programmed cell death	6	5,6	0.0398	0.112	Pdia3|1;Rack1|1;Eif5a|1;Vcp|1;Hspd1|1;Anxa5|1;Eif2s1|1;Park7|1;RHOA|1;Rps27l|1;RPS3|1;Rpl11|1;Rps3|1;Anxa1|1	14	1435	303	52649	Biological processes
GO:0006972	hyperosmotic response	5	5	0.0401	0.113	AKR1B3|1;Akr1b1|1	2	55	303	52649	Biological processes
GO:0000731	DNA synthesis involved in DNA repair	8	7,8	0.0401	0.113	Vcp|1;Pcna|1	2	55	303	52649	Biological processes
GO:0007566	embryo implantation	5	4,5	0.0403	0.113	Arhgdib|1;Calr|1;Grn|1	3	131	303	52649	Biological processes
GO:0016925	protein sumoylation	9	9	0.0403	0.113	Park7|1;Sumo2|1;Sumo3|1	3	131	303	52649	Biological processes
GO:0042246	tissue regeneration	5	4,5	0.0403	0.113	Pkm|1;Mtpn|1;Anxa1|1	3	131	303	52649	Biological processes
GO:0045666	positive regulation of neuron differentiation	10	6,7,8,10	0.0406	0.113	CFL1|1;NME1|1;Caprin1|1;RHOA|1;Nme1|1;Eef1a1|1;Hspa5|1;Rhoa|1;Grn|1;Dynlt1|1	10	915	303	52649	Biological processes
GO:0030099	myeloid cell differentiation	6	6	0.0406	0.113	G6PDX|1;Hspa9|1;Ca2|1;NME1|1;ISG15|1;G6pdx|1;Fasn|1;Hcls1|1;Nme1|1;Isg15|1	10	915	303	52649	Biological processes
GO:0051291	protein heterooligomerization	8	7,8	0.0406	0.113	Krt1|1;Krt10|1;MAT2A|1;Mat2a|1	4	223	303	52649	Biological processes
GO:0044703	multi-organism reproductive process	3	3	0.041	0.114	Lmna|1;AKR1B3|1;CCT3|1;CCT2|1;Got2|1;Arhgdib|1;Tpt1|1;Dld|1;Ubap2l|1;Katnal1|1;PEBP1|1;Tcp1|1;Cct3|1;Cct2|1;Akr1b1|1;Calr|1;Pebp1|1;Gsr|1;Grn|1;Cct7|1	20	2274	303	52649	Biological processes
[truncated: 3,397 more rows]
