# Supplementary material for: The non-glycosylated protein of Toxocara canis MUC-1 interacts with proteins of murine macrophages
Source: PLoS Negl Trop Dis. 2022 Sep 2;16(9):e0010734. doi: 10.1371/journal.pntd.0010734 (PMC9477421; doi:10.1371/journal.pntd.0010734)
Supplement: S5 Table — (XLSX) [file pntd.0010734.s005.xlsx]

## Sheet: S5 Table
S5 Table. Kyoto Encyclopedia of Genes and Genomes (KEGG) annotation of proteins of RAW264.7 cells identified to interact with the rTc-MUC-1 protein.
Pathway ID	Pathway Name	Pvalue	Pvalue_adjusted	Genes	Count	Pop Hit	List_Total	Background Genes	Class
mmu01200	Carbon metabolism	1.64e-20	2.51e-18	Pkm|1;Pgk1|1;Tpi1|1;Mdh2|1;Tkt|1;Got2|1;Dld|1;Mdh1|1;Gpi|1;Suclg1|1;Pfkp|1;Me2|1;Shmt2|1;Dlst|1;Eno1|1;Gapdh|1;G6pdx|1;Pgam1|1;Aldoa|1;Pgd|1;Me1|1;Idh1|1;Cat|1;Psat1|1	24	118	126	7883	Metabolism
mmu01230	Biosynthesis of amino acids	1.11e-12	8.49e-11	Pkm|1;Pgk1|1;Tpi1|1;Tkt|1;Got2|1;Pfkp|1;Pycrl|1;Shmt2|1;Eno1|1;Gapdh|1;Pgam1|1;Aldoa|1;Idh1|1;Psat1|1;Mat2a|1	15	79	126	7883	Metabolism
mmu00010	Glycolysis / Gluconeogenesis	5.72e-09	2.92e-07	Pkm|1;Pgk1|1;Tpi1|1;Dld|1;Gpi|1;Pfkp|1;Eno1|1;Gapdh|1;Pgam1|1;Aldoa|1;Akr1a1|1	11	66	126	7883	Metabolism
mmu00030	Pentose phosphate pathway	7.85e-06	0.000292	Tkt|1;Gpi|1;Pfkp|1;G6pdx|1;Aldoa|1;Pgd|1	6	31	126	7883	Metabolism
mmu00020	Citrate cycle (TCA cycle)	9.54e-06	0.000292	Mdh2|1;Dld|1;Mdh1|1;Suclg1|1;Dlst|1;Idh1|1	6	32	126	7883	Metabolism
mmu00620	Pyruvate metabolism	3.13e-05	0.00075	Pkm|1;Mdh2|1;Dld|1;Mdh1|1;Me2|1;Me1|1	6	39	126	7883	Metabolism
mmu01100	Metabolic pathways	3.43e-05	0.00075	Pkm|1;Atp5b|1;Atp5a1|1;Pgk1|1;Tpi1|1;Ak2|1;Mdh2|1;Tkt|1;Got2|1;Dld|1;Mdh1|1;Gpi|1;Pld4|1;Uqcrc2|1;Suclg1|1;Pfkp|1;Pycrl|1;Gart|1;Atic|1;Shmt2|1;Dlst|1;Eno1|1;Gapdh|1;G6pdx|1;Pgam1|1;Nme1|1;Eprs|1;Hprt1|1;Hsd17b10|1;Gusb|1;Aldoa|1;Akr1b1|1;Pgd|1;Me1|1;Ahcy|1;Idh1|1;Akr1a1|1;Psat1|1;Mat2a|1	39	1295	126	7883	Metabolism
mmu04141	Protein processing in endoplasmic reticulum	6.87e-05	0.00131	Pdia3|1;Vcp|1;Eif2s1|1;Hsp90ab1|1;Pdia6|1;Hsp90aa1|1;Calr|1;Txndc5|1;Hspa5|1;Hsp90b1|1;P4hb|1	11	167	126	7883	Genetic Information Processing
mmu00630	Glyoxylate and dicarboxylate metabolism	9.97e-05	0.00169	Mdh2|1;Dld|1;Mdh1|1;Shmt2|1;Cat|1	5	30	126	7883	Metabolism
mmu03010	Ribosome	0.00012	0.00184	Rpsa|1;Rps12|1;Rplp2|1;Rps20|1;Rpl12|1;Rpl11|1;Rps3|1;Rpl5|1;Rpl30|1;Rps3a|1	10	148	126	7883	Genetic Information Processing
mmu04612	Antigen processing and presentation	0.000161	0.00224	Pdia3|1;Hsp90ab1|1;Hsp90aa1|1;Lgmn|1;Psme2|1;Calr|1;Hspa4|1;Hspa5|1	8	98	126	7883	Organismal Systems
mmu03040	Spliceosome	0.000294	0.00375	Hnrnpa1|1;Pcbp1|1;Sf3a1|1;Phf5a|1;Sf3b3|1;Sf3b5|1;Snrpf|1;Hnrnpu|1;Hnrnpk|1	9	135	126	7883	Genetic Information Processing
mmu04964	Proximal tubule bicarbonate reclamation	0.000364	0.00429	Ca2|1;Mdh1|1;Atp1a1|1;Atp1b3|1	4	22	126	7883	Organismal Systems
mmu03050	Proteasome	0.000705	0.00771	Psmb4|1;Psmd7|1;Psme2|1;Psma1|1;Psma7|1	5	45	126	7883	Genetic Information Processing
mmu00270	Cysteine and methionine metabolism	0.00105	0.0107	Mdh2|1;Got2|1;Mdh1|1;Ahcy|1;Mat2a|1	5	49	126	7883	Metabolism
mmu00051	Fructose and mannose metabolism	0.00222	0.0212	Tpi1|1;Pfkp|1;Aldoa|1;Akr1b1|1	4	35	126	7883	Metabolism
mmu00670	One carbon pool by folate	0.0032	0.0288	Gart|1;Atic|1;Shmt2|1	3	19	126	7883	Metabolism
mmu00260	Glycine, serine and threonine metabolism	0.00399	0.0339	Dld|1;Shmt2|1;Pgam1|1;Psat1|1	4	41	126	7883	Metabolism
mmu04918	Thyroid hormone synthesis	0.00541	0.0435	Atp1a1|1;Hspa5|1;Hsp90b1|1;Atp1b3|1;Gsr|1	5	71	126	7883	Organismal Systems
mmu03018	RNA degradation	0.0104	0.0793	Hspa9|1;Hspd1|1;Pfkp|1;Eno1|1;Pabpc1|1	5	83	126	7883	Genetic Information Processing
mmu04145	Phagosome	0.0116	0.0848	Tubb5|1;Tuba1a|1;Tubb4b|1;Dync1i2|1;Calr|1;Coro1a|1;Actg1|1;Actb|1	8	192	126	7883	Cellular Processes
mmu00480	Glutathione metabolism	0.0128	0.089	G6pdx|1;Pgd|1;Idh1|1;Gsr|1	4	57	126	7883	Metabolism
mmu05134	Legionellosis	0.0136	0.0904	Vcp|1;Hspd1|1;Eef1g|1;Eef1a1|1	4	58	126	7883	Human Diseases
mmu04621	NOD-like receptor signaling pathway	0.0144	0.0918	Sugt1|1;Hsp90ab1|1;Hsp90aa1|1;Hsp90b1|1	4	59	126	7883	Organismal Systems
mmu03013	RNA transport	0.019	0.114	Eif2s1|1;Pabpc1|1;Eif3b|1;Eif1ax|1;Eef1a1|1;Eif1a|1;Eif4a1|1	7	170	126	7883	Genetic Information Processing
mmu00040	Pentose and glucuronate interconversions	0.0194	0.114	Gusb|1;Akr1b1|1;Akr1a1|1	3	36	126	7883	Metabolism
mmu05230	Central carbon metabolism in cancer	0.0209	0.119	Pkm|1;Pfkp|1;G6pdx|1;Pgam1|1	4	66	126	7883	Human Diseases
mmu04971	Gastric acid secretion	0.0291	0.158	Ca2|1;Atp1a1|1;Atp1b3|1;Actb|1	4	73	126	7883	Organismal Systems
mmu04520	Adherens junction	0.0304	0.158	Rac2|1;Acp1|1;Actg1|1;Actb|1	4	74	126	7883	Cellular Processes
mmu04962	Vasopressin-regulated water reabsorption	0.0309	0.158	Arhgdia|1;Arhgdib|1;Dync1i2|1	3	43	126	7883	Organismal Systems
mmu05132	Salmonella infection	0.0359	0.176	Dync1i2|1;Pfn1|1;Actg1|1;Actb|1	4	78	126	7883	Human Diseases
mmu04978	Mineral absorption	0.0368	0.176	Atox1|1;Atp1a1|1;Atp1b3|1	3	46	126	7883	Organismal Systems
mmu04919	Thyroid hormone signaling pathway	0.0391	0.18	Pfkp|1;Atp1a1|1;Atp1b3|1;Actg1|1;Actb|1	5	117	126	7883	Organismal Systems
mmu01210	2-Oxocarboxylic acid metabolism	0.0399	0.18	Got2|1;Idh1|1	2	20	126	7883	Metabolism
mmu04146	Peroxisome	0.0435	0.19	Prdx1|1;Idh1|1;Sod2|1;Cat|1	4	83	126	7883	Cellular Processes
mmu00230	Purine metabolism	0.0668	0.284	Pkm|1;Ak2|1;Gart|1;Atic|1;Nme1|1;Hprt1|1	6	179	126	7883	Metabolism
mmu04210	Apoptosis	0.0715	0.296	Lmna|1;Tuba1a|1;Eif2s1|1;Actg1|1;Actb|1	5	139	126	7883	Cellular Processes
mmu00640	Propanoate metabolism	0.0873	0.351	Dld|1;Suclg1|1	2	31	126	7883	Metabolism
mmu00052	Galactose metabolism	0.0922	0.362	Pfkp|1;Akr1b1|1	2	32	126	7883	Metabolism
mmu04066	HIF-1 signaling pathway	0.0991	0.379	Pgk1|1;Eno1|1;Gapdh|1;Aldoa|1	4	110	126	7883	Environmental Information Processing
mmu04976	Bile secretion	0.104	0.39	Ca2|1;Atp1a1|1;Atp1b3|1	3	71	126	7883	Organismal Systems
mmu05412	Arrhythmogenic right ventricular cardiomyopathy (ARVC)	0.115	0.417	Lmna|1;Actg1|1;Actb|1	3	74	126	7883	Human Diseases
mmu04670	Leukocyte transendothelial migration	0.128	0.424	Rac2|1;Msn|1;Actg1|1;Actb|1	4	121	126	7883	Organismal Systems
mmu04970	Salivary secretion	0.129	0.424	Atp1a1|1;Lyz2|1;Atp1b3|1	3	78	126	7883	Organismal Systems
mmu05100	Bacterial invasion of epithelial cells	0.129	0.424	Hcls1|1;Actg1|1;Actb|1	3	78	126	7883	Human Diseases
mmu04960	Aldosterone-regulated sodium reabsorption	0.134	0.424	Atp1a1|1;Atp1b3|1	2	40	126	7883	Organismal Systems
mmu00400	Phenylalanine, tyrosine and tryptophan biosynthesis	0.135	0.424	Got2|1	1	9	126	7883	Metabolism
mmu00750	Vitamin B6 metabolism	0.135	0.424	Psat1|1	1	9	126	7883	Metabolism
mmu04260	Cardiac muscle contraction	0.136	0.424	Uqcrc2|1;Atp1a1|1;Atp1b3|1	3	80	126	7883	Organismal Systems
mmu00860	Porphyrin and chlorophyll metabolism	0.139	0.426	Eprs|1;Gusb|1	2	41	126	7883	Metabolism
mmu05410	Hypertrophic cardiomyopathy (HCM)	0.151	0.446	Lmna|1;Actg1|1;Actb|1	3	84	126	7883	Human Diseases
mmu05010	Alzheimer's disease	0.153	0.446	Atp5b|1;Atp5a1|1;Uqcrc2|1;Gapdh|1;Hsd17b10|1	5	177	126	7883	Human Diseases
mmu03320	PPAR signaling pathway	0.155	0.446	Fabp5|1;Me1|1;Ubc|1	3	85	126	7883	Organismal Systems
mmu04540	Gap junction	0.158	0.449	Tubb5|1;Tuba1a|1;Tubb4b|1	3	86	126	7883	Cellular Processes
mmu04973	Carbohydrate digestion and absorption	0.161	0.449	Atp1a1|1;Atp1b3|1	2	45	126	7883	Organismal Systems
mmu05215	Prostate cancer	0.17	0.464	Hsp90ab1|1;Hsp90aa1|1;Hsp90b1|1	3	89	126	7883	Human Diseases
mmu05414	Dilated cardiomyopathy	0.174	0.467	Lmna|1;Actg1|1;Actb|1	3	90	126	7883	-
mmu00983	Drug metabolism - other enzymes	0.196	0.499	Hprt1|1;Gusb|1	2	51	126	7883	Metabolism
mmu00330	Arginine and proline metabolism	0.196	0.499	Got2|1;Pycrl|1	2	51	126	7883	Metabolism
mmu05416	Viral myocarditis	0.198	0.499	Rac2|1;Actg1|1;Actb|1	3	96	126	7883	Human Diseases
mmu04915	Estrogen signaling pathway	0.206	0.499	Hsp90ab1|1;Hsp90aa1|1;Hsp90b1|1	3	98	126	7883	Organismal Systems
mmu05016	Huntington's disease	0.213	0.499	Atp5b|1;Atp5a1|1;Uqcrc2|1;Slc25a5|1;Sod2|1	5	199	126	7883	Human Diseases
mmu04961	Endocrine and other factor-regulated calcium reabsorption	0.213	0.499	Atp1a1|1;Atp1b3|1	2	54	126	7883	Organismal Systems
mmu00500	Starch and sucrose metabolism	0.213	0.499	Gpi|1;Gusb|1	2	54	126	7883	Metabolism
mmu04972	Pancreatic secretion	0.215	0.499	Ca2|1;Atp1a1|1;Atp1b3|1	3	100	126	7883	Organismal Systems
mmu05012	Parkinson's disease	0.215	0.499	Atp5b|1;Atp5a1|1;Uqcrc2|1;Slc25a5|1	4	149	126	7883	Human Diseases
mmu00280	Valine, leucine and isoleucine degradation	0.225	0.514	Dld|1;Hsd17b10|1	2	56	126	7883	Metabolism
mmu04390	Hippo signaling pathway	0.232	0.522	Ywhaz|1;Ywhag|1;Actg1|1;Actb|1	4	154	126	7883	Environmental Information Processing
mmu00910	Nitrogen metabolism	0.24	0.532	Ca2|1	1	17	126	7883	Metabolism
mmu00561	Glycerolipid metabolism	0.249	0.544	Akr1b1|1;Akr1a1|1	2	60	126	7883	Metabolism
mmu04810	Regulation of actin cytoskeleton	0.269	0.578	Rac2|1;Msn|1;Pfn1|1;Actg1|1;Actb|1	5	218	126	7883	Cellular Processes
mmu04213	Longevity regulating pathway - multiple species	0.273	0.578	Sod2|1;Cat|1	2	64	126	7883	-
mmu00220	Arginine biosynthesis	0.276	0.578	Got2|1	1	20	126	7883	-
mmu00970	Aminoacyl-tRNA biosynthesis	0.285	0.586	Eprs|1;Aars|1	2	66	126	7883	Genetic Information Processing
mmu00531	Glycosaminoglycan degradation	0.287	0.586	Gusb|1	1	21	126	7883	Metabolism
mmu03430	Mismatch repair	0.299	0.602	Pcna|1	1	22	126	7883	Genetic Information Processing
mmu00360	Phenylalanine metabolism	0.321	0.633	Got2|1	1	24	126	7883	Metabolism
mmu04110	Cell cycle	0.323	0.633	Ywhaz|1;Ywhag|1;Pcna|1	3	125	126	7883	Cellular Processes
mmu04966	Collecting duct acid secretion	0.353	0.684	Ca2|1	1	27	126	7883	Organismal Systems
mmu00190	Oxidative phosphorylation	0.384	0.725	Atp5b|1;Atp5a1|1;Uqcrc2|1	3	139	126	7883	Metabolism
mmu05162	Measles	0.384	0.725	Rack1|1;Eif2s1|1;Msn|1	3	139	126	7883	Human Diseases
mmu04530	Tight junction	0.393	0.726	Hcls1|1;Actg1|1;Actb|1	3	141	126	7883	Cellular Processes
mmu03060	Protein export	0.394	0.726	Hspa5|1	1	31	126	7883	Genetic Information Processing
mmu04911	Insulin secretion	0.401	0.726	Atp1a1|1;Atp1b3|1	2	86	126	7883	Organismal Systems
mmu04510	Focal adhesion	0.409	0.726	Rac2|1;Actg1|1;Actb|1;Spp1|1	4	203	126	7883	Cellular Processes
mmu05020	Prion diseases	0.422	0.726	Hspa5|1	1	34	126	7883	Human Diseases
mmu04974	Protein digestion and absorption	0.423	0.726	Atp1a1|1;Atp1b3|1	2	90	126	7883	Organismal Systems
mmu04914	Progesterone-mediated oocyte maturation	0.423	0.726	Hsp90ab1|1;Hsp90aa1|1	2	90	126	7883	Organismal Systems
mmu05205	Proteoglycans in cancer	0.427	0.726	Msn|1;Hcls1|1;Actg1|1;Actb|1	4	208	126	7883	Human Diseases
mmu03030	DNA replication	0.432	0.726	Pcna|1	1	35	126	7883	Genetic Information Processing
mmu03410	Base excision repair	0.432	0.726	Pcna|1	1	35	126	7883	Genetic Information Processing
mmu04015	Rap1 signaling pathway	0.452	0.747	Rac2|1;Pfn1|1;Actg1|1;Actb|1	4	215	126	7883	Environmental Information Processing
mmu04211	Longevity regulating pathway	0.456	0.747	Sod2|1;Cat|1	2	96	126	7883	-
mmu00250	Alanine, aspartate and glutamate metabolism	0.459	0.747	Got2|1	1	38	126	7883	Metabolism
mmu04921	Oxytocin signaling pathway	0.465	0.749	Actg1|1;Actb|1;Myl6|1	3	158	126	7883	Organismal Systems
mmu00350	Tyrosine metabolism	0.476	0.751	Got2|1	1	40	126	7883	Metabolism
mmu04975	Fat digestion and absorption	0.476	0.751	Got2|1	1	40	126	7883	Organismal Systems
mmu04922	Glucagon signaling pathway	0.488	0.758	Pkm|1;Pgam1|1	2	102	126	7883	Organismal Systems
mmu04151	PI3K-Akt signaling pathway	0.49	0.758	Hsp90ab1|1;Hsp90aa1|1;Ywhaz|1;Ywhag|1;Hsp90b1|1;Spp1|1	6	350	126	7883	Environmental Information Processing
mmu03420	Nucleotide excision repair	0.509	0.766	Pcna|1	1	44	126	7883	Genetic Information Processing
mmu00565	Ether lipid metabolism	0.509	0.766	Pld4|1	1	44	126	7883	Metabolism
mmu05169	Epstein-Barr virus infection	0.511	0.766	Ywhaz|1;Ywhag|1;Psmd7|1;Vim|1	4	232	126	7883	Human Diseases
mmu05164	Influenza A	0.522	0.773	Eif2s1|1;Actg1|1;Actb|1	3	172	126	7883	Human Diseases
mmu04022	cGMP-PKG signaling pathway	0.526	0.773	Atp1a1|1;Slc25a5|1;Atp1b3|1	3	173	126	7883	Environmental Information Processing
mmu00380	Tryptophan metabolism	0.532	0.775	Cat|1	1	47	126	7883	Metabolism
mmu00520	Amino sugar and nucleotide sugar metabolism	0.547	0.775	Gpi|1	1	49	126	7883	Metabolism
mmu05152	Tuberculosis	0.549	0.775	Hspa9|1;Hspd1|1;Coro1a|1	3	179	126	7883	Human Diseases
mmu05203	Viral carcinogenesis	0.554	0.775	Pkm|1;Ywhaz|1;Ywhag|1;Hnrnpk|1	4	245	126	7883	Human Diseases
mmu04930	Type II diabetes mellitus	0.554	0.775	Pkm|1	1	50	126	7883	Human Diseases
mmu04114	Oocyte meiosis	0.557	0.775	Ywhaz|1;Ywhag|1	2	116	126	7883	Cellular Processes
mmu05014	Amyotrophic lateral sclerosis (ALS)	0.569	0.779	Cat|1	1	52	126	7883	Human Diseases
mmu00310	Lysine degradation	0.575	0.779	Dlst|1	1	53	126	7883	Metabolism
mmu05150	Staphylococcus aureus infection	0.575	0.779	Krt10|1	1	53	126	7883	Human Diseases
mmu04722	Neurotrophin signaling pathway	0.584	0.783	Arhgdia|1;Arhgdib|1	2	122	126	7883	Organismal Systems
mmu04611	Platelet activation	0.589	0.783	Actg1|1;Actb|1	2	123	126	7883	Organismal Systems
mmu04142	Lysosome	0.593	0.783	Lgmn|1;Gusb|1	2	124	126	7883	Cellular Processes
mmu04152	AMPK signaling pathway	0.615	0.799	Pfkp|1;Elavl1|1	2	129	126	7883	Environmental Information Processing
mmu04024	cAMP signaling pathway	0.618	0.799	Rac2|1;Atp1a1|1;Atp1b3|1	3	198	126	7883	Environmental Information Processing
mmu04370	VEGF signaling pathway	0.621	0.799	Rac2|1	1	60	126	7883	Environmental Information Processing
mmu04068	FoxO signaling pathway	0.64	0.815	Sod2|1;Cat|1	2	135	126	7883	Environmental Information Processing
mmu05210	Colorectal cancer	0.645	0.815	Rac2|1	1	64	126	7883	Human Diseases
mmu05212	Pancreatic cancer	0.656	0.823	Rac2|1	1	66	126	7883	Human Diseases
mmu04622	RIG-I-like receptor signaling pathway	0.673	0.828	Isg15|1	1	69	126	7883	Organismal Systems
mmu04664	Fc epsilon RI signaling pathway	0.673	0.828	Rac2|1	1	69	126	7883	Organismal Systems
mmu00562	Inositol phosphate metabolism	0.678	0.828	Tpi1|1	1	70	126	7883	Metabolism
mmu05161	Hepatitis B	0.682	0.828	Ywhaz|1;Pcna|1	2	146	126	7883	Human Diseases
mmu04662	B cell receptor signaling pathway	0.703	0.841	Rac2|1	1	75	126	7883	Organismal Systems
mmu04261	Adrenergic signaling in cardiomyocytes	0.703	0.841	Atp1a1|1;Atp1b3|1	2	152	126	7883	Organismal Systems
mmu04940	Type I diabetes mellitus	0.713	0.845	Hspd1|1	1	77	126	7883	Human Diseases
mmu04932	Non-alcoholic fatty liver disease (NAFLD)	0.72	0.848	Eif2s1|1;Uqcrc2|1	2	157	126	7883	Human Diseases
mmu04512	ECM-receptor interaction	0.739	0.863	Spp1|1	1	83	126	7883	Environmental Information Processing
mmu04727	GABAergic synapse	0.764	0.883	Gphn|1	1	89	126	7883	Organismal Systems
mmu04666	Fc gamma R-mediated phagocytosis	0.767	0.883	Rac2|1	1	90	126	7883	Organismal Systems
mmu00564	Glycerophospholipid metabolism	0.786	0.894	Pld4|1	1	95	126	7883	Metabolism
mmu03015	mRNA surveillance pathway	0.789	0.894	Pabpc1|1	1	96	126	7883	Genetic Information Processing
mmu05231	Choline metabolism in cancer	0.806	0.897	Rac2|1	1	101	126	7883	Human Diseases
mmu04620	Toll-like receptor signaling pathway	0.806	0.897	Spp1|1	1	101	126	7883	Organismal Systems
mmu00240	Pyrimidine metabolism	0.815	0.897	Nme1|1	1	104	126	7883	Metabolism
mmu05142	Chagas disease (American trypanosomiasis)	0.815	0.897	Calr|1	1	104	126	7883	Human Diseases
mmu05166	HTLV-I infection	0.856	0.933	Slc25a5|1;Calr|1;Pcna|1	3	295	126	7883	Human Diseases
mmu04650	Natural killer cell mediated cytotoxicity	0.86	0.933	Rac2|1	1	121	126	7883	Organismal Systems
mmu04071	Sphingolipid signaling pathway	0.869	0.933	Rac2|1	1	125	126	7883	Environmental Information Processing
mmu04270	Vascular smooth muscle contraction	0.875	0.933	Myl6|1	1	128	126	7883	Organismal Systems
mmu05168	Herpes simplex infection	0.878	0.933	Eif2s1|1;Hnrnpk|1	2	224	126	7883	Human Diseases
mmu05200	Pathways in cancer	0.887	0.935	Rac2|1;Hsp90ab1|1;Hsp90aa1|1;Hsp90b1|1	4	398	126	7883	Human Diseases
mmu05160	Hepatitis C	0.892	0.935	Eif2s1|1	1	137	126	7883	Human Diseases
mmu04310	Wnt signaling pathway	0.907	0.944	Rac2|1	1	146	126	7883	Environmental Information Processing
mmu05206	MicroRNAs in cancer	0.939	0.968	Vim|1;Hnrnpk|1	2	276	126	7883	Human Diseases
mmu04360	Axon guidance	0.943	0.968	Rac2|1	1	176	126	7883	Organismal Systems
mmu04020	Calcium signaling pathway	0.949	0.968	Slc25a5|1	1	182	126	7883	Environmental Information Processing
mmu04062	Chemokine signaling pathway	0.96	0.973	Rac2|1	1	198	126	7883	Organismal Systems
mmu04014	Ras signaling pathway	0.977	0.984	Rac2|1	1	231	126	7883	Environmental Information Processing
mmu04010	MAPK signaling pathway	0.984	0.984	Rac2|1	1	254	126	7883	Environmental Information Processing
