# Supplementary material for: The non-glycosylated protein of Toxocara canis MUC-1 interacts with proteins of murine macrophages
Source: PLoS Negl Trop Dis. 2022 Sep 2;16(9):e0010734. doi: 10.1371/journal.pntd.0010734 (PMC9477421; doi:10.1371/journal.pntd.0010734)
Supplement: S6 Table — (XLSX) [file pntd.0010734.s006.xlsx]

## Sheet: S6 Table
S6 Table. Networks of proteins of RAW264.7 cells identified to interact with the rTc-MUC-1 protein.
Node1	Node1_gene	Node1_string	Node2	Node2_gene	Node2_string	Score
Q8BGQ7	Aars	10090.ENSMUSP00000034441	P50580	Pa2g4	10090.ENSMUSP00000026425	460
Q8BGQ7	Aars	10090.ENSMUSP00000034441	Q3U6K9	Psat1	10090.ENSMUSP00000025542	514
Q9D358	Acp1	10090.ENSMUSP00000073686	O88844	Idh1	10090.ENSMUSP00000095316	454
P63260	Actg1	10090.ENSMUSP00000071486	Q60605	Myl6	10090.ENSMUSP00000128803	905
P63260	Actg1	10090.ENSMUSP00000071486	P09103	P4hb	10090.ENSMUSP00000026122	522
P63260	Actg1	10090.ENSMUSP00000071486	P97351	Rps3a	10090.ENSMUSP00000029722	499
P50247	Ahcy	10090.ENSMUSP00000127198	Q3THS6	Mat2a	10090.ENSMUSP00000087118	960
Q9WTP6	Ak2	10090.ENSMUSP00000030583	Q60872	Eif1a	10090.ENSMUSP00000077223	558
Q9WTP6	Ak2	10090.ENSMUSP00000030583	Q8BMJ3	Eif1ax	10090.ENSMUSP00000084387	558
Q9WTP6	Ak2	10090.ENSMUSP00000030583	P17182	Eno1	10090.ENSMUSP00000079727	570
Q9WTP6	Ak2	10090.ENSMUSP00000030583	Q64737	Gart	10090.ENSMUSP00000023684	568
Q9WTP6	Ak2	10090.ENSMUSP00000030583	E9PYL9	Gm10036	10090.ENSMUSP00000078670	603
Q9WTP6	Ak2	10090.ENSMUSP00000030583	P00493	Hprt1	10090.ENSMUSP00000026723	497
Q9WTP6	Ak2	10090.ENSMUSP00000030583	P07901	Hsp90aa1	10090.ENSMUSP00000021698	426
Q9WTP6	Ak2	10090.ENSMUSP00000030583	P11499	Hsp90ab1	10090.ENSMUSP00000024739	459
Q9WTP6	Ak2	10090.ENSMUSP00000030583	P08113	Hsp90b1	10090.ENSMUSP00000020238	411
Q9WTP6	Ak2	10090.ENSMUSP00000030583	O88844	Idh1	10090.ENSMUSP00000095316	584
Q9WTP6	Ak2	10090.ENSMUSP00000030583	P08249	Mdh2	10090.ENSMUSP00000019323	504
Q9WTP6	Ak2	10090.ENSMUSP00000030583	P15532	Nme1	10090.ENSMUSP00000117022	930
Q9WTP6	Ak2	10090.ENSMUSP00000030583	P50580	Pa2g4	10090.ENSMUSP00000026425	537
Q9WTP6	Ak2	10090.ENSMUSP00000030583	Q9CXW4	Rpl11	10090.ENSMUSP00000099595	603
Q9WTP6	Ak2	10090.ENSMUSP00000030583	P47962	Rpl5	10090.ENSMUSP00000080854	686
Q9WTP6	Ak2	10090.ENSMUSP00000030583	P60867	Rps20	10090.ENSMUSP00000120528	562
Q9WTP6	Ak2	10090.ENSMUSP00000030583	P62908	Rps3	10090.ENSMUSP00000032998	698
Q9WTP6	Ak2	10090.ENSMUSP00000030583	Q8BFR5	Tufm	10090.ENSMUSP00000095656	544
P07724	Alb	10090.ENSMUSP00000031314	A6ZI44	Aldoa	10090.ENSMUSP00000084846	905
P07724	Alb	10090.ENSMUSP00000031314	P24270	Cat	10090.ENSMUSP00000028610	549
P07724	Alb	10090.ENSMUSP00000031314	P47791	Gsr	10090.ENSMUSP00000033992	424
P07724	Alb	10090.ENSMUSP00000031314	P17918	Pcna	10090.ENSMUSP00000028817	448
A6ZI44	Aldoa	10090.ENSMUSP00000084846	P63260	Actg1	10090.ENSMUSP00000071486	507
A6ZI44	Aldoa	10090.ENSMUSP00000084846	P24270	Cat	10090.ENSMUSP00000028610	414
E9Q5H2	Anp32e	10090.ENSMUSP00000128483	P17918	Pcna	10090.ENSMUSP00000028817	696
E9Q5H2	Anp32e	10090.ENSMUSP00000128483	Q9WTM5	Ruvbl2	10090.ENSMUSP00000033087	783
E9Q5H2	Anp32e	10090.ENSMUSP00000128483	A2BE93	Set	10090.ENSMUSP00000099930	644
E9Q5H2	Anp32e	10090.ENSMUSP00000128483	H7BWX9	Sumo2	10090.ENSMUSP00000115044	420
E9Q5H2	Anp32e	10090.ENSMUSP00000128483	G3UZX6	Sumo3	10090.ENSMUSP00000115044	420
P48036	Anxa5	10090.ENSMUSP00000029266	P63260	Actg1	10090.ENSMUSP00000071486	473
P48036	Anxa5	10090.ENSMUSP00000029266	P10107	Anxa1	10090.ENSMUSP00000025561	543
P48036	Anxa5	10090.ENSMUSP00000029266	P07901	Hsp90aa1	10090.ENSMUSP00000021698	668
P48036	Anxa5	10090.ENSMUSP00000029266	P11499	Hsp90ab1	10090.ENSMUSP00000024739	605
P48036	Anxa5	10090.ENSMUSP00000029266	P08113	Hsp90b1	10090.ENSMUSP00000020238	431
P48036	Anxa5	10090.ENSMUSP00000029266	P20029	Hspa5	10090.ENSMUSP00000028222	575
P48036	Anxa5	10090.ENSMUSP00000029266	Q8C253	Lgals3	10090.ENSMUSP00000114350	543
P48036	Anxa5	10090.ENSMUSP00000029266	P17918	Pcna	10090.ENSMUSP00000028817	496
P48036	Anxa5	10090.ENSMUSP00000029266	P09671	Sod2	10090.ENSMUSP00000007012	410
P48036	Anxa5	10090.ENSMUSP00000029266	P20152	Vim	10090.ENSMUSP00000028062	536
Q99PT1	Arhgdia	10090.ENSMUSP00000063714	Q61599	Arhgdib	10090.ENSMUSP00000032344	901
Q99PT1	Arhgdia	10090.ENSMUSP00000063714	F8WGL3	Cfl1	10090.ENSMUSP00000112259	713
Q99PT1	Arhgdia	10090.ENSMUSP00000063714	Q64737	Gart	10090.ENSMUSP00000023684	719
Q99PT1	Arhgdia	10090.ENSMUSP00000063714	E9QKR0	Gnb2	10090.ENSMUSP00000031726	633
Q99PT1	Arhgdia	10090.ENSMUSP00000063714	P26041	Msn	10090.ENSMUSP00000113071	813
Q99PT1	Arhgdia	10090.ENSMUSP00000063714	P09103	P4hb	10090.ENSMUSP00000026122	845
Q99PT1	Arhgdia	10090.ENSMUSP00000063714	P62962	Pfn1	10090.ENSMUSP00000018437	418
Q99PT1	Arhgdia	10090.ENSMUSP00000063714	Q05144	Rac2	10090.ENSMUSP00000036384	996
Q99PT1	Arhgdia	10090.ENSMUSP00000063714	H3BL56	Rhoc	10090.ENSMUSP00000002303	998
Q61599	Arhgdib	10090.ENSMUSP00000032344	Q99LB4	Capg	10090.ENSMUSP00000063389	422
Q61599	Arhgdib	10090.ENSMUSP00000032344	O89053	Coro1a	10090.ENSMUSP00000032949	684
Q61599	Arhgdib	10090.ENSMUSP00000032344	P49710	Hcls1	10090.ENSMUSP00000023531	659
Q61599	Arhgdib	10090.ENSMUSP00000032344	Q8BG07	Pld4	10090.ENSMUSP00000067002	424
Q61599	Arhgdib	10090.ENSMUSP00000032344	Q05144	Rac2	10090.ENSMUSP00000036384	997
Q61599	Arhgdib	10090.ENSMUSP00000032344	H3BL56	Rhoc	10090.ENSMUSP00000002303	997
Q61599	Arhgdib	10090.ENSMUSP00000032344	P20152	Vim	10090.ENSMUSP00000028062	473
Q9CWJ9	Atic	10090.ENSMUSP00000027384	P80314	Cct2	10090.ENSMUSP00000036288	454
Q9CWJ9	Atic	10090.ENSMUSP00000027384	Q3U0I3	Cct3	10090.ENSMUSP00000001452	542
Q9CWJ9	Atic	10090.ENSMUSP00000027384	Q5SXR6	Cltc	10090.ENSMUSP00000099475	628
Q9CWJ9	Atic	10090.ENSMUSP00000027384	P00493	Hprt1	10090.ENSMUSP00000026723	905
Q9CWJ9	Atic	10090.ENSMUSP00000027384	P11499	Hsp90ab1	10090.ENSMUSP00000024739	415
Q9CWJ9	Atic	10090.ENSMUSP00000027384	Q3THS6	Mat2a	10090.ENSMUSP00000087118	470
Q9CWJ9	Atic	10090.ENSMUSP00000027384	P50580	Pa2g4	10090.ENSMUSP00000026425	444
Q9CWJ9	Atic	10090.ENSMUSP00000027384	Q9CZN7	Shmt2	10090.ENSMUSP00000026470	986
Q9CWJ9	Atic	10090.ENSMUSP00000027384	P61982	Ywhag	10090.ENSMUSP00000051223	438
Q8VDN2	Atp1a1	10090.ENSMUSP00000039657	P97370	Atp1b3	10090.ENSMUSP00000034983	965
Q03265	Atp5a1	10090.ENSMUSP00000026495	P63260	Actg1	10090.ENSMUSP00000071486	488
Q03265	Atp5a1	10090.ENSMUSP00000026495	A6ZI44	Aldoa	10090.ENSMUSP00000084846	564
Q03265	Atp5a1	10090.ENSMUSP00000026495	P80314	Cct2	10090.ENSMUSP00000036288	498
Q03265	Atp5a1	10090.ENSMUSP00000026495	O08749	Dld	10090.ENSMUSP00000106481	817
Q03265	Atp5a1	10090.ENSMUSP00000026495	Q9D2G2	Dlst	10090.ENSMUSP00000060346	441
Q03265	Atp5a1	10090.ENSMUSP00000026495	P17182	Eno1	10090.ENSMUSP00000079727	600
Q03265	Atp5a1	10090.ENSMUSP00000026495	E9PYL9	Gm10036	10090.ENSMUSP00000078670	679
Q03265	Atp5a1	10090.ENSMUSP00000026495	P70349	Hint1	10090.ENSMUSP00000020504	584
Q03265	Atp5a1	10090.ENSMUSP00000026495	P07901	Hsp90aa1	10090.ENSMUSP00000021698	952
Q03265	Atp5a1	10090.ENSMUSP00000026495	P11499	Hsp90ab1	10090.ENSMUSP00000024739	964
Q03265	Atp5a1	10090.ENSMUSP00000026495	P08113	Hsp90b1	10090.ENSMUSP00000020238	688
Q03265	Atp5a1	10090.ENSMUSP00000026495	Q3U2G2	Hspa4	10090.ENSMUSP00000020630	478
Q03265	Atp5a1	10090.ENSMUSP00000026495	P20029	Hspa5	10090.ENSMUSP00000028222	731
Q03265	Atp5a1	10090.ENSMUSP00000026495	P38647	Hspa9	10090.ENSMUSP00000025217	517
Q03265	Atp5a1	10090.ENSMUSP00000026495	P63038	Hspd1	10090.ENSMUSP00000027123	503
Q03265	Atp5a1	10090.ENSMUSP00000026495	Q64339	Isg15	10090.ENSMUSP00000082548	402
Q03265	Atp5a1	10090.ENSMUSP00000026495	P14152	Mdh1	10090.ENSMUSP00000099938	675
Q03265	Atp5a1	10090.ENSMUSP00000026495	P08249	Mdh2	10090.ENSMUSP00000019323	952
Q03265	Atp5a1	10090.ENSMUSP00000026495	P09103	P4hb	10090.ENSMUSP00000026122	429
Q03265	Atp5a1	10090.ENSMUSP00000026495	A2A815	Park7	10090.ENSMUSP00000030805	438
Q03265	Atp5a1	10090.ENSMUSP00000026495	P17918	Pcna	10090.ENSMUSP00000028817	566
Q03265	Atp5a1	10090.ENSMUSP00000026495	Q9DBJ1	Pgam1	10090.ENSMUSP00000011896	533
Q03265	Atp5a1	10090.ENSMUSP00000026495	Q9CXW4	Rpl11	10090.ENSMUSP00000099595	684
Q03265	Atp5a1	10090.ENSMUSP00000026495	P35979	Rpl12	10090.ENSMUSP00000136144	487
Q03265	Atp5a1	10090.ENSMUSP00000026495	P47962	Rpl5	10090.ENSMUSP00000080854	787
Q03265	Atp5a1	10090.ENSMUSP00000026495	P60867	Rps20	10090.ENSMUSP00000120528	559
Q03265	Atp5a1	10090.ENSMUSP00000026495	P62908	Rps3	10090.ENSMUSP00000032998	775
Q03265	Atp5a1	10090.ENSMUSP00000026495	P14206	Rpsa	10090.ENSMUSP00000035105	420
Q03265	Atp5a1	10090.ENSMUSP00000026495	Q9CZN7	Shmt2	10090.ENSMUSP00000026470	535
Q03265	Atp5a1	10090.ENSMUSP00000026495	G5E902	Slc25a3	10090.ENSMUSP00000075987	777
Q03265	Atp5a1	10090.ENSMUSP00000026495	P51881	Slc25a5	10090.ENSMUSP00000016463	710
Q03265	Atp5a1	10090.ENSMUSP00000026495	P09671	Sod2	10090.ENSMUSP00000007012	474
Q03265	Atp5a1	10090.ENSMUSP00000026495	Q9WUM5	Suclg1	10090.ENSMUSP00000065113	719
Q03265	Atp5a1	10090.ENSMUSP00000026495	P17751	Tpi1	10090.ENSMUSP00000130858	405
Q03265	Atp5a1	10090.ENSMUSP00000026495	Q8BFR5	Tufm	10090.ENSMUSP00000095656	706
Q03265	Atp5a1	10090.ENSMUSP00000026495	Q9DB77	Uqcrc2	10090.ENSMUSP00000033176	932
P00920	Ca2	10090.ENSMUSP00000029078	P07724	Alb	10090.ENSMUSP00000031314	448
P00920	Ca2	10090.ENSMUSP00000029078	Q8C253	Lgals3	10090.ENSMUSP00000114350	707
P14211	Calr	10090.ENSMUSP00000003912	P08113	Hsp90b1	10090.ENSMUSP00000020238	999
P14211	Calr	10090.ENSMUSP00000003912	P20029	Hspa5	10090.ENSMUSP00000028222	743
P14211	Calr	10090.ENSMUSP00000003912	P09103	P4hb	10090.ENSMUSP00000026122	949
P14211	Calr	10090.ENSMUSP00000003912	Q91W90	Txndc5	10090.ENSMUSP00000041839	579
P40124	Cap1	10090.ENSMUSP00000068260	P63260	Actg1	10090.ENSMUSP00000071486	727
P40124	Cap1	10090.ENSMUSP00000068260	Q61233	Lcp1	10090.ENSMUSP00000116271	545
P40124	Cap1	10090.ENSMUSP00000068260	P62962	Pfn1	10090.ENSMUSP00000018437	977
Q99LB4	Capg	10090.ENSMUSP00000063389	P63260	Actg1	10090.ENSMUSP00000071486	421
Q99LB4	Capg	10090.ENSMUSP00000063389	F8WGL3	Cfl1	10090.ENSMUSP00000112259	406
Q99LB4	Capg	10090.ENSMUSP00000063389	P49710	Hcls1	10090.ENSMUSP00000023531	400
Q99LB4	Capg	10090.ENSMUSP00000063389	Q61233	Lcp1	10090.ENSMUSP00000116271	546
Q99LB4	Capg	10090.ENSMUSP00000063389	Q8C253	Lgals3	10090.ENSMUSP00000114350	649
Q60865	Caprin1	10090.ENSMUSP00000028607	P80314	Cct2	10090.ENSMUSP00000036288	403
Q60865	Caprin1	10090.ENSMUSP00000028607	P97855	G3bp1	10090.ENSMUSP00000018727	968
Q60865	Caprin1	10090.ENSMUSP00000028607	P29341	Pabpc1	10090.ENSMUSP00000001809	527
Q9DCC5	Cbx3	10090.ENSMUSP00000080177	A2AAW9	Eif2s3x	10090.ENSMUSP00000059395	607
P80314	Cct2	10090.ENSMUSP00000036288	P63260	Actg1	10090.ENSMUSP00000071486	798
P80314	Cct2	10090.ENSMUSP00000036288	P10126	Eef1a1	10090.ENSMUSP00000042457	556
P80314	Cct2	10090.ENSMUSP00000036288	Q9D8N0	Eef1g	10090.ENSMUSP00000093955	695
P80314	Cct2	10090.ENSMUSP00000036288	Q8JZQ9	Eif3b	10090.ENSMUSP00000098076	671
P80314	Cct2	10090.ENSMUSP00000036288	P60843	Eif4a1	10090.ENSMUSP00000127034	492
P80314	Cct2	10090.ENSMUSP00000036288	Q8CGC7	Eprs	10090.ENSMUSP00000045841	864
P80314	Cct2	10090.ENSMUSP00000036288	Q9D1Q6	Erp44	10090.ENSMUSP00000030028	417
P80314	Cct2	10090.ENSMUSP00000036288	Q20BD0	Hnrnpab	10090.ENSMUSP00000104731	550
P80314	Cct2	10090.ENSMUSP00000036288	P08113	Hsp90b1	10090.ENSMUSP00000020238	851
P80314	Cct2	10090.ENSMUSP00000036288	Q3U2G2	Hspa4	10090.ENSMUSP00000020630	823
P80314	Cct2	10090.ENSMUSP00000036288	P20029	Hspa5	10090.ENSMUSP00000028222	833
P80314	Cct2	10090.ENSMUSP00000036288	Q64339	Isg15	10090.ENSMUSP00000082548	401
P80314	Cct2	10090.ENSMUSP00000036288	Q3THS6	Mat2a	10090.ENSMUSP00000087118	513
P80314	Cct2	10090.ENSMUSP00000036288	P15532	Nme1	10090.ENSMUSP00000117022	440
P80314	Cct2	10090.ENSMUSP00000036288	Q5SQB0	Npm1	10090.ENSMUSP00000075067	558
P80314	Cct2	10090.ENSMUSP00000036288	P09103	P4hb	10090.ENSMUSP00000026122	512
P80314	Cct2	10090.ENSMUSP00000036288	P50580	Pa2g4	10090.ENSMUSP00000026425	743
P80314	Cct2	10090.ENSMUSP00000036288	P17918	Pcna	10090.ENSMUSP00000028817	682
P80314	Cct2	10090.ENSMUSP00000036288	Q9DBJ1	Pgam1	10090.ENSMUSP00000011896	484
P80314	Cct2	10090.ENSMUSP00000036288	P17742	Ppia	10090.ENSMUSP00000117987	409
P80314	Cct2	10090.ENSMUSP00000036288	Q9R1P4	Psma1	10090.ENSMUSP00000033008	521
P80314	Cct2	10090.ENSMUSP00000036288	Q9CXW4	Rpl11	10090.ENSMUSP00000099595	546
P80314	Cct2	10090.ENSMUSP00000036288	P47962	Rpl5	10090.ENSMUSP00000080854	702
P80314	Cct2	10090.ENSMUSP00000036288	P60867	Rps20	10090.ENSMUSP00000120528	602
P80314	Cct2	10090.ENSMUSP00000036288	P62908	Rps3	10090.ENSMUSP00000032998	511
P80314	Cct2	10090.ENSMUSP00000036288	P97351	Rps3a	10090.ENSMUSP00000029722	512
P80314	Cct2	10090.ENSMUSP00000036288	A2BE93	Set	10090.ENSMUSP00000099930	607
P80314	Cct2	10090.ENSMUSP00000036288	P51881	Slc25a5	10090.ENSMUSP00000016463	512
P80314	Cct2	10090.ENSMUSP00000036288	G3UZX6	Sumo3	10090.ENSMUSP00000115044	430
Q3U0I3	Cct3	10090.ENSMUSP00000001452	Q8BGQ7	Aars	10090.ENSMUSP00000034441	503
Q3U0I3	Cct3	10090.ENSMUSP00000001452	P63260	Actg1	10090.ENSMUSP00000071486	662
Q3U0I3	Cct3	10090.ENSMUSP00000001452	P80314	Cct2	10090.ENSMUSP00000036288	999
Q3U0I3	Cct3	10090.ENSMUSP00000001452	P10126	Eef1a1	10090.ENSMUSP00000042457	452
Q3U0I3	Cct3	10090.ENSMUSP00000001452	Q9D8N0	Eef1g	10090.ENSMUSP00000093955	533
Q3U0I3	Cct3	10090.ENSMUSP00000001452	Q8JZQ9	Eif3b	10090.ENSMUSP00000098076	607
Q3U0I3	Cct3	10090.ENSMUSP00000001452	P60843	Eif4a1	10090.ENSMUSP00000127034	501
Q3U0I3	Cct3	10090.ENSMUSP00000001452	Q8CGC7	Eprs	10090.ENSMUSP00000045841	885
Q3U0I3	Cct3	10090.ENSMUSP00000001452	Q20BD0	Hnrnpab	10090.ENSMUSP00000104731	477
Q3U0I3	Cct3	10090.ENSMUSP00000001452	P08113	Hsp90b1	10090.ENSMUSP00000020238	787
Q3U0I3	Cct3	10090.ENSMUSP00000001452	Q3U2G2	Hspa4	10090.ENSMUSP00000020630	812
Q3U0I3	Cct3	10090.ENSMUSP00000001452	P20029	Hspa5	10090.ENSMUSP00000028222	780
Q3U0I3	Cct3	10090.ENSMUSP00000001452	Q64339	Isg15	10090.ENSMUSP00000082548	463
Q3U0I3	Cct3	10090.ENSMUSP00000001452	Q3THS6	Mat2a	10090.ENSMUSP00000087118	524
Q3U0I3	Cct3	10090.ENSMUSP00000001452	P15532	Nme1	10090.ENSMUSP00000117022	459
Q3U0I3	Cct3	10090.ENSMUSP00000001452	P09103	P4hb	10090.ENSMUSP00000026122	431
Q3U0I3	Cct3	10090.ENSMUSP00000001452	P50580	Pa2g4	10090.ENSMUSP00000026425	511
Q3U0I3	Cct3	10090.ENSMUSP00000001452	P17918	Pcna	10090.ENSMUSP00000028817	448
Q3U0I3	Cct3	10090.ENSMUSP00000001452	Q9R1P4	Psma1	10090.ENSMUSP00000033008	499
Q3U0I3	Cct3	10090.ENSMUSP00000001452	Q9Z2U0	Psma7	10090.ENSMUSP00000029082	577
Q3U0I3	Cct3	10090.ENSMUSP00000001452	P26516	Psmd7	10090.ENSMUSP00000041968	427
Q3U0I3	Cct3	10090.ENSMUSP00000001452	Q9CXW4	Rpl11	10090.ENSMUSP00000099595	437
Q3U0I3	Cct3	10090.ENSMUSP00000001452	P51881	Slc25a5	10090.ENSMUSP00000016463	458
F8WGL3	Cfl1	10090.ENSMUSP00000112259	P63260	Actg1	10090.ENSMUSP00000071486	975
F8WGL3	Cfl1	10090.ENSMUSP00000112259	P40124	Cap1	10090.ENSMUSP00000068260	987
F8WGL3	Cfl1	10090.ENSMUSP00000112259	O89053	Coro1a	10090.ENSMUSP00000032949	694
F8WGL3	Cfl1	10090.ENSMUSP00000112259	P07901	Hsp90aa1	10090.ENSMUSP00000021698	946
F8WGL3	Cfl1	10090.ENSMUSP00000112259	Q61233	Lcp1	10090.ENSMUSP00000116271	710
F8WGL3	Cfl1	10090.ENSMUSP00000112259	P29595	Nedd8	10090.ENSMUSP00000010520	580
F8WGL3	Cfl1	10090.ENSMUSP00000112259	P62962	Pfn1	10090.ENSMUSP00000018437	973
F8WGL3	Cfl1	10090.ENSMUSP00000112259	H3BL56	Rhoc	10090.ENSMUSP00000002303	808
F8WGL3	Cfl1	10090.ENSMUSP00000112259	P63101	Ywhaz	10090.ENSMUSP00000022894	590
Q5SXR6	Cltc	10090.ENSMUSP00000099475	Q3U2G2	Hspa4	10090.ENSMUSP00000020630	425
Q5SXR6	Cltc	10090.ENSMUSP00000099475	P20029	Hspa5	10090.ENSMUSP00000028222	423
Q5SXR6	Cltc	10090.ENSMUSP00000099475	Q64339	Isg15	10090.ENSMUSP00000082548	400
Q5SXR6	Cltc	10090.ENSMUSP00000099475	O89017	Lgmn	10090.ENSMUSP00000021607	900
Q5SXR6	Cltc	10090.ENSMUSP00000099475	P62962	Pfn1	10090.ENSMUSP00000018437	586
Q5SXR6	Cltc	10090.ENSMUSP00000099475	Q91W90	Txndc5	10090.ENSMUSP00000041839	911
Q5SXR6	Cltc	10090.ENSMUSP00000099475	P61982	Ywhag	10090.ENSMUSP00000051223	478
Q5SXR6	Cltc	10090.ENSMUSP00000099475	P63101	Ywhaz	10090.ENSMUSP00000022894	642
O89053	Coro1a	10090.ENSMUSP00000032949	P63260	Actg1	10090.ENSMUSP00000071486	855
Q91W50	Csde1	10090.ENSMUSP00000029446	Q8VEK3	Hnrnpu	10090.ENSMUSP00000047571	435
Q3U741	Ddx17	10090.ENSMUSP00000055535	A2AAW9	Eif2s3x	10090.ENSMUSP00000059395	613
Q3U741	Ddx17	10090.ENSMUSP00000055535	Q8JZQ9	Eif3b	10090.ENSMUSP00000098076	419
Q3U741	Ddx17	10090.ENSMUSP00000055535	Q8CGC7	Eprs	10090.ENSMUSP00000045841	521
Q3U741	Ddx17	10090.ENSMUSP00000055535	Q64737	Gart	10090.ENSMUSP00000023684	526
Q3U741	Ddx17	10090.ENSMUSP00000055535	B2RXM2	Gm6793	10090.ENSMUSP00000128163	444
Q3U741	Ddx17	10090.ENSMUSP00000055535	Q20BD0	Hnrnpab	10090.ENSMUSP00000104731	407
Q3U741	Ddx17	10090.ENSMUSP00000055535	D3Z3N4	Hnrnph3	10090.ENSMUSP00000020263	415
Q3U741	Ddx17	10090.ENSMUSP00000055535	P07901	Hsp90aa1	10090.ENSMUSP00000021698	449
Q3U741	Ddx17	10090.ENSMUSP00000055535	P20029	Hspa5	10090.ENSMUSP00000028222	400
Q3U741	Ddx17	10090.ENSMUSP00000055535	Q61233	Lcp1	10090.ENSMUSP00000116271	580
Q3U741	Ddx17	10090.ENSMUSP00000055535	P29341	Pabpc1	10090.ENSMUSP00000001809	448
Q3U741	Ddx17	10090.ENSMUSP00000055535	P17918	Pcna	10090.ENSMUSP00000028817	453
Q3U741	Ddx17	10090.ENSMUSP00000055535	Q9CXW4	Rpl11	10090.ENSMUSP00000099595	489
O08749	Dld	10090.ENSMUSP00000106481	P80314	Cct2	10090.ENSMUSP00000036288	539
O08749	Dld	10090.ENSMUSP00000106481	Q9D2G2	Dlst	10090.ENSMUSP00000060346	999
O08749	Dld	10090.ENSMUSP00000106481	P17182	Eno1	10090.ENSMUSP00000079727	812
O08749	Dld	10090.ENSMUSP00000106481	Q9D1Q6	Erp44	10090.ENSMUSP00000030028	513
O08749	Dld	10090.ENSMUSP00000106481	Q64737	Gart	10090.ENSMUSP00000023684	455
O08749	Dld	10090.ENSMUSP00000106481	P20029	Hspa5	10090.ENSMUSP00000028222	525
O08749	Dld	10090.ENSMUSP00000106481	P14152	Mdh1	10090.ENSMUSP00000099938	666
O08749	Dld	10090.ENSMUSP00000106481	P09103	P4hb	10090.ENSMUSP00000026122	538
O08749	Dld	10090.ENSMUSP00000106481	Q922R8	Pdia6	10090.ENSMUSP00000052912	407
O08749	Dld	10090.ENSMUSP00000106481	P09671	Sod2	10090.ENSMUSP00000007012	455
O08749	Dld	10090.ENSMUSP00000106481	Q9WUM5	Suclg1	10090.ENSMUSP00000065113	967
O08749	Dld	10090.ENSMUSP00000106481	Q8BFR5	Tufm	10090.ENSMUSP00000095656	535
O08749	Dld	10090.ENSMUSP00000106481	Q91W90	Txndc5	10090.ENSMUSP00000041839	407
O08749	Dld	10090.ENSMUSP00000106481	Q9DB77	Uqcrc2	10090.ENSMUSP00000033176	910
Q9D2G2	Dlst	10090.ENSMUSP00000060346	Q9D8N0	Eef1g	10090.ENSMUSP00000093955	454
Q9D2G2	Dlst	10090.ENSMUSP00000060346	P17182	Eno1	10090.ENSMUSP00000079727	403
Q9D2G2	Dlst	10090.ENSMUSP00000060346	P47791	Gsr	10090.ENSMUSP00000033992	778
Q9D2G2	Dlst	10090.ENSMUSP00000060346	G5E902	Slc25a3	10090.ENSMUSP00000075987	437
Q3TPJ8	Dync1i2	10090.ENSMUSP00000097605	P51807	Dynlt1	10090.ENSMUSP00000137171	799
Q3TPJ8	Dync1i2	10090.ENSMUSP00000097605	P61982	Ywhag	10090.ENSMUSP00000051223	900
P10126	Eef1a1	10090.ENSMUSP00000042457	P63260	Actg1	10090.ENSMUSP00000071486	912
P10126	Eef1a1	10090.ENSMUSP00000042457	P60843	Eif4a1	10090.ENSMUSP00000127034	651
P10126	Eef1a1	10090.ENSMUSP00000042457	P08113	Hsp90b1	10090.ENSMUSP00000020238	444
P10126	Eef1a1	10090.ENSMUSP00000042457	P20029	Hspa5	10090.ENSMUSP00000028222	504
P10126	Eef1a1	10090.ENSMUSP00000042457	Q5SQB0	Npm1	10090.ENSMUSP00000075067	513
P10126	Eef1a1	10090.ENSMUSP00000042457	Q61990	Pcbp2	10090.ENSMUSP00000076294	600
P10126	Eef1a1	10090.ENSMUSP00000042457	P17742	Ppia	10090.ENSMUSP00000117987	824
P10126	Eef1a1	10090.ENSMUSP00000042457	P62889	Rpl30	10090.ENSMUSP00000009039	966
P10126	Eef1a1	10090.ENSMUSP00000042457	P47962	Rpl5	10090.ENSMUSP00000080854	983
P10126	Eef1a1	10090.ENSMUSP00000042457	P62908	Rps3	10090.ENSMUSP00000032998	981
P10126	Eef1a1	10090.ENSMUSP00000042457	P97351	Rps3a	10090.ENSMUSP00000029722	986
P10126	Eef1a1	10090.ENSMUSP00000042457	A2BE93	Set	10090.ENSMUSP00000099930	468
Q9D8N0	Eef1g	10090.ENSMUSP00000093955	P50247	Ahcy	10090.ENSMUSP00000127198	610
Q9D8N0	Eef1g	10090.ENSMUSP00000093955	P10126	Eef1a1	10090.ENSMUSP00000042457	997
Q9D8N0	Eef1g	10090.ENSMUSP00000093955	A2AAW9	Eif2s3x	10090.ENSMUSP00000059395	852
Q9D8N0	Eef1g	10090.ENSMUSP00000093955	Q8JZQ9	Eif3b	10090.ENSMUSP00000098076	803
Q9D8N0	Eef1g	10090.ENSMUSP00000093955	P60843	Eif4a1	10090.ENSMUSP00000127034	608
Q9D8N0	Eef1g	10090.ENSMUSP00000093955	Q8CGC7	Eprs	10090.ENSMUSP00000045841	980
Q9D8N0	Eef1g	10090.ENSMUSP00000093955	Q20BD0	Hnrnpab	10090.ENSMUSP00000104731	498
Q9D8N0	Eef1g	10090.ENSMUSP00000093955	P08113	Hsp90b1	10090.ENSMUSP00000020238	516
Q9D8N0	Eef1g	10090.ENSMUSP00000093955	Q3U2G2	Hspa4	10090.ENSMUSP00000020630	434
Q9D8N0	Eef1g	10090.ENSMUSP00000093955	P20029	Hspa5	10090.ENSMUSP00000028222	531
Q9D8N0	Eef1g	10090.ENSMUSP00000093955	Q64339	Isg15	10090.ENSMUSP00000082548	707
Q9D8N0	Eef1g	10090.ENSMUSP00000093955	P09103	P4hb	10090.ENSMUSP00000026122	596
Q9D8N0	Eef1g	10090.ENSMUSP00000093955	P50580	Pa2g4	10090.ENSMUSP00000026425	559
Q9D8N0	Eef1g	10090.ENSMUSP00000093955	Q9DBJ1	Pgam1	10090.ENSMUSP00000011896	487
Q9D8N0	Eef1g	10090.ENSMUSP00000093955	P17742	Ppia	10090.ENSMUSP00000117987	433
Q9D8N0	Eef1g	10090.ENSMUSP00000093955	Q9CXW4	Rpl11	10090.ENSMUSP00000099595	859
Q9D8N0	Eef1g	10090.ENSMUSP00000093955	P35979	Rpl12	10090.ENSMUSP00000136144	770
Q9D8N0	Eef1g	10090.ENSMUSP00000093955	P62889	Rpl30	10090.ENSMUSP00000009039	595
Q9D8N0	Eef1g	10090.ENSMUSP00000093955	P47962	Rpl5	10090.ENSMUSP00000080854	901
Q9D8N0	Eef1g	10090.ENSMUSP00000093955	P62908	Rps3	10090.ENSMUSP00000032998	975
Q9D8N0	Eef1g	10090.ENSMUSP00000093955	P97351	Rps3a	10090.ENSMUSP00000029722	811
Q9D8N0	Eef1g	10090.ENSMUSP00000093955	P51881	Slc25a5	10090.ENSMUSP00000016463	541
Q9D8N0	Eef1g	10090.ENSMUSP00000093955	P61982	Ywhag	10090.ENSMUSP00000051223	578
Q9D8N0	Eef1g	10090.ENSMUSP00000093955	P63101	Ywhaz	10090.ENSMUSP00000022894	647
Q60872	Eif1a	10090.ENSMUSP00000077223	A2AAW9	Eif2s3x	10090.ENSMUSP00000059395	700
Q60872	Eif1a	10090.ENSMUSP00000077223	P60843	Eif4a1	10090.ENSMUSP00000127034	662
Q60872	Eif1a	10090.ENSMUSP00000077223	P50580	Pa2g4	10090.ENSMUSP00000026425	579
Q60872	Eif1a	10090.ENSMUSP00000077223	P47962	Rpl5	10090.ENSMUSP00000080854	822
Q60872	Eif1a	10090.ENSMUSP00000077223	P62908	Rps3	10090.ENSMUSP00000032998	738
Q60872	Eif1a	10090.ENSMUSP00000077223	P97351	Rps3a	10090.ENSMUSP00000029722	536
Q8BMJ3	Eif1ax	10090.ENSMUSP00000084387	A2AAW9	Eif2s3x	10090.ENSMUSP00000059395	787
Q8BMJ3	Eif1ax	10090.ENSMUSP00000084387	P50580	Pa2g4	10090.ENSMUSP00000026425	552
Q8BMJ3	Eif1ax	10090.ENSMUSP00000084387	Q9R1P4	Psma1	10090.ENSMUSP00000033008	407
Q8BMJ3	Eif1ax	10090.ENSMUSP00000084387	P47962	Rpl5	10090.ENSMUSP00000080854	852
Q8BMJ3	Eif1ax	10090.ENSMUSP00000084387	P62908	Rps3	10090.ENSMUSP00000032998	757
Q8BMJ3	Eif1ax	10090.ENSMUSP00000084387	P97351	Rps3a	10090.ENSMUSP00000029722	538
Q8BMJ3	Eif1ax	10090.ENSMUSP00000084387	P62307	Snrpf	10090.ENSMUSP00000020203	440
Q6ZWX6	Eif2s1	10090.ENSMUSP00000071214	P80314	Cct2	10090.ENSMUSP00000036288	540
Q6ZWX6	Eif2s1	10090.ENSMUSP00000071214	Q9D8N0	Eef1g	10090.ENSMUSP00000093955	413
Q6ZWX6	Eif2s1	10090.ENSMUSP00000071214	Q60872	Eif1a	10090.ENSMUSP00000077223	836
Q6ZWX6	Eif2s1	10090.ENSMUSP00000071214	Q8BMJ3	Eif1ax	10090.ENSMUSP00000084387	801
Q6ZWX6	Eif2s1	10090.ENSMUSP00000071214	A2AAW9	Eif2s3x	10090.ENSMUSP00000059395	994
Q6ZWX6	Eif2s1	10090.ENSMUSP00000071214	Q8JZQ9	Eif3b	10090.ENSMUSP00000098076	985
Q6ZWX6	Eif2s1	10090.ENSMUSP00000071214	P60843	Eif4a1	10090.ENSMUSP00000127034	982
Q6ZWX6	Eif2s1	10090.ENSMUSP00000071214	Q8CGC7	Eprs	10090.ENSMUSP00000045841	529
Q6ZWX6	Eif2s1	10090.ENSMUSP00000071214	P07901	Hsp90aa1	10090.ENSMUSP00000021698	491
Q6ZWX6	Eif2s1	10090.ENSMUSP00000071214	P20029	Hspa5	10090.ENSMUSP00000028222	569
Q6ZWX6	Eif2s1	10090.ENSMUSP00000071214	Q5SQB0	Npm1	10090.ENSMUSP00000075067	426
Q6ZWX6	Eif2s1	10090.ENSMUSP00000071214	P09103	P4hb	10090.ENSMUSP00000026122	755
Q6ZWX6	Eif2s1	10090.ENSMUSP00000071214	P29341	Pabpc1	10090.ENSMUSP00000001809	434
Q6ZWX6	Eif2s1	10090.ENSMUSP00000071214	H7BX22	Ranbp1	10090.ENSMUSP00000111309	412
Q6ZWX6	Eif2s1	10090.ENSMUSP00000071214	P60867	Rps20	10090.ENSMUSP00000120528	916
Q6ZWX6	Eif2s1	10090.ENSMUSP00000071214	D6RH49	Rps27l	10090.ENSMUSP00000046016	549
Q6ZWX6	Eif2s1	10090.ENSMUSP00000071214	P62908	Rps3	10090.ENSMUSP00000032998	928
Q6ZWX6	Eif2s1	10090.ENSMUSP00000071214	P97351	Rps3a	10090.ENSMUSP00000029722	913
Q6ZWX6	Eif2s1	10090.ENSMUSP00000071214	A2BE93	Set	10090.ENSMUSP00000099930	506
A2AAW9	Eif2s3x	10090.ENSMUSP00000059395	P97351	Rps3a	10090.ENSMUSP00000029722	910
Q8JZQ9	Eif3b	10090.ENSMUSP00000098076	Q8BGQ7	Aars	10090.ENSMUSP00000034441	712
Q8JZQ9	Eif3b	10090.ENSMUSP00000098076	P10126	Eef1a1	10090.ENSMUSP00000042457	430
Q8JZQ9	Eif3b	10090.ENSMUSP00000098076	Q60872	Eif1a	10090.ENSMUSP00000077223	929
Q8JZQ9	Eif3b	10090.ENSMUSP00000098076	Q8BMJ3	Eif1ax	10090.ENSMUSP00000084387	906
Q8JZQ9	Eif3b	10090.ENSMUSP00000098076	A2AAW9	Eif2s3x	10090.ENSMUSP00000059395	992
Q8JZQ9	Eif3b	10090.ENSMUSP00000098076	P60843	Eif4a1	10090.ENSMUSP00000127034	987
Q8JZQ9	Eif3b	10090.ENSMUSP00000098076	Q8CGC7	Eprs	10090.ENSMUSP00000045841	765
Q8JZQ9	Eif3b	10090.ENSMUSP00000098076	P97855	G3bp1	10090.ENSMUSP00000018727	812
Q8JZQ9	Eif3b	10090.ENSMUSP00000098076	P50580	Pa2g4	10090.ENSMUSP00000026425	788
Q8JZQ9	Eif3b	10090.ENSMUSP00000098076	P26516	Psmd7	10090.ENSMUSP00000041968	500
Q8JZQ9	Eif3b	10090.ENSMUSP00000098076	P47962	Rpl5	10090.ENSMUSP00000080854	657
Q8JZQ9	Eif3b	10090.ENSMUSP00000098076	P62908	Rps3	10090.ENSMUSP00000032998	932
Q8JZQ9	Eif3b	10090.ENSMUSP00000098076	P97351	Rps3a	10090.ENSMUSP00000029722	927
Q8JZQ9	Eif3b	10090.ENSMUSP00000098076	Q9WTM5	Ruvbl2	10090.ENSMUSP00000033087	447
P60843	Eif4a1	10090.ENSMUSP00000127034	A2AAW9	Eif2s3x	10090.ENSMUSP00000059395	963
P60843	Eif4a1	10090.ENSMUSP00000127034	P70372	Elavl1	10090.ENSMUSP00000096549	442
P60843	Eif4a1	10090.ENSMUSP00000127034	B2M1R6	Hnrnpk	10090.ENSMUSP00000039269	443
P60843	Eif4a1	10090.ENSMUSP00000127034	P17918	Pcna	10090.ENSMUSP00000028817	482
P60843	Eif4a1	10090.ENSMUSP00000127034	Q9Z2U0	Psma7	10090.ENSMUSP00000029082	416
P60843	Eif4a1	10090.ENSMUSP00000127034	P47962	Rpl5	10090.ENSMUSP00000080854	621
P60843	Eif4a1	10090.ENSMUSP00000127034	P97351	Rps3a	10090.ENSMUSP00000029722	936
P70372	Elavl1	10090.ENSMUSP00000096549	B2M1R6	Hnrnpk	10090.ENSMUSP00000039269	710
P17182	Eno1	10090.ENSMUSP00000079727	P63260	Actg1	10090.ENSMUSP00000071486	653
P17182	Eno1	10090.ENSMUSP00000079727	P50247	Ahcy	10090.ENSMUSP00000127198	535
P17182	Eno1	10090.ENSMUSP00000079727	A6ZI44	Aldoa	10090.ENSMUSP00000084846	986
P17182	Eno1	10090.ENSMUSP00000079727	P80314	Cct2	10090.ENSMUSP00000036288	616
P17182	Eno1	10090.ENSMUSP00000079727	Q3U0I3	Cct3	10090.ENSMUSP00000001452	532
P17182	Eno1	10090.ENSMUSP00000079727	F8WGL3	Cfl1	10090.ENSMUSP00000112259	599
P17182	Eno1	10090.ENSMUSP00000079727	P10126	Eef1a1	10090.ENSMUSP00000042457	571
P17182	Eno1	10090.ENSMUSP00000079727	Q9D8N0	Eef1g	10090.ENSMUSP00000093955	774
P17182	Eno1	10090.ENSMUSP00000079727	P60843	Eif4a1	10090.ENSMUSP00000127034	422
P17182	Eno1	10090.ENSMUSP00000079727	Q8CGC7	Eprs	10090.ENSMUSP00000045841	638
P17182	Eno1	10090.ENSMUSP00000079727	Q00612	G6pdx	10090.ENSMUSP00000004327	877
P17182	Eno1	10090.ENSMUSP00000079727	P47791	Gsr	10090.ENSMUSP00000033992	470
P17182	Eno1	10090.ENSMUSP00000079727	P07901	Hsp90aa1	10090.ENSMUSP00000021698	682
P17182	Eno1	10090.ENSMUSP00000079727	P08113	Hsp90b1	10090.ENSMUSP00000020238	473
P17182	Eno1	10090.ENSMUSP00000079727	Q3U2G2	Hspa4	10090.ENSMUSP00000020630	489
P17182	Eno1	10090.ENSMUSP00000079727	P20029	Hspa5	10090.ENSMUSP00000028222	636
P17182	Eno1	10090.ENSMUSP00000079727	O88844	Idh1	10090.ENSMUSP00000095316	425
P17182	Eno1	10090.ENSMUSP00000079727	P15532	Nme1	10090.ENSMUSP00000117022	471
P17182	Eno1	10090.ENSMUSP00000079727	P09103	P4hb	10090.ENSMUSP00000026122	713
P17182	Eno1	10090.ENSMUSP00000079727	Q922R8	Pdia6	10090.ENSMUSP00000052912	463
P17182	Eno1	10090.ENSMUSP00000079727	Q9DBJ1	Pgam1	10090.ENSMUSP00000011896	990
P17182	Eno1	10090.ENSMUSP00000079727	Q9DCD0	Pgd	10090.ENSMUSP00000081141	442
P17182	Eno1	10090.ENSMUSP00000079727	P17742	Ppia	10090.ENSMUSP00000117987	571
P17182	Eno1	10090.ENSMUSP00000079727	Q9R1P4	Psma1	10090.ENSMUSP00000033008	469
P17182	Eno1	10090.ENSMUSP00000079727	Q9CXW4	Rpl11	10090.ENSMUSP00000099595	412
P17182	Eno1	10090.ENSMUSP00000079727	P47962	Rpl5	10090.ENSMUSP00000080854	407
P17182	Eno1	10090.ENSMUSP00000079727	A2BE93	Set	10090.ENSMUSP00000099930	502
P17182	Eno1	10090.ENSMUSP00000079727	P09671	Sod2	10090.ENSMUSP00000007012	474
P17182	Eno1	10090.ENSMUSP00000079727	P61982	Ywhag	10090.ENSMUSP00000051223	443
P17182	Eno1	10090.ENSMUSP00000079727	P63101	Ywhaz	10090.ENSMUSP00000022894	522
Q8CGC7	Eprs	10090.ENSMUSP00000045841	Q8BGQ7	Aars	10090.ENSMUSP00000034441	929
Q8CGC7	Eprs	10090.ENSMUSP00000045841	Q60872	Eif1a	10090.ENSMUSP00000077223	638
Q8CGC7	Eprs	10090.ENSMUSP00000045841	Q8BMJ3	Eif1ax	10090.ENSMUSP00000084387	533
Q8CGC7	Eprs	10090.ENSMUSP00000045841	A2AAW9	Eif2s3x	10090.ENSMUSP00000059395	754
Q8CGC7	Eprs	10090.ENSMUSP00000045841	P60843	Eif4a1	10090.ENSMUSP00000127034	586
Q8CGC7	Eprs	10090.ENSMUSP00000045841	P08113	Hsp90b1	10090.ENSMUSP00000020238	799
Q8CGC7	Eprs	10090.ENSMUSP00000045841	Q3U2G2	Hspa4	10090.ENSMUSP00000020630	618
Q8CGC7	Eprs	10090.ENSMUSP00000045841	P20029	Hspa5	10090.ENSMUSP00000028222	567
Q8CGC7	Eprs	10090.ENSMUSP00000045841	Q64339	Isg15	10090.ENSMUSP00000082548	858
Q8CGC7	Eprs	10090.ENSMUSP00000045841	Q3THS6	Mat2a	10090.ENSMUSP00000087118	681
Q8CGC7	Eprs	10090.ENSMUSP00000045841	P29595	Nedd8	10090.ENSMUSP00000010520	616
Q8CGC7	Eprs	10090.ENSMUSP00000045841	P50580	Pa2g4	10090.ENSMUSP00000026425	619
Q8CGC7	Eprs	10090.ENSMUSP00000045841	P47962	Rpl5	10090.ENSMUSP00000080854	449
Q8CGC7	Eprs	10090.ENSMUSP00000045841	A2BE93	Set	10090.ENSMUSP00000099930	455
Q8CGC7	Eprs	10090.ENSMUSP00000045841	G5E902	Slc25a3	10090.ENSMUSP00000075987	660
Q9D1Q6	Erp44	10090.ENSMUSP00000030028	P47791	Gsr	10090.ENSMUSP00000033992	419
Q9D1Q6	Erp44	10090.ENSMUSP00000030028	P08113	Hsp90b1	10090.ENSMUSP00000020238	711
Q9D1Q6	Erp44	10090.ENSMUSP00000030028	P20029	Hspa5	10090.ENSMUSP00000028222	754
P97855	G3bp1	10090.ENSMUSP00000018727	P60843	Eif4a1	10090.ENSMUSP00000127034	712
P97855	G3bp1	10090.ENSMUSP00000018727	P70372	Elavl1	10090.ENSMUSP00000096549	698
P97855	G3bp1	10090.ENSMUSP00000018727	B2M1R6	Hnrnpk	10090.ENSMUSP00000039269	472
P97855	G3bp1	10090.ENSMUSP00000018727	P50580	Pa2g4	10090.ENSMUSP00000026425	427
Q00612	G6pdx	10090.ENSMUSP00000004327	P63260	Actg1	10090.ENSMUSP00000071486	406
Q00612	G6pdx	10090.ENSMUSP00000004327	A6ZI44	Aldoa	10090.ENSMUSP00000084846	845
Q00612	G6pdx	10090.ENSMUSP00000004327	P47791	Gsr	10090.ENSMUSP00000033992	408
Q00612	G6pdx	10090.ENSMUSP00000004327	O88844	Idh1	10090.ENSMUSP00000095316	469
Q00612	G6pdx	10090.ENSMUSP00000004327	Q9DBJ1	Pgam1	10090.ENSMUSP00000011896	837
Q00612	G6pdx	10090.ENSMUSP00000004327	Q9DCD0	Pgd	10090.ENSMUSP00000081141	924
Q64737	Gart	10090.ENSMUSP00000023684	Q9CWJ9	Atic	10090.ENSMUSP00000027384	999
Q64737	Gart	10090.ENSMUSP00000023684	P80314	Cct2	10090.ENSMUSP00000036288	580
Q64737	Gart	10090.ENSMUSP00000023684	Q3U0I3	Cct3	10090.ENSMUSP00000001452	687
Q64737	Gart	10090.ENSMUSP00000023684	F8WGL3	Cfl1	10090.ENSMUSP00000112259	474
Q64737	Gart	10090.ENSMUSP00000023684	Q8JZQ9	Eif3b	10090.ENSMUSP00000098076	568
Q64737	Gart	10090.ENSMUSP00000023684	P60843	Eif4a1	10090.ENSMUSP00000127034	586
Q64737	Gart	10090.ENSMUSP00000023684	Q8CGC7	Eprs	10090.ENSMUSP00000045841	596
Q64737	Gart	10090.ENSMUSP00000023684	P97855	G3bp1	10090.ENSMUSP00000018727	463
Q64737	Gart	10090.ENSMUSP00000023684	Q00612	G6pdx	10090.ENSMUSP00000004327	480
Q64737	Gart	10090.ENSMUSP00000023684	P47791	Gsr	10090.ENSMUSP00000033992	455
Q64737	Gart	10090.ENSMUSP00000023684	P12265	Gusb	10090.ENSMUSP00000026613	536
Q64737	Gart	10090.ENSMUSP00000023684	Q3U2G2	Hspa4	10090.ENSMUSP00000020630	595
Q64737	Gart	10090.ENSMUSP00000023684	P20029	Hspa5	10090.ENSMUSP00000028222	594
Q64737	Gart	10090.ENSMUSP00000023684	Q64339	Isg15	10090.ENSMUSP00000082548	772
Q64737	Gart	10090.ENSMUSP00000023684	Q3THS6	Mat2a	10090.ENSMUSP00000087118	432
Q64737	Gart	10090.ENSMUSP00000023684	P29595	Nedd8	10090.ENSMUSP00000010520	772
Q64737	Gart	10090.ENSMUSP00000023684	P15532	Nme1	10090.ENSMUSP00000117022	664
Q64737	Gart	10090.ENSMUSP00000023684	P50580	Pa2g4	10090.ENSMUSP00000026425	405
Q64737	Gart	10090.ENSMUSP00000023684	P17918	Pcna	10090.ENSMUSP00000028817	576
Q64737	Gart	10090.ENSMUSP00000023684	Q9DBJ1	Pgam1	10090.ENSMUSP00000011896	437
Q64737	Gart	10090.ENSMUSP00000023684	Q9DCD0	Pgd	10090.ENSMUSP00000081141	491
Q64737	Gart	10090.ENSMUSP00000023684	Q3U6K9	Psat1	10090.ENSMUSP00000025542	564
Q64737	Gart	10090.ENSMUSP00000023684	H3BL56	Rhoc	10090.ENSMUSP00000002303	581
Q64737	Gart	10090.ENSMUSP00000023684	Q9CXW4	Rpl11	10090.ENSMUSP00000099595	425
Q64737	Gart	10090.ENSMUSP00000023684	P47962	Rpl5	10090.ENSMUSP00000080854	524
Q64737	Gart	10090.ENSMUSP00000023684	P62908	Rps3	10090.ENSMUSP00000032998	507
Q64737	Gart	10090.ENSMUSP00000023684	Q9WTM5	Ruvbl2	10090.ENSMUSP00000033087	479
Q64737	Gart	10090.ENSMUSP00000023684	A2BE93	Set	10090.ENSMUSP00000099930	477
Q64737	Gart	10090.ENSMUSP00000023684	Q9CZN7	Shmt2	10090.ENSMUSP00000026470	997
Q64737	Gart	10090.ENSMUSP00000023684	P09671	Sod2	10090.ENSMUSP00000007012	528
Q64737	Gart	10090.ENSMUSP00000023684	Q8BFR5	Tufm	10090.ENSMUSP00000095656	482
Q64737	Gart	10090.ENSMUSP00000023684	F7D5L2	Wdr77	10090.ENSMUSP00000010278	407
E9PYL9	Gm10036	10090.ENSMUSP00000078670	P80314	Cct2	10090.ENSMUSP00000036288	479
E9PYL9	Gm10036	10090.ENSMUSP00000078670	Q3U0I3	Cct3	10090.ENSMUSP00000001452	437
E9PYL9	Gm10036	10090.ENSMUSP00000078670	P10126	Eef1a1	10090.ENSMUSP00000042457	940
E9PYL9	Gm10036	10090.ENSMUSP00000078670	Q9D8N0	Eef1g	10090.ENSMUSP00000093955	809
E9PYL9	Gm10036	10090.ENSMUSP00000078670	Q60872	Eif1a	10090.ENSMUSP00000077223	784
E9PYL9	Gm10036	10090.ENSMUSP00000078670	Q8BMJ3	Eif1ax	10090.ENSMUSP00000084387	784
E9PYL9	Gm10036	10090.ENSMUSP00000078670	Q8JZQ9	Eif3b	10090.ENSMUSP00000098076	451
E9PYL9	Gm10036	10090.ENSMUSP00000078670	P60843	Eif4a1	10090.ENSMUSP00000127034	402
E9PYL9	Gm10036	10090.ENSMUSP00000078670	P17182	Eno1	10090.ENSMUSP00000079727	412
E9PYL9	Gm10036	10090.ENSMUSP00000078670	Q8CGC7	Eprs	10090.ENSMUSP00000045841	439
E9PYL9	Gm10036	10090.ENSMUSP00000078670	Q64737	Gart	10090.ENSMUSP00000023684	425
E9PYL9	Gm10036	10090.ENSMUSP00000078670	Q3U2G2	Hspa4	10090.ENSMUSP00000020630	407
E9PYL9	Gm10036	10090.ENSMUSP00000078670	P20029	Hspa5	10090.ENSMUSP00000028222	415
E9PYL9	Gm10036	10090.ENSMUSP00000078670	P29595	Nedd8	10090.ENSMUSP00000010520	425
E9PYL9	Gm10036	10090.ENSMUSP00000078670	P50580	Pa2g4	10090.ENSMUSP00000026425	779
E9PYL9	Gm10036	10090.ENSMUSP00000078670	Q9CXW4	Rpl11	10090.ENSMUSP00000099595	900
E9PYL9	Gm10036	10090.ENSMUSP00000078670	P35979	Rpl12	10090.ENSMUSP00000136144	972
E9PYL9	Gm10036	10090.ENSMUSP00000078670	P62889	Rpl30	10090.ENSMUSP00000009039	999
E9PYL9	Gm10036	10090.ENSMUSP00000078670	P47962	Rpl5	10090.ENSMUSP00000080854	999
E9PYL9	Gm10036	10090.ENSMUSP00000078670	P99027	Rplp2	10090.ENSMUSP00000081474	998
E9PYL9	Gm10036	10090.ENSMUSP00000078670	Q6ZWZ6	Rps12	10090.ENSMUSP00000100481	842
E9PYL9	Gm10036	10090.ENSMUSP00000078670	P60867	Rps20	10090.ENSMUSP00000120528	999
E9PYL9	Gm10036	10090.ENSMUSP00000078670	D6RH49	Rps27l	10090.ENSMUSP00000046016	891
E9PYL9	Gm10036	10090.ENSMUSP00000078670	P62908	Rps3	10090.ENSMUSP00000032998	999
E9PYL9	Gm10036	10090.ENSMUSP00000078670	P97351	Rps3a	10090.ENSMUSP00000029722	996
E9PYL9	Gm10036	10090.ENSMUSP00000078670	P63028	Tpt1	10090.ENSMUSP00000106519	808
E9PYL9	Gm10036	10090.ENSMUSP00000078670	Q8BFR5	Tufm	10090.ENSMUSP00000095656	765
E9PZF0	Gm20390	10090.ENSMUSP00000132590	Q9WTP6	Ak2	10090.ENSMUSP00000030583	923
E9PZF0	Gm20390	10090.ENSMUSP00000132590	P17182	Eno1	10090.ENSMUSP00000079727	425
E9PZF0	Gm20390	10090.ENSMUSP00000132590	Q64737	Gart	10090.ENSMUSP00000023684	583
E9PZF0	Gm20390	10090.ENSMUSP00000132590	P07901	Hsp90aa1	10090.ENSMUSP00000021698	749
E9PZF0	Gm20390	10090.ENSMUSP00000132590	P11499	Hsp90ab1	10090.ENSMUSP00000024739	750
E9PZF0	Gm20390	10090.ENSMUSP00000132590	P15532	Nme1	10090.ENSMUSP00000117022	677
E9PZF0	Gm20390	10090.ENSMUSP00000132590	Q9DCC4	Pycrl	10090.ENSMUSP00000049605	411
E9PZF0	Gm20390	10090.ENSMUSP00000132590	Q05144	Rac2	10090.ENSMUSP00000036384	646
E9PZF0	Gm20390	10090.ENSMUSP00000132590	Q9CXW4	Rpl11	10090.ENSMUSP00000099595	428
E9PZF0	Gm20390	10090.ENSMUSP00000132590	P35979	Rpl12	10090.ENSMUSP00000136144	730
E9PZF0	Gm20390	10090.ENSMUSP00000132590	P99027	Rplp2	10090.ENSMUSP00000081474	719
E9PZF0	Gm20390	10090.ENSMUSP00000132590	Q6ZWZ6	Rps12	10090.ENSMUSP00000100481	688
E9PZF0	Gm20390	10090.ENSMUSP00000132590	P62908	Rps3	10090.ENSMUSP00000032998	799
E9PZF0	Gm20390	10090.ENSMUSP00000132590	P14206	Rpsa	10090.ENSMUSP00000035105	517
E9PZF0	Gm20390	10090.ENSMUSP00000132590	Q9WTM5	Ruvbl2	10090.ENSMUSP00000033087	504
E9PZF0	Gm20390	10090.ENSMUSP00000132590	A2BE93	Set	10090.ENSMUSP00000099930	698
E9PZF0	Gm20390	10090.ENSMUSP00000132590	Q9WUM5	Suclg1	10090.ENSMUSP00000065113	540
E9PZF0	Gm20390	10090.ENSMUSP00000132590	P63028	Tpt1	10090.ENSMUSP00000106519	423
B2RXM2	Gm6793	10090.ENSMUSP00000128163	P60843	Eif4a1	10090.ENSMUSP00000127034	401
B2RXM2	Gm6793	10090.ENSMUSP00000128163	B2M1R6	Hnrnpk	10090.ENSMUSP00000039269	687
B2RXM2	Gm6793	10090.ENSMUSP00000128163	Q8VEK3	Hnrnpu	10090.ENSMUSP00000047571	481
B2RXM2	Gm6793	10090.ENSMUSP00000128163	Q61990	Pcbp2	10090.ENSMUSP00000076294	449
E9QKR0	Gnb2	10090.ENSMUSP00000031726	H3BL56	Rhoc	10090.ENSMUSP00000002303	533
P05202	Got2	10090.ENSMUSP00000034097	Q9D358	Acp1	10090.ENSMUSP00000073686	502
P05202	Got2	10090.ENSMUSP00000034097	A6ZI44	Aldoa	10090.ENSMUSP00000084846	434
P05202	Got2	10090.ENSMUSP00000034097	O08749	Dld	10090.ENSMUSP00000106481	401
P05202	Got2	10090.ENSMUSP00000034097	P17182	Eno1	10090.ENSMUSP00000079727	430
P05202	Got2	10090.ENSMUSP00000034097	P47791	Gsr	10090.ENSMUSP00000033992	492
P05202	Got2	10090.ENSMUSP00000034097	O88844	Idh1	10090.ENSMUSP00000095316	903
P05202	Got2	10090.ENSMUSP00000034097	P14152	Mdh1	10090.ENSMUSP00000099938	964
P05202	Got2	10090.ENSMUSP00000034097	Q99KE1	Me2	10090.ENSMUSP00000025439	522
P05202	Got2	10090.ENSMUSP00000034097	Q9DCD0	Pgd	10090.ENSMUSP00000081141	568
P05202	Got2	10090.ENSMUSP00000034097	Q9CZN7	Shmt2	10090.ENSMUSP00000026470	401
A0JNY3	Gphn	10090.ENSMUSP00000106018	P80314	Cct2	10090.ENSMUSP00000036288	502
A0JNY3	Gphn	10090.ENSMUSP00000106018	Q3U0I3	Cct3	10090.ENSMUSP00000001452	503
A0JNY3	Gphn	10090.ENSMUSP00000106018	Q64737	Gart	10090.ENSMUSP00000023684	506
A0JNY3	Gphn	10090.ENSMUSP00000106018	P62962	Pfn1	10090.ENSMUSP00000018437	444
P47791	Gsr	10090.ENSMUSP00000033992	P24270	Cat	10090.ENSMUSP00000028610	783
P47791	Gsr	10090.ENSMUSP00000033992	P09103	P4hb	10090.ENSMUSP00000026122	407
P47791	Gsr	10090.ENSMUSP00000033992	P09671	Sod2	10090.ENSMUSP00000007012	478
P12265	Gusb	10090.ENSMUSP00000026613	P63260	Actg1	10090.ENSMUSP00000071486	665
P12265	Gusb	10090.ENSMUSP00000026613	Q9JII6	Akr1a1	10090.ENSMUSP00000030455	913
P12265	Gusb	10090.ENSMUSP00000026613	P17742	Ppia	10090.ENSMUSP00000117987	575
P49710	Hcls1	10090.ENSMUSP00000023531	P63260	Actg1	10090.ENSMUSP00000071486	741
P49710	Hcls1	10090.ENSMUSP00000023531	O89053	Coro1a	10090.ENSMUSP00000032949	754
P49710	Hcls1	10090.ENSMUSP00000023531	Q61233	Lcp1	10090.ENSMUSP00000116271	556
P70349	Hint1	10090.ENSMUSP00000020504	Q8BGQ7	Aars	10090.ENSMUSP00000034441	497
P70349	Hint1	10090.ENSMUSP00000020504	Q9JII6	Akr1a1	10090.ENSMUSP00000030455	402
P70349	Hint1	10090.ENSMUSP00000020504	P29595	Nedd8	10090.ENSMUSP00000010520	654
P70349	Hint1	10090.ENSMUSP00000020504	P15532	Nme1	10090.ENSMUSP00000117022	508
P70349	Hint1	10090.ENSMUSP00000020504	P17742	Ppia	10090.ENSMUSP00000117987	517
P70349	Hint1	10090.ENSMUSP00000020504	Q9Z2U0	Psma7	10090.ENSMUSP00000029082	541
P70349	Hint1	10090.ENSMUSP00000020504	P99026	Psmb4	10090.ENSMUSP00000005923	570
P70349	Hint1	10090.ENSMUSP00000020504	P62889	Rpl30	10090.ENSMUSP00000009039	419
P70349	Hint1	10090.ENSMUSP00000020504	D6RH49	Rps27l	10090.ENSMUSP00000046016	511
P70349	Hint1	10090.ENSMUSP00000020504	Q9WTM5	Ruvbl2	10090.ENSMUSP00000033087	777
P70349	Hint1	10090.ENSMUSP00000020504	P62307	Snrpf	10090.ENSMUSP00000020203	442
Q5EBP8	Hnrnpa1	10090.ENSMUSP00000042658	E9Q5H2	Anp32e	10090.ENSMUSP00000128483	570
Q5EBP8	Hnrnpa1	10090.ENSMUSP00000042658	P80314	Cct2	10090.ENSMUSP00000036288	610
Q5EBP8	Hnrnpa1	10090.ENSMUSP00000042658	Q3U0I3	Cct3	10090.ENSMUSP00000001452	453
Q5EBP8	Hnrnpa1	10090.ENSMUSP00000042658	Q3U741	Ddx17	10090.ENSMUSP00000055535	701
Q5EBP8	Hnrnpa1	10090.ENSMUSP00000042658	P10126	Eef1a1	10090.ENSMUSP00000042457	435
Q5EBP8	Hnrnpa1	10090.ENSMUSP00000042658	Q9D8N0	Eef1g	10090.ENSMUSP00000093955	459
Q5EBP8	Hnrnpa1	10090.ENSMUSP00000042658	P60843	Eif4a1	10090.ENSMUSP00000127034	718
Q5EBP8	Hnrnpa1	10090.ENSMUSP00000042658	Q8CGC7	Eprs	10090.ENSMUSP00000045841	458
Q5EBP8	Hnrnpa1	10090.ENSMUSP00000042658	P97855	G3bp1	10090.ENSMUSP00000018727	660
Q5EBP8	Hnrnpa1	10090.ENSMUSP00000042658	O88569	Hnrnpa2b1	10090.ENSMUSP00000087453	686
Q5EBP8	Hnrnpa1	10090.ENSMUSP00000042658	Q20BD0	Hnrnpab	10090.ENSMUSP00000104731	412
Q5EBP8	Hnrnpa1	10090.ENSMUSP00000042658	Q9Z2X1	Hnrnpf	10090.ENSMUSP00000045048	965
Q5EBP8	Hnrnpa1	10090.ENSMUSP00000042658	D3Z3N4	Hnrnph3	10090.ENSMUSP00000020263	812
Q5EBP8	Hnrnpa1	10090.ENSMUSP00000042658	B2M1R6	Hnrnpk	10090.ENSMUSP00000039269	947
Q5EBP8	Hnrnpa1	10090.ENSMUSP00000042658	Q8VEK3	Hnrnpu	10090.ENSMUSP00000047571	813
Q5EBP8	Hnrnpa1	10090.ENSMUSP00000042658	P07901	Hsp90aa1	10090.ENSMUSP00000021698	436
Q5EBP8	Hnrnpa1	10090.ENSMUSP00000042658	P11499	Hsp90ab1	10090.ENSMUSP00000024739	524
Q5EBP8	Hnrnpa1	10090.ENSMUSP00000042658	P63038	Hspd1	10090.ENSMUSP00000027123	548
Q5EBP8	Hnrnpa1	10090.ENSMUSP00000042658	Q5SQB0	Npm1	10090.ENSMUSP00000075067	736
Q5EBP8	Hnrnpa1	10090.ENSMUSP00000042658	P50580	Pa2g4	10090.ENSMUSP00000026425	454
Q5EBP8	Hnrnpa1	10090.ENSMUSP00000042658	P29341	Pabpc1	10090.ENSMUSP00000001809	612
Q5EBP8	Hnrnpa1	10090.ENSMUSP00000042658	P60335	Pcbp1	10090.ENSMUSP00000054863	739
Q5EBP8	Hnrnpa1	10090.ENSMUSP00000042658	Q61990	Pcbp2	10090.ENSMUSP00000076294	622
Q5EBP8	Hnrnpa1	10090.ENSMUSP00000042658	P17918	Pcna	10090.ENSMUSP00000028817	520
Q5EBP8	Hnrnpa1	10090.ENSMUSP00000042658	H7BX22	Ranbp1	10090.ENSMUSP00000111309	691
Q5EBP8	Hnrnpa1	10090.ENSMUSP00000042658	P47962	Rpl5	10090.ENSMUSP00000080854	456
Q5EBP8	Hnrnpa1	10090.ENSMUSP00000042658	A2BE93	Set	10090.ENSMUSP00000099930	503
Q5EBP8	Hnrnpa1	10090.ENSMUSP00000042658	Q8K4Z5	Sf3a1	10090.ENSMUSP00000002198	420
Q5EBP8	Hnrnpa1	10090.ENSMUSP00000042658	Q921M3	Sf3b3	10090.ENSMUSP00000045073	579
Q5EBP8	Hnrnpa1	10090.ENSMUSP00000042658	P62307	Snrpf	10090.ENSMUSP00000020203	572
Q5EBP8	Hnrnpa1	10090.ENSMUSP00000042658	H7BWX9	Sumo2	10090.ENSMUSP00000115044	441
Q5EBP8	Hnrnpa1	10090.ENSMUSP00000042658	G3UZX6	Sumo3	10090.ENSMUSP00000115044	441
O88569	Hnrnpa2b1	10090.ENSMUSP00000087453	Q9DCC5	Cbx3	10090.ENSMUSP00000080177	639
O88569	Hnrnpa2b1	10090.ENSMUSP00000087453	P80314	Cct2	10090.ENSMUSP00000036288	504
O88569	Hnrnpa2b1	10090.ENSMUSP00000087453	Q3U741	Ddx17	10090.ENSMUSP00000055535	603
O88569	Hnrnpa2b1	10090.ENSMUSP00000087453	Q9D8N0	Eef1g	10090.ENSMUSP00000093955	433
O88569	Hnrnpa2b1	10090.ENSMUSP00000087453	P60843	Eif4a1	10090.ENSMUSP00000127034	443
O88569	Hnrnpa2b1	10090.ENSMUSP00000087453	Q8CGC7	Eprs	10090.ENSMUSP00000045841	445
O88569	Hnrnpa2b1	10090.ENSMUSP00000087453	B2RXM2	Gm6793	10090.ENSMUSP00000128163	432
O88569	Hnrnpa2b1	10090.ENSMUSP00000087453	D3Z3N4	Hnrnph3	10090.ENSMUSP00000020263	808
O88569	Hnrnpa2b1	10090.ENSMUSP00000087453	B2M1R6	Hnrnpk	10090.ENSMUSP00000039269	995
O88569	Hnrnpa2b1	10090.ENSMUSP00000087453	Q8VEK3	Hnrnpu	10090.ENSMUSP00000047571	974
O88569	Hnrnpa2b1	10090.ENSMUSP00000087453	P07901	Hsp90aa1	10090.ENSMUSP00000021698	497
O88569	Hnrnpa2b1	10090.ENSMUSP00000087453	P20029	Hspa5	10090.ENSMUSP00000028222	455
O88569	Hnrnpa2b1	10090.ENSMUSP00000087453	Q5SQB0	Npm1	10090.ENSMUSP00000075067	523
O88569	Hnrnpa2b1	10090.ENSMUSP00000087453	P29341	Pabpc1	10090.ENSMUSP00000001809	452
O88569	Hnrnpa2b1	10090.ENSMUSP00000087453	P60335	Pcbp1	10090.ENSMUSP00000054863	959
O88569	Hnrnpa2b1	10090.ENSMUSP00000087453	Q61990	Pcbp2	10090.ENSMUSP00000076294	970
O88569	Hnrnpa2b1	10090.ENSMUSP00000087453	P17918	Pcna	10090.ENSMUSP00000028817	446
O88569	Hnrnpa2b1	10090.ENSMUSP00000087453	P83870	Phf5a	10090.ENSMUSP00000023117	922
O88569	Hnrnpa2b1	10090.ENSMUSP00000087453	A2BE93	Set	10090.ENSMUSP00000099930	794
O88569	Hnrnpa2b1	10090.ENSMUSP00000087453	Q8K4Z5	Sf3a1	10090.ENSMUSP00000002198	940
O88569	Hnrnpa2b1	10090.ENSMUSP00000087453	Q921M3	Sf3b3	10090.ENSMUSP00000045073	953
O88569	Hnrnpa2b1	10090.ENSMUSP00000087453	Q923D4	Sf3b5	10090.ENSMUSP00000100771	903
O88569	Hnrnpa2b1	10090.ENSMUSP00000087453	P62307	Snrpf	10090.ENSMUSP00000020203	936
Q20BD0	Hnrnpab	10090.ENSMUSP00000104731	P60843	Eif4a1	10090.ENSMUSP00000127034	656
Q20BD0	Hnrnpab	10090.ENSMUSP00000104731	P97855	G3bp1	10090.ENSMUSP00000018727	484
Q20BD0	Hnrnpab	10090.ENSMUSP00000104731	B2M1R6	Hnrnpk	10090.ENSMUSP00000039269	494
Q20BD0	Hnrnpab	10090.ENSMUSP00000104731	Q8VEK3	Hnrnpu	10090.ENSMUSP00000047571	463
Q20BD0	Hnrnpab	10090.ENSMUSP00000104731	Q5SQB0	Npm1	10090.ENSMUSP00000075067	412
Q20BD0	Hnrnpab	10090.ENSMUSP00000104731	P50580	Pa2g4	10090.ENSMUSP00000026425	464
Q20BD0	Hnrnpab	10090.ENSMUSP00000104731	Q61990	Pcbp2	10090.ENSMUSP00000076294	410
Q20BD0	Hnrnpab	10090.ENSMUSP00000104731	P17918	Pcna	10090.ENSMUSP00000028817	486
Q20BD0	Hnrnpab	10090.ENSMUSP00000104731	P47962	Rpl5	10090.ENSMUSP00000080854	409
Q20BD0	Hnrnpab	10090.ENSMUSP00000104731	P62307	Snrpf	10090.ENSMUSP00000020203	704
Q9Z2X1	Hnrnpf	10090.ENSMUSP00000045048	Q60865	Caprin1	10090.ENSMUSP00000028607	432
Q9Z2X1	Hnrnpf	10090.ENSMUSP00000045048	P80314	Cct2	10090.ENSMUSP00000036288	402
Q9Z2X1	Hnrnpf	10090.ENSMUSP00000045048	P60843	Eif4a1	10090.ENSMUSP00000127034	591
Q9Z2X1	Hnrnpf	10090.ENSMUSP00000045048	B2RXM2	Gm6793	10090.ENSMUSP00000128163	720
Q9Z2X1	Hnrnpf	10090.ENSMUSP00000045048	O88569	Hnrnpa2b1	10090.ENSMUSP00000087453	994
Q9Z2X1	Hnrnpf	10090.ENSMUSP00000045048	Q20BD0	Hnrnpab	10090.ENSMUSP00000104731	608
Q9Z2X1	Hnrnpf	10090.ENSMUSP00000045048	D3Z3N4	Hnrnph3	10090.ENSMUSP00000020263	836
Q9Z2X1	Hnrnpf	10090.ENSMUSP00000045048	B2M1R6	Hnrnpk	10090.ENSMUSP00000039269	990
Q9Z2X1	Hnrnpf	10090.ENSMUSP00000045048	Q8VEK3	Hnrnpu	10090.ENSMUSP00000047571	967
Q9Z2X1	Hnrnpf	10090.ENSMUSP00000045048	Q5SQB0	Npm1	10090.ENSMUSP00000075067	494
Q9Z2X1	Hnrnpf	10090.ENSMUSP00000045048	P29341	Pabpc1	10090.ENSMUSP00000001809	407
Q9Z2X1	Hnrnpf	10090.ENSMUSP00000045048	P60335	Pcbp1	10090.ENSMUSP00000054863	957
Q9Z2X1	Hnrnpf	10090.ENSMUSP00000045048	Q61990	Pcbp2	10090.ENSMUSP00000076294	914
Q9Z2X1	Hnrnpf	10090.ENSMUSP00000045048	P17918	Pcna	10090.ENSMUSP00000028817	441
Q9Z2X1	Hnrnpf	10090.ENSMUSP00000045048	P83870	Phf5a	10090.ENSMUSP00000023117	907
Q9Z2X1	Hnrnpf	10090.ENSMUSP00000045048	H7BX22	Ranbp1	10090.ENSMUSP00000111309	408
Q9Z2X1	Hnrnpf	10090.ENSMUSP00000045048	Q8K4Z5	Sf3a1	10090.ENSMUSP00000002198	905
Q9Z2X1	Hnrnpf	10090.ENSMUSP00000045048	Q921M3	Sf3b3	10090.ENSMUSP00000045073	921
Q9Z2X1	Hnrnpf	10090.ENSMUSP00000045048	Q923D4	Sf3b5	10090.ENSMUSP00000100771	900
Q9Z2X1	Hnrnpf	10090.ENSMUSP00000045048	P62307	Snrpf	10090.ENSMUSP00000020203	917
D3Z3N4	Hnrnph3	10090.ENSMUSP00000020263	B2RXM2	Gm6793	10090.ENSMUSP00000128163	436
D3Z3N4	Hnrnph3	10090.ENSMUSP00000020263	B2M1R6	Hnrnpk	10090.ENSMUSP00000039269	632
Q8VEK3	Hnrnpu	10090.ENSMUSP00000047571	B2M1R6	Hnrnpk	10090.ENSMUSP00000039269	972
Q8VEK3	Hnrnpu	10090.ENSMUSP00000047571	Q61990	Pcbp2	10090.ENSMUSP00000076294	930
P00493	Hprt1	10090.ENSMUSP00000026723	P63260	Actg1	10090.ENSMUSP00000071486	795
P00493	Hprt1	10090.ENSMUSP00000026723	P12265	Gusb	10090.ENSMUSP00000026613	742
P00493	Hprt1	10090.ENSMUSP00000026723	P17918	Pcna	10090.ENSMUSP00000028817	589
P00493	Hprt1	10090.ENSMUSP00000026723	P17742	Ppia	10090.ENSMUSP00000117987	671
P07901	Hsp90aa1	10090.ENSMUSP00000021698	P63260	Actg1	10090.ENSMUSP00000071486	811
P07901	Hsp90aa1	10090.ENSMUSP00000021698	A6ZI44	Aldoa	10090.ENSMUSP00000084846	434
P07901	Hsp90aa1	10090.ENSMUSP00000021698	P14211	Calr	10090.ENSMUSP00000003912	981
P07901	Hsp90aa1	10090.ENSMUSP00000021698	P24270	Cat	10090.ENSMUSP00000028610	693
P07901	Hsp90aa1	10090.ENSMUSP00000021698	P80314	Cct2	10090.ENSMUSP00000036288	891
P07901	Hsp90aa1	10090.ENSMUSP00000021698	Q3U0I3	Cct3	10090.ENSMUSP00000001452	866
P07901	Hsp90aa1	10090.ENSMUSP00000021698	Q3TPJ8	Dync1i2	10090.ENSMUSP00000097605	900
P07901	Hsp90aa1	10090.ENSMUSP00000021698	P10126	Eef1a1	10090.ENSMUSP00000042457	720
P07901	Hsp90aa1	10090.ENSMUSP00000021698	Q9D8N0	Eef1g	10090.ENSMUSP00000093955	898
P07901	Hsp90aa1	10090.ENSMUSP00000021698	P60843	Eif4a1	10090.ENSMUSP00000127034	693
P07901	Hsp90aa1	10090.ENSMUSP00000021698	Q8CGC7	Eprs	10090.ENSMUSP00000045841	959
P07901	Hsp90aa1	10090.ENSMUSP00000021698	Q9D1Q6	Erp44	10090.ENSMUSP00000030028	424
P07901	Hsp90aa1	10090.ENSMUSP00000021698	Q8VEK3	Hnrnpu	10090.ENSMUSP00000047571	406
P07901	Hsp90aa1	10090.ENSMUSP00000021698	P08113	Hsp90b1	10090.ENSMUSP00000020238	852
P07901	Hsp90aa1	10090.ENSMUSP00000021698	Q3U2G2	Hspa4	10090.ENSMUSP00000020630	996
P07901	Hsp90aa1	10090.ENSMUSP00000021698	P20029	Hspa5	10090.ENSMUSP00000028222	992
P07901	Hsp90aa1	10090.ENSMUSP00000021698	Q64339	Isg15	10090.ENSMUSP00000082548	859
P07901	Hsp90aa1	10090.ENSMUSP00000021698	P29595	Nedd8	10090.ENSMUSP00000010520	431
P07901	Hsp90aa1	10090.ENSMUSP00000021698	P15532	Nme1	10090.ENSMUSP00000117022	750
P07901	Hsp90aa1	10090.ENSMUSP00000021698	Q5SQB0	Npm1	10090.ENSMUSP00000075067	440
P07901	Hsp90aa1	10090.ENSMUSP00000021698	P09103	P4hb	10090.ENSMUSP00000026122	797
P07901	Hsp90aa1	10090.ENSMUSP00000021698	P17918	Pcna	10090.ENSMUSP00000028817	739
P07901	Hsp90aa1	10090.ENSMUSP00000021698	P17742	Ppia	10090.ENSMUSP00000117987	781
P07901	Hsp90aa1	10090.ENSMUSP00000021698	H3BL56	Rhoc	10090.ENSMUSP00000002303	760
P07901	Hsp90aa1	10090.ENSMUSP00000021698	P47962	Rpl5	10090.ENSMUSP00000080854	416
P07901	Hsp90aa1	10090.ENSMUSP00000021698	P62908	Rps3	10090.ENSMUSP00000032998	763
P07901	Hsp90aa1	10090.ENSMUSP00000021698	P97351	Rps3a	10090.ENSMUSP00000029722	571
P07901	Hsp90aa1	10090.ENSMUSP00000021698	Q9WTM5	Ruvbl2	10090.ENSMUSP00000033087	486
P07901	Hsp90aa1	10090.ENSMUSP00000021698	P09671	Sod2	10090.ENSMUSP00000007012	494
P07901	Hsp90aa1	10090.ENSMUSP00000021698	G3UZX6	Sumo3	10090.ENSMUSP00000115044	818
P07901	Hsp90aa1	10090.ENSMUSP00000021698	Q91W90	Txndc5	10090.ENSMUSP00000041839	529
P07901	Hsp90aa1	10090.ENSMUSP00000021698	F6Q3W0	Wdr5	10090.ENSMUSP00000109585	603
P07901	Hsp90aa1	10090.ENSMUSP00000021698	P61982	Ywhag	10090.ENSMUSP00000051223	956
P07901	Hsp90aa1	10090.ENSMUSP00000021698	P63101	Ywhaz	10090.ENSMUSP00000022894	612
P11499	Hsp90ab1	10090.ENSMUSP00000024739	P63260	Actg1	10090.ENSMUSP00000071486	863
P11499	Hsp90ab1	10090.ENSMUSP00000024739	P45376	Akr1b1	10090.ENSMUSP00000100045	851
P11499	Hsp90ab1	10090.ENSMUSP00000024739	A6ZI44	Aldoa	10090.ENSMUSP00000084846	565
P11499	Hsp90ab1	10090.ENSMUSP00000024739	P14211	Calr	10090.ENSMUSP00000003912	824
P11499	Hsp90ab1	10090.ENSMUSP00000024739	P24270	Cat	10090.ENSMUSP00000028610	693
P11499	Hsp90ab1	10090.ENSMUSP00000024739	P80314	Cct2	10090.ENSMUSP00000036288	891
P11499	Hsp90ab1	10090.ENSMUSP00000024739	Q3U0I3	Cct3	10090.ENSMUSP00000001452	900
P11499	Hsp90ab1	10090.ENSMUSP00000024739	F8WGL3	Cfl1	10090.ENSMUSP00000112259	946
P11499	Hsp90ab1	10090.ENSMUSP00000024739	P10126	Eef1a1	10090.ENSMUSP00000042457	761
P11499	Hsp90ab1	10090.ENSMUSP00000024739	Q9D8N0	Eef1g	10090.ENSMUSP00000093955	918
P11499	Hsp90ab1	10090.ENSMUSP00000024739	Q8JZQ9	Eif3b	10090.ENSMUSP00000098076	495
P11499	Hsp90ab1	10090.ENSMUSP00000024739	P60843	Eif4a1	10090.ENSMUSP00000127034	737
P11499	Hsp90ab1	10090.ENSMUSP00000024739	P17182	Eno1	10090.ENSMUSP00000079727	730
P11499	Hsp90ab1	10090.ENSMUSP00000024739	Q8CGC7	Eprs	10090.ENSMUSP00000045841	963
P11499	Hsp90ab1	10090.ENSMUSP00000024739	Q9D1Q6	Erp44	10090.ENSMUSP00000030028	406
P11499	Hsp90ab1	10090.ENSMUSP00000024739	P12265	Gusb	10090.ENSMUSP00000026613	517
P11499	Hsp90ab1	10090.ENSMUSP00000024739	P00493	Hprt1	10090.ENSMUSP00000026723	491
P11499	Hsp90ab1	10090.ENSMUSP00000024739	P07901	Hsp90aa1	10090.ENSMUSP00000021698	995
P11499	Hsp90ab1	10090.ENSMUSP00000024739	P08113	Hsp90b1	10090.ENSMUSP00000020238	730
P11499	Hsp90ab1	10090.ENSMUSP00000024739	Q3U2G2	Hspa4	10090.ENSMUSP00000020630	995
P11499	Hsp90ab1	10090.ENSMUSP00000024739	P20029	Hspa5	10090.ENSMUSP00000028222	989
P11499	Hsp90ab1	10090.ENSMUSP00000024739	Q64339	Isg15	10090.ENSMUSP00000082548	857
P11499	Hsp90ab1	10090.ENSMUSP00000024739	P29595	Nedd8	10090.ENSMUSP00000010520	445
P11499	Hsp90ab1	10090.ENSMUSP00000024739	P15532	Nme1	10090.ENSMUSP00000117022	727
P11499	Hsp90ab1	10090.ENSMUSP00000024739	P09103	P4hb	10090.ENSMUSP00000026122	818
P11499	Hsp90ab1	10090.ENSMUSP00000024739	P29341	Pabpc1	10090.ENSMUSP00000001809	415
P11499	Hsp90ab1	10090.ENSMUSP00000024739	P17918	Pcna	10090.ENSMUSP00000028817	592
P11499	Hsp90ab1	10090.ENSMUSP00000024739	Q922R8	Pdia6	10090.ENSMUSP00000052912	652
P11499	Hsp90ab1	10090.ENSMUSP00000024739	P17742	Ppia	10090.ENSMUSP00000117987	803
P11499	Hsp90ab1	10090.ENSMUSP00000024739	H3BL56	Rhoc	10090.ENSMUSP00000002303	759
P11499	Hsp90ab1	10090.ENSMUSP00000024739	P47962	Rpl5	10090.ENSMUSP00000080854	418
P11499	Hsp90ab1	10090.ENSMUSP00000024739	P62908	Rps3	10090.ENSMUSP00000032998	768
P11499	Hsp90ab1	10090.ENSMUSP00000024739	P97351	Rps3a	10090.ENSMUSP00000029722	576
P11499	Hsp90ab1	10090.ENSMUSP00000024739	Q9WTM5	Ruvbl2	10090.ENSMUSP00000033087	543
P11499	Hsp90ab1	10090.ENSMUSP00000024739	P51881	Slc25a5	10090.ENSMUSP00000016463	413
P11499	Hsp90ab1	10090.ENSMUSP00000024739	P09671	Sod2	10090.ENSMUSP00000007012	481
P11499	Hsp90ab1	10090.ENSMUSP00000024739	G3UZX6	Sumo3	10090.ENSMUSP00000115044	802
P11499	Hsp90ab1	10090.ENSMUSP00000024739	Q91W90	Txndc5	10090.ENSMUSP00000041839	530
P11499	Hsp90ab1	10090.ENSMUSP00000024739	F6Q3W0	Wdr5	10090.ENSMUSP00000109585	627
P11499	Hsp90ab1	10090.ENSMUSP00000024739	P61982	Ywhag	10090.ENSMUSP00000051223	622
P11499	Hsp90ab1	10090.ENSMUSP00000024739	P63101	Ywhaz	10090.ENSMUSP00000022894	597
P08113	Hsp90b1	10090.ENSMUSP00000020238	P63260	Actg1	10090.ENSMUSP00000071486	711
P08113	Hsp90b1	10090.ENSMUSP00000020238	P24270	Cat	10090.ENSMUSP00000028610	579
P08113	Hsp90b1	10090.ENSMUSP00000020238	P60843	Eif4a1	10090.ENSMUSP00000127034	449
P08113	Hsp90b1	10090.ENSMUSP00000020238	P09103	P4hb	10090.ENSMUSP00000026122	991
Q3U2G2	Hspa4	10090.ENSMUSP00000020630	P08113	Hsp90b1	10090.ENSMUSP00000020238	948
Q3U2G2	Hspa4	10090.ENSMUSP00000020630	P20029	Hspa5	10090.ENSMUSP00000028222	654
Q3U2G2	Hspa4	10090.ENSMUSP00000020630	Q3THS6	Mat2a	10090.ENSMUSP00000087118	418
Q3U2G2	Hspa4	10090.ENSMUSP00000020630	P09103	P4hb	10090.ENSMUSP00000026122	416
Q3U2G2	Hspa4	10090.ENSMUSP00000020630	P50580	Pa2g4	10090.ENSMUSP00000026425	576
Q3U2G2	Hspa4	10090.ENSMUSP00000020630	P17918	Pcna	10090.ENSMUSP00000028817	513
Q3U2G2	Hspa4	10090.ENSMUSP00000020630	P17742	Ppia	10090.ENSMUSP00000117987	408
Q3U2G2	Hspa4	10090.ENSMUSP00000020630	P62908	Rps3	10090.ENSMUSP00000032998	508
P20029	Hspa5	10090.ENSMUSP00000028222	P63260	Actg1	10090.ENSMUSP00000071486	622
P20029	Hspa5	10090.ENSMUSP00000028222	P60843	Eif4a1	10090.ENSMUSP00000127034	485
P20029	Hspa5	10090.ENSMUSP00000028222	P08113	Hsp90b1	10090.ENSMUSP00000020238	999
P20029	Hspa5	10090.ENSMUSP00000028222	Q3THS6	Mat2a	10090.ENSMUSP00000087118	481
P20029	Hspa5	10090.ENSMUSP00000028222	P09103	P4hb	10090.ENSMUSP00000026122	950
P20029	Hspa5	10090.ENSMUSP00000028222	P17918	Pcna	10090.ENSMUSP00000028817	642
P20029	Hspa5	10090.ENSMUSP00000028222	P17742	Ppia	10090.ENSMUSP00000117987	532
P20029	Hspa5	10090.ENSMUSP00000028222	P47962	Rpl5	10090.ENSMUSP00000080854	420
P20029	Hspa5	10090.ENSMUSP00000028222	P09671	Sod2	10090.ENSMUSP00000007012	528
P38647	Hspa9	10090.ENSMUSP00000025217	P63260	Actg1	10090.ENSMUSP00000071486	451
P38647	Hspa9	10090.ENSMUSP00000025217	P80314	Cct2	10090.ENSMUSP00000036288	853
P38647	Hspa9	10090.ENSMUSP00000025217	Q3U0I3	Cct3	10090.ENSMUSP00000001452	831
P38647	Hspa9	10090.ENSMUSP00000025217	Q3U741	Ddx17	10090.ENSMUSP00000055535	407
P38647	Hspa9	10090.ENSMUSP00000025217	O08749	Dld	10090.ENSMUSP00000106481	523
P38647	Hspa9	10090.ENSMUSP00000025217	P51807	Dynlt1	10090.ENSMUSP00000137171	454
P38647	Hspa9	10090.ENSMUSP00000025217	Q9D8N0	Eef1g	10090.ENSMUSP00000093955	471
P38647	Hspa9	10090.ENSMUSP00000025217	P60843	Eif4a1	10090.ENSMUSP00000127034	514
P38647	Hspa9	10090.ENSMUSP00000025217	P17182	Eno1	10090.ENSMUSP00000079727	673
P38647	Hspa9	10090.ENSMUSP00000025217	Q8CGC7	Eprs	10090.ENSMUSP00000045841	656
P38647	Hspa9	10090.ENSMUSP00000025217	Q9D1Q6	Erp44	10090.ENSMUSP00000030028	403
P38647	Hspa9	10090.ENSMUSP00000025217	Q64737	Gart	10090.ENSMUSP00000023684	672
P38647	Hspa9	10090.ENSMUSP00000025217	E9PYL9	Gm10036	10090.ENSMUSP00000078670	423
P38647	Hspa9	10090.ENSMUSP00000025217	P07901	Hsp90aa1	10090.ENSMUSP00000021698	983
P38647	Hspa9	10090.ENSMUSP00000025217	P11499	Hsp90ab1	10090.ENSMUSP00000024739	985
P38647	Hspa9	10090.ENSMUSP00000025217	P08113	Hsp90b1	10090.ENSMUSP00000020238	977
P38647	Hspa9	10090.ENSMUSP00000025217	Q3U2G2	Hspa4	10090.ENSMUSP00000020630	794
P38647	Hspa9	10090.ENSMUSP00000025217	P63038	Hspd1	10090.ENSMUSP00000027123	997
P38647	Hspa9	10090.ENSMUSP00000025217	Q3THS6	Mat2a	10090.ENSMUSP00000087118	418
P38647	Hspa9	10090.ENSMUSP00000025217	P08249	Mdh2	10090.ENSMUSP00000019323	402
P38647	Hspa9	10090.ENSMUSP00000025217	P09103	P4hb	10090.ENSMUSP00000026122	561
P38647	Hspa9	10090.ENSMUSP00000025217	A2A815	Park7	10090.ENSMUSP00000030805	618
P38647	Hspa9	10090.ENSMUSP00000025217	P17918	Pcna	10090.ENSMUSP00000028817	466
P38647	Hspa9	10090.ENSMUSP00000025217	Q9DBJ1	Pgam1	10090.ENSMUSP00000011896	509
P38647	Hspa9	10090.ENSMUSP00000025217	P17742	Ppia	10090.ENSMUSP00000117987	459
P38647	Hspa9	10090.ENSMUSP00000025217	Q9CXW4	Rpl11	10090.ENSMUSP00000099595	452
P38647	Hspa9	10090.ENSMUSP00000025217	P62908	Rps3	10090.ENSMUSP00000032998	458
P38647	Hspa9	10090.ENSMUSP00000025217	P14206	Rpsa	10090.ENSMUSP00000035105	654
P38647	Hspa9	10090.ENSMUSP00000025217	Q9CZN7	Shmt2	10090.ENSMUSP00000026470	515
P38647	Hspa9	10090.ENSMUSP00000025217	P51881	Slc25a5	10090.ENSMUSP00000016463	618
P38647	Hspa9	10090.ENSMUSP00000025217	P09671	Sod2	10090.ENSMUSP00000007012	580
P38647	Hspa9	10090.ENSMUSP00000025217	Q9CX34	Sugt1	10090.ENSMUSP00000052942	709
P38647	Hspa9	10090.ENSMUSP00000025217	P40142	Tkt	10090.ENSMUSP00000022529	427
P38647	Hspa9	10090.ENSMUSP00000025217	P17751	Tpi1	10090.ENSMUSP00000130858	428
P38647	Hspa9	10090.ENSMUSP00000025217	Q8BFR5	Tufm	10090.ENSMUSP00000095656	487
P38647	Hspa9	10090.ENSMUSP00000025217	Q9DB77	Uqcrc2	10090.ENSMUSP00000033176	482
P38647	Hspa9	10090.ENSMUSP00000025217	Q01853	Vcp	10090.ENSMUSP00000030164	435
P38647	Hspa9	10090.ENSMUSP00000025217	P63101	Ywhaz	10090.ENSMUSP00000022894	451
P63038	Hspd1	10090.ENSMUSP00000027123	P63260	Actg1	10090.ENSMUSP00000071486	482
P63038	Hspd1	10090.ENSMUSP00000027123	Q9CWJ9	Atic	10090.ENSMUSP00000027384	488
P63038	Hspd1	10090.ENSMUSP00000027123	P00920	Ca2	10090.ENSMUSP00000029078	408
P63038	Hspd1	10090.ENSMUSP00000027123	Q60865	Caprin1	10090.ENSMUSP00000028607	438
P63038	Hspd1	10090.ENSMUSP00000027123	P80314	Cct2	10090.ENSMUSP00000036288	565
P63038	Hspd1	10090.ENSMUSP00000027123	Q3U0I3	Cct3	10090.ENSMUSP00000001452	647
P63038	Hspd1	10090.ENSMUSP00000027123	O08749	Dld	10090.ENSMUSP00000106481	652
P63038	Hspd1	10090.ENSMUSP00000027123	P60843	Eif4a1	10090.ENSMUSP00000127034	464
P63038	Hspd1	10090.ENSMUSP00000027123	P17182	Eno1	10090.ENSMUSP00000079727	730
P63038	Hspd1	10090.ENSMUSP00000027123	Q8CGC7	Eprs	10090.ENSMUSP00000045841	795
P63038	Hspd1	10090.ENSMUSP00000027123	Q9D1Q6	Erp44	10090.ENSMUSP00000030028	400
P63038	Hspd1	10090.ENSMUSP00000027123	P97855	G3bp1	10090.ENSMUSP00000018727	451
P63038	Hspd1	10090.ENSMUSP00000027123	Q64737	Gart	10090.ENSMUSP00000023684	611
P63038	Hspd1	10090.ENSMUSP00000027123	A0JNY3	Gphn	10090.ENSMUSP00000106018	508
P63038	Hspd1	10090.ENSMUSP00000027123	O88569	Hnrnpa2b1	10090.ENSMUSP00000087453	572
P63038	Hspd1	10090.ENSMUSP00000027123	Q20BD0	Hnrnpab	10090.ENSMUSP00000104731	469
P63038	Hspd1	10090.ENSMUSP00000027123	Q9Z2X1	Hnrnpf	10090.ENSMUSP00000045048	456
P63038	Hspd1	10090.ENSMUSP00000027123	P07901	Hsp90aa1	10090.ENSMUSP00000021698	967
P63038	Hspd1	10090.ENSMUSP00000027123	P11499	Hsp90ab1	10090.ENSMUSP00000024739	980
P63038	Hspd1	10090.ENSMUSP00000027123	P08113	Hsp90b1	10090.ENSMUSP00000020238	960
P63038	Hspd1	10090.ENSMUSP00000027123	Q3U2G2	Hspa4	10090.ENSMUSP00000020630	881
P63038	Hspd1	10090.ENSMUSP00000027123	P20029	Hspa5	10090.ENSMUSP00000028222	931
P63038	Hspd1	10090.ENSMUSP00000027123	Q64339	Isg15	10090.ENSMUSP00000082548	430
P63038	Hspd1	10090.ENSMUSP00000027123	Q3THS6	Mat2a	10090.ENSMUSP00000087118	572
P63038	Hspd1	10090.ENSMUSP00000027123	P14152	Mdh1	10090.ENSMUSP00000099938	458
P63038	Hspd1	10090.ENSMUSP00000027123	P15532	Nme1	10090.ENSMUSP00000117022	450
P63038	Hspd1	10090.ENSMUSP00000027123	Q5SQB0	Npm1	10090.ENSMUSP00000075067	554
P63038	Hspd1	10090.ENSMUSP00000027123	P09103	P4hb	10090.ENSMUSP00000026122	652
P63038	Hspd1	10090.ENSMUSP00000027123	P50580	Pa2g4	10090.ENSMUSP00000026425	470
P63038	Hspd1	10090.ENSMUSP00000027123	A2A815	Park7	10090.ENSMUSP00000030805	443
P63038	Hspd1	10090.ENSMUSP00000027123	P17918	Pcna	10090.ENSMUSP00000028817	570
P63038	Hspd1	10090.ENSMUSP00000027123	Q922R8	Pdia6	10090.ENSMUSP00000052912	475
P63038	Hspd1	10090.ENSMUSP00000027123	Q9DBJ1	Pgam1	10090.ENSMUSP00000011896	598
P63038	Hspd1	10090.ENSMUSP00000027123	Q9R1P4	Psma1	10090.ENSMUSP00000033008	471
P63038	Hspd1	10090.ENSMUSP00000027123	Q9WTM5	Ruvbl2	10090.ENSMUSP00000033087	663
P63038	Hspd1	10090.ENSMUSP00000027123	A2BE93	Set	10090.ENSMUSP00000099930	436
P63038	Hspd1	10090.ENSMUSP00000027123	Q9CZN7	Shmt2	10090.ENSMUSP00000026470	607
P63038	Hspd1	10090.ENSMUSP00000027123	P51881	Slc25a5	10090.ENSMUSP00000016463	488
P63038	Hspd1	10090.ENSMUSP00000027123	P09671	Sod2	10090.ENSMUSP00000007012	511
P63038	Hspd1	10090.ENSMUSP00000027123	Q9WUM5	Suclg1	10090.ENSMUSP00000065113	418
P63038	Hspd1	10090.ENSMUSP00000027123	Q9CX34	Sugt1	10090.ENSMUSP00000052942	461
P63038	Hspd1	10090.ENSMUSP00000027123	H7BWX9	Sumo2	10090.ENSMUSP00000115044	490
P63038	Hspd1	10090.ENSMUSP00000027123	G3UZX6	Sumo3	10090.ENSMUSP00000115044	490
P63038	Hspd1	10090.ENSMUSP00000027123	Q8BFR5	Tufm	10090.ENSMUSP00000095656	785
P63038	Hspd1	10090.ENSMUSP00000027123	Q9DB77	Uqcrc2	10090.ENSMUSP00000033176	481
P63038	Hspd1	10090.ENSMUSP00000027123	P61982	Ywhag	10090.ENSMUSP00000051223	457
Q64339	Isg15	10090.ENSMUSP00000082548	P63260	Actg1	10090.ENSMUSP00000071486	457
Q64339	Isg15	10090.ENSMUSP00000082548	P10126	Eef1a1	10090.ENSMUSP00000042457	435
Q64339	Isg15	10090.ENSMUSP00000082548	P60843	Eif4a1	10090.ENSMUSP00000127034	418
Q64339	Isg15	10090.ENSMUSP00000082548	P08113	Hsp90b1	10090.ENSMUSP00000020238	401
Q64339	Isg15	10090.ENSMUSP00000082548	P29595	Nedd8	10090.ENSMUSP00000010520	834
Q64339	Isg15	10090.ENSMUSP00000082548	P17918	Pcna	10090.ENSMUSP00000028817	510
Q64339	Isg15	10090.ENSMUSP00000082548	Q9DCD0	Pgd	10090.ENSMUSP00000081141	419
Q64339	Isg15	10090.ENSMUSP00000082548	Q9R1P4	Psma1	10090.ENSMUSP00000033008	478
Q64339	Isg15	10090.ENSMUSP00000082548	P62889	Rpl30	10090.ENSMUSP00000009039	548
Q64339	Isg15	10090.ENSMUSP00000082548	P47962	Rpl5	10090.ENSMUSP00000080854	534
Q64339	Isg15	10090.ENSMUSP00000082548	P62908	Rps3	10090.ENSMUSP00000032998	566
Q64339	Isg15	10090.ENSMUSP00000082548	P97351	Rps3a	10090.ENSMUSP00000029722	505
Q64339	Isg15	10090.ENSMUSP00000082548	G3UZX6	Sumo3	10090.ENSMUSP00000115044	751
P04104	Krt1	10090.ENSMUSP00000023790	O89053	Coro1a	10090.ENSMUSP00000032949	450
P04104	Krt1	10090.ENSMUSP00000023790	A2A513	Krt10	10090.ENSMUSP00000099420	985
P04104	Krt1	10090.ENSMUSP00000023790	H7BWX9	Sumo2	10090.ENSMUSP00000115044	635
P04104	Krt1	10090.ENSMUSP00000023790	G3UZX6	Sumo3	10090.ENSMUSP00000115044	635
Q61233	Lcp1	10090.ENSMUSP00000116271	P63260	Actg1	10090.ENSMUSP00000071486	979
Q61233	Lcp1	10090.ENSMUSP00000116271	O89053	Coro1a	10090.ENSMUSP00000032949	852
Q8C253	Lgals3	10090.ENSMUSP00000114350	P07724	Alb	10090.ENSMUSP00000031314	734
Q8C253	Lgals3	10090.ENSMUSP00000114350	P10107	Anxa1	10090.ENSMUSP00000025561	627
Q8C253	Lgals3	10090.ENSMUSP00000114350	P97855	G3bp1	10090.ENSMUSP00000018727	846
Q8C253	Lgals3	10090.ENSMUSP00000114350	P28798	Grn	10090.ENSMUSP00000046340	744
Q8C253	Lgals3	10090.ENSMUSP00000114350	F8WIP8	Spp1	10090.ENSMUSP00000084043	441
Q8C253	Lgals3	10090.ENSMUSP00000114350	P20152	Vim	10090.ENSMUSP00000028062	518
P48678	Lmna	10090.ENSMUSP00000029699	P63260	Actg1	10090.ENSMUSP00000071486	405
P48678	Lmna	10090.ENSMUSP00000029699	P48036	Anxa5	10090.ENSMUSP00000029266	620
P48678	Lmna	10090.ENSMUSP00000029699	P20029	Hspa5	10090.ENSMUSP00000028222	543
P48678	Lmna	10090.ENSMUSP00000029699	Q5SQB0	Npm1	10090.ENSMUSP00000075067	535
P48678	Lmna	10090.ENSMUSP00000029699	P17918	Pcna	10090.ENSMUSP00000028817	425
P48678	Lmna	10090.ENSMUSP00000029699	P09671	Sod2	10090.ENSMUSP00000007012	527
P08905	Lyz2	10090.ENSMUSP00000089801	P07724	Alb	10090.ENSMUSP00000031314	451
P08905	Lyz2	10090.ENSMUSP00000089801	P24270	Cat	10090.ENSMUSP00000028610	424
P08905	Lyz2	10090.ENSMUSP00000089801	O89053	Coro1a	10090.ENSMUSP00000032949	432
P08905	Lyz2	10090.ENSMUSP00000089801	Q61233	Lcp1	10090.ENSMUSP00000116271	465
Q3ULG5	Mcm6	10090.ENSMUSP00000027601	P17918	Pcna	10090.ENSMUSP00000028817	973
P14152	Mdh1	10090.ENSMUSP00000099938	Q9D358	Acp1	10090.ENSMUSP00000073686	476
P14152	Mdh1	10090.ENSMUSP00000099938	A6ZI44	Aldoa	10090.ENSMUSP00000084846	480
P14152	Mdh1	10090.ENSMUSP00000099938	P80314	Cct2	10090.ENSMUSP00000036288	474
P14152	Mdh1	10090.ENSMUSP00000099938	Q3U0I3	Cct3	10090.ENSMUSP00000001452	418
P14152	Mdh1	10090.ENSMUSP00000099938	Q9D2G2	Dlst	10090.ENSMUSP00000060346	401
P14152	Mdh1	10090.ENSMUSP00000099938	P17182	Eno1	10090.ENSMUSP00000079727	781
P14152	Mdh1	10090.ENSMUSP00000099938	Q00612	G6pdx	10090.ENSMUSP00000004327	542
P14152	Mdh1	10090.ENSMUSP00000099938	Q64737	Gart	10090.ENSMUSP00000023684	508
P14152	Mdh1	10090.ENSMUSP00000099938	Q99N15	Hsd17b10	10090.ENSMUSP00000026289	448
P14152	Mdh1	10090.ENSMUSP00000099938	O88844	Idh1	10090.ENSMUSP00000095316	871
P14152	Mdh1	10090.ENSMUSP00000099938	Q3TQP6	Me1	10090.ENSMUSP00000034989	967
P14152	Mdh1	10090.ENSMUSP00000099938	Q99KE1	Me2	10090.ENSMUSP00000025439	960
P14152	Mdh1	10090.ENSMUSP00000099938	Q9DCD0	Pgd	10090.ENSMUSP00000081141	760
P14152	Mdh1	10090.ENSMUSP00000099938	P51881	Slc25a5	10090.ENSMUSP00000016463	446
P14152	Mdh1	10090.ENSMUSP00000099938	Q9WUM5	Suclg1	10090.ENSMUSP00000065113	824
P14152	Mdh1	10090.ENSMUSP00000099938	Q9DB77	Uqcrc2	10090.ENSMUSP00000033176	582
P08249	Mdh2	10090.ENSMUSP00000019323	A6ZI44	Aldoa	10090.ENSMUSP00000084846	773
P08249	Mdh2	10090.ENSMUSP00000019323	P80314	Cct2	10090.ENSMUSP00000036288	591
P08249	Mdh2	10090.ENSMUSP00000019323	Q3U0I3	Cct3	10090.ENSMUSP00000001452	459
P08249	Mdh2	10090.ENSMUSP00000019323	O08749	Dld	10090.ENSMUSP00000106481	846
P08249	Mdh2	10090.ENSMUSP00000019323	Q9D2G2	Dlst	10090.ENSMUSP00000060346	827
P08249	Mdh2	10090.ENSMUSP00000019323	P17182	Eno1	10090.ENSMUSP00000079727	856
P08249	Mdh2	10090.ENSMUSP00000019323	Q00612	G6pdx	10090.ENSMUSP00000004327	500
P08249	Mdh2	10090.ENSMUSP00000019323	Q64737	Gart	10090.ENSMUSP00000023684	531
P08249	Mdh2	10090.ENSMUSP00000019323	P05202	Got2	10090.ENSMUSP00000034097	974
P08249	Mdh2	10090.ENSMUSP00000019323	P47791	Gsr	10090.ENSMUSP00000033992	490
P08249	Mdh2	10090.ENSMUSP00000019323	P63038	Hspd1	10090.ENSMUSP00000027123	617
P08249	Mdh2	10090.ENSMUSP00000019323	O88844	Idh1	10090.ENSMUSP00000095316	884
P08249	Mdh2	10090.ENSMUSP00000019323	Q64339	Isg15	10090.ENSMUSP00000082548	430
P08249	Mdh2	10090.ENSMUSP00000019323	P14152	Mdh1	10090.ENSMUSP00000099938	958
P08249	Mdh2	10090.ENSMUSP00000019323	Q3TQP6	Me1	10090.ENSMUSP00000034989	979
P08249	Mdh2	10090.ENSMUSP00000019323	Q99KE1	Me2	10090.ENSMUSP00000025439	968
P08249	Mdh2	10090.ENSMUSP00000019323	P15532	Nme1	10090.ENSMUSP00000117022	450
P08249	Mdh2	10090.ENSMUSP00000019323	Q9DBJ1	Pgam1	10090.ENSMUSP00000011896	629
P08249	Mdh2	10090.ENSMUSP00000019323	Q9DCD0	Pgd	10090.ENSMUSP00000081141	777
P08249	Mdh2	10090.ENSMUSP00000019323	G5E902	Slc25a3	10090.ENSMUSP00000075987	481
P08249	Mdh2	10090.ENSMUSP00000019323	P51881	Slc25a5	10090.ENSMUSP00000016463	527
P08249	Mdh2	10090.ENSMUSP00000019323	P09671	Sod2	10090.ENSMUSP00000007012	496
P08249	Mdh2	10090.ENSMUSP00000019323	Q9WUM5	Suclg1	10090.ENSMUSP00000065113	890
P08249	Mdh2	10090.ENSMUSP00000019323	Q9DB77	Uqcrc2	10090.ENSMUSP00000033176	668
Q3TQP6	Me1	10090.ENSMUSP00000034989	O88844	Idh1	10090.ENSMUSP00000095316	521
Q99KE1	Me2	10090.ENSMUSP00000025439	P17182	Eno1	10090.ENSMUSP00000079727	401
Q99KE1	Me2	10090.ENSMUSP00000025439	Q9DCD0	Pgd	10090.ENSMUSP00000081141	448
P26041	Msn	10090.ENSMUSP00000113071	P63260	Actg1	10090.ENSMUSP00000071486	846
P26041	Msn	10090.ENSMUSP00000113071	P49710	Hcls1	10090.ENSMUSP00000023531	511
P26041	Msn	10090.ENSMUSP00000113071	H3BL56	Rhoc	10090.ENSMUSP00000002303	709
P62774	Mtpn	10090.ENSMUSP00000031866	P09103	P4hb	10090.ENSMUSP00000026122	423
P29595	Nedd8	10090.ENSMUSP00000010520	P51807	Dynlt1	10090.ENSMUSP00000137171	486
P29595	Nedd8	10090.ENSMUSP00000010520	P17918	Pcna	10090.ENSMUSP00000028817	473
P29595	Nedd8	10090.ENSMUSP00000010520	P62889	Rpl30	10090.ENSMUSP00000009039	468
P29595	Nedd8	10090.ENSMUSP00000010520	P47962	Rpl5	10090.ENSMUSP00000080854	455
P29595	Nedd8	10090.ENSMUSP00000010520	P62908	Rps3	10090.ENSMUSP00000032998	477
P29595	Nedd8	10090.ENSMUSP00000010520	P97351	Rps3a	10090.ENSMUSP00000029722	487
P29595	Nedd8	10090.ENSMUSP00000010520	Q923D4	Sf3b5	10090.ENSMUSP00000100771	791
P29595	Nedd8	10090.ENSMUSP00000010520	P62307	Snrpf	10090.ENSMUSP00000020203	752
P29595	Nedd8	10090.ENSMUSP00000010520	G3UZX6	Sumo3	10090.ENSMUSP00000115044	891
P15532	Nme1	10090.ENSMUSP00000117022	P60843	Eif4a1	10090.ENSMUSP00000127034	432
P15532	Nme1	10090.ENSMUSP00000117022	P08113	Hsp90b1	10090.ENSMUSP00000020238	435
P15532	Nme1	10090.ENSMUSP00000117022	P29595	Nedd8	10090.ENSMUSP00000010520	408
P15532	Nme1	10090.ENSMUSP00000117022	P17918	Pcna	10090.ENSMUSP00000028817	518
P15532	Nme1	10090.ENSMUSP00000117022	D6RHS6	Pebp1	10090.ENSMUSP00000048425	435
P15532	Nme1	10090.ENSMUSP00000117022	P17742	Ppia	10090.ENSMUSP00000117987	541
P15532	Nme1	10090.ENSMUSP00000117022	Q9R1P4	Psma1	10090.ENSMUSP00000033008	465
P15532	Nme1	10090.ENSMUSP00000117022	H3BL56	Rhoc	10090.ENSMUSP00000002303	426
P15532	Nme1	10090.ENSMUSP00000117022	P62908	Rps3	10090.ENSMUSP00000032998	865
P15532	Nme1	10090.ENSMUSP00000117022	Q9WTM5	Ruvbl2	10090.ENSMUSP00000033087	641
P15532	Nme1	10090.ENSMUSP00000117022	A2BE93	Set	10090.ENSMUSP00000099930	849
P15532	Nme1	10090.ENSMUSP00000117022	P62307	Snrpf	10090.ENSMUSP00000020203	479
Q5SQB0	Npm1	10090.ENSMUSP00000075067	Q8VEK3	Hnrnpu	10090.ENSMUSP00000047571	506
Q5SQB0	Npm1	10090.ENSMUSP00000075067	P50580	Pa2g4	10090.ENSMUSP00000026425	485
Q5SQB0	Npm1	10090.ENSMUSP00000075067	P17918	Pcna	10090.ENSMUSP00000028817	555
Q5SQB0	Npm1	10090.ENSMUSP00000075067	P62889	Rpl30	10090.ENSMUSP00000009039	416
Q5SQB0	Npm1	10090.ENSMUSP00000075067	P47962	Rpl5	10090.ENSMUSP00000080854	961
Q5SQB0	Npm1	10090.ENSMUSP00000075067	P62908	Rps3	10090.ENSMUSP00000032998	464
Q5SQB0	Npm1	10090.ENSMUSP00000075067	P97351	Rps3a	10090.ENSMUSP00000029722	642
Q5SQB0	Npm1	10090.ENSMUSP00000075067	P20152	Vim	10090.ENSMUSP00000028062	531
P50580	Pa2g4	10090.ENSMUSP00000026425	P60843	Eif4a1	10090.ENSMUSP00000127034	455
P50580	Pa2g4	10090.ENSMUSP00000026425	P62889	Rpl30	10090.ENSMUSP00000009039	812
P50580	Pa2g4	10090.ENSMUSP00000026425	P47962	Rpl5	10090.ENSMUSP00000080854	937
P29341	Pabpc1	10090.ENSMUSP00000001809	Q91W50	Csde1	10090.ENSMUSP00000029446	807
P29341	Pabpc1	10090.ENSMUSP00000001809	P10126	Eef1a1	10090.ENSMUSP00000042457	690
P29341	Pabpc1	10090.ENSMUSP00000001809	A2AAW9	Eif2s3x	10090.ENSMUSP00000059395	470
P29341	Pabpc1	10090.ENSMUSP00000001809	Q8JZQ9	Eif3b	10090.ENSMUSP00000098076	729
P29341	Pabpc1	10090.ENSMUSP00000001809	P60843	Eif4a1	10090.ENSMUSP00000127034	980
P29341	Pabpc1	10090.ENSMUSP00000001809	P97855	G3bp1	10090.ENSMUSP00000018727	705
P29341	Pabpc1	10090.ENSMUSP00000001809	Q20BD0	Hnrnpab	10090.ENSMUSP00000104731	469
P29341	Pabpc1	10090.ENSMUSP00000001809	B2M1R6	Hnrnpk	10090.ENSMUSP00000039269	662
P29341	Pabpc1	10090.ENSMUSP00000001809	Q8VEK3	Hnrnpu	10090.ENSMUSP00000047571	483
P29341	Pabpc1	10090.ENSMUSP00000001809	Q5SQB0	Npm1	10090.ENSMUSP00000075067	406
P29341	Pabpc1	10090.ENSMUSP00000001809	Q61990	Pcbp2	10090.ENSMUSP00000076294	589
P29341	Pabpc1	10090.ENSMUSP00000001809	P47962	Rpl5	10090.ENSMUSP00000080854	518
A2A815	Park7	10090.ENSMUSP00000030805	Q9JII6	Akr1a1	10090.ENSMUSP00000030455	422
A2A815	Park7	10090.ENSMUSP00000030805	P24270	Cat	10090.ENSMUSP00000028610	413
A2A815	Park7	10090.ENSMUSP00000030805	P80314	Cct2	10090.ENSMUSP00000036288	418
A2A815	Park7	10090.ENSMUSP00000030805	Q3U0I3	Cct3	10090.ENSMUSP00000001452	437
A2A815	Park7	10090.ENSMUSP00000030805	P17182	Eno1	10090.ENSMUSP00000079727	459
A2A815	Park7	10090.ENSMUSP00000030805	Q64737	Gart	10090.ENSMUSP00000023684	464
A2A815	Park7	10090.ENSMUSP00000030805	P70349	Hint1	10090.ENSMUSP00000020504	503
A2A815	Park7	10090.ENSMUSP00000030805	Q99N15	Hsd17b10	10090.ENSMUSP00000026289	512
A2A815	Park7	10090.ENSMUSP00000030805	P07901	Hsp90aa1	10090.ENSMUSP00000021698	512
A2A815	Park7	10090.ENSMUSP00000030805	P11499	Hsp90ab1	10090.ENSMUSP00000024739	485
A2A815	Park7	10090.ENSMUSP00000030805	Q3U2G2	Hspa4	10090.ENSMUSP00000020630	472
A2A815	Park7	10090.ENSMUSP00000030805	P20029	Hspa5	10090.ENSMUSP00000028222	483
A2A815	Park7	10090.ENSMUSP00000030805	P09103	P4hb	10090.ENSMUSP00000026122	443
A2A815	Park7	10090.ENSMUSP00000030805	D6RHS6	Pebp1	10090.ENSMUSP00000048425	493
A2A815	Park7	10090.ENSMUSP00000030805	P99026	Psmb4	10090.ENSMUSP00000005923	465
A2A815	Park7	10090.ENSMUSP00000030805	P60867	Rps20	10090.ENSMUSP00000120528	418
A2A815	Park7	10090.ENSMUSP00000030805	P09671	Sod2	10090.ENSMUSP00000007012	606
A2A815	Park7	10090.ENSMUSP00000030805	Q9WUM5	Suclg1	10090.ENSMUSP00000065113	489
P60335	Pcbp1	10090.ENSMUSP00000054863	P10126	Eef1a1	10090.ENSMUSP00000042457	524
P60335	Pcbp1	10090.ENSMUSP00000054863	P60843	Eif4a1	10090.ENSMUSP00000127034	565
P60335	Pcbp1	10090.ENSMUSP00000054863	P70372	Elavl1	10090.ENSMUSP00000096549	610
P60335	Pcbp1	10090.ENSMUSP00000054863	P97855	G3bp1	10090.ENSMUSP00000018727	427
P60335	Pcbp1	10090.ENSMUSP00000054863	Q20BD0	Hnrnpab	10090.ENSMUSP00000104731	561
P60335	Pcbp1	10090.ENSMUSP00000054863	B2M1R6	Hnrnpk	10090.ENSMUSP00000039269	948
P60335	Pcbp1	10090.ENSMUSP00000054863	Q8VEK3	Hnrnpu	10090.ENSMUSP00000047571	930
P60335	Pcbp1	10090.ENSMUSP00000054863	P29341	Pabpc1	10090.ENSMUSP00000001809	492
P60335	Pcbp1	10090.ENSMUSP00000054863	Q61990	Pcbp2	10090.ENSMUSP00000076294	920
P60335	Pcbp1	10090.ENSMUSP00000054863	P83870	Phf5a	10090.ENSMUSP00000023117	907
P60335	Pcbp1	10090.ENSMUSP00000054863	Q9Z2U0	Psma7	10090.ENSMUSP00000029082	419
P60335	Pcbp1	10090.ENSMUSP00000054863	Q8K4Z5	Sf3a1	10090.ENSMUSP00000002198	900
P60335	Pcbp1	10090.ENSMUSP00000054863	Q921M3	Sf3b3	10090.ENSMUSP00000045073	917
P60335	Pcbp1	10090.ENSMUSP00000054863	Q923D4	Sf3b5	10090.ENSMUSP00000100771	900
P60335	Pcbp1	10090.ENSMUSP00000054863	P62307	Snrpf	10090.ENSMUSP00000020203	920
Q61990	Pcbp2	10090.ENSMUSP00000076294	P70372	Elavl1	10090.ENSMUSP00000096549	539
Q61990	Pcbp2	10090.ENSMUSP00000076294	B2M1R6	Hnrnpk	10090.ENSMUSP00000039269	924
P17918	Pcna	10090.ENSMUSP00000028817	P63260	Actg1	10090.ENSMUSP00000071486	548
P17918	Pcna	10090.ENSMUSP00000028817	Q8VEK3	Hnrnpu	10090.ENSMUSP00000047571	414
P27773	Pdia3	10090.ENSMUSP00000028683	Q03265	Atp5a1	10090.ENSMUSP00000026495	409
P27773	Pdia3	10090.ENSMUSP00000028683	P14211	Calr	10090.ENSMUSP00000003912	997
P27773	Pdia3	10090.ENSMUSP00000028683	P80314	Cct2	10090.ENSMUSP00000036288	466
P27773	Pdia3	10090.ENSMUSP00000028683	Q3U0I3	Cct3	10090.ENSMUSP00000001452	426
P27773	Pdia3	10090.ENSMUSP00000028683	O08749	Dld	10090.ENSMUSP00000106481	457
P27773	Pdia3	10090.ENSMUSP00000028683	Q9D8N0	Eef1g	10090.ENSMUSP00000093955	580
P27773	Pdia3	10090.ENSMUSP00000028683	Q6ZWX6	Eif2s1	10090.ENSMUSP00000071214	490
P27773	Pdia3	10090.ENSMUSP00000028683	P17182	Eno1	10090.ENSMUSP00000079727	526
P27773	Pdia3	10090.ENSMUSP00000028683	Q9D1Q6	Erp44	10090.ENSMUSP00000030028	402
P27773	Pdia3	10090.ENSMUSP00000028683	P47791	Gsr	10090.ENSMUSP00000033992	420
P27773	Pdia3	10090.ENSMUSP00000028683	P07901	Hsp90aa1	10090.ENSMUSP00000021698	797
P27773	Pdia3	10090.ENSMUSP00000028683	P11499	Hsp90ab1	10090.ENSMUSP00000024739	787
P27773	Pdia3	10090.ENSMUSP00000028683	P08113	Hsp90b1	10090.ENSMUSP00000020238	963
P27773	Pdia3	10090.ENSMUSP00000028683	P20029	Hspa5	10090.ENSMUSP00000028222	918
P27773	Pdia3	10090.ENSMUSP00000028683	P38647	Hspa9	10090.ENSMUSP00000025217	664
P27773	Pdia3	10090.ENSMUSP00000028683	P63038	Hspd1	10090.ENSMUSP00000027123	674
P27773	Pdia3	10090.ENSMUSP00000028683	Q64339	Isg15	10090.ENSMUSP00000082548	405
P27773	Pdia3	10090.ENSMUSP00000028683	P62774	Mtpn	10090.ENSMUSP00000031866	782
P27773	Pdia3	10090.ENSMUSP00000028683	P09103	P4hb	10090.ENSMUSP00000026122	634
P27773	Pdia3	10090.ENSMUSP00000028683	A2A815	Park7	10090.ENSMUSP00000030805	410
P27773	Pdia3	10090.ENSMUSP00000028683	Q922R8	Pdia6	10090.ENSMUSP00000052912	784
P27773	Pdia3	10090.ENSMUSP00000028683	P35700	Prdx1	10090.ENSMUSP00000102078	636
P27773	Pdia3	10090.ENSMUSP00000028683	P14206	Rpsa	10090.ENSMUSP00000035105	613
P27773	Pdia3	10090.ENSMUSP00000028683	Q9ESP1	Sdf2l1	10090.ENSMUSP00000023453	532
P27773	Pdia3	10090.ENSMUSP00000028683	P17751	Tpi1	10090.ENSMUSP00000130858	403
P27773	Pdia3	10090.ENSMUSP00000028683	Q91W90	Txndc5	10090.ENSMUSP00000041839	537
P27773	Pdia3	10090.ENSMUSP00000028683	Q01853	Vcp	10090.ENSMUSP00000030164	490
Q922R8	Pdia6	10090.ENSMUSP00000052912	P14211	Calr	10090.ENSMUSP00000003912	880
Q922R8	Pdia6	10090.ENSMUSP00000052912	P80314	Cct2	10090.ENSMUSP00000036288	500
Q922R8	Pdia6	10090.ENSMUSP00000052912	Q3U0I3	Cct3	10090.ENSMUSP00000001452	434
Q922R8	Pdia6	10090.ENSMUSP00000052912	P47791	Gsr	10090.ENSMUSP00000033992	407
Q922R8	Pdia6	10090.ENSMUSP00000052912	P07901	Hsp90aa1	10090.ENSMUSP00000021698	647
Q922R8	Pdia6	10090.ENSMUSP00000052912	P08113	Hsp90b1	10090.ENSMUSP00000020238	992
Q922R8	Pdia6	10090.ENSMUSP00000052912	P20029	Hspa5	10090.ENSMUSP00000028222	880
Q922R8	Pdia6	10090.ENSMUSP00000052912	P09103	P4hb	10090.ENSMUSP00000026122	941
D6RHS6	Pebp1	10090.ENSMUSP00000048425	P17742	Ppia	10090.ENSMUSP00000117987	437
Q8C605	Pfkp	10090.ENSMUSP00000117030	A6ZI44	Aldoa	10090.ENSMUSP00000084846	982
Q8C605	Pfkp	10090.ENSMUSP00000117030	P17182	Eno1	10090.ENSMUSP00000079727	945
Q8C605	Pfkp	10090.ENSMUSP00000117030	Q8CGC7	Eprs	10090.ENSMUSP00000045841	613
Q8C605	Pfkp	10090.ENSMUSP00000117030	Q3THS6	Mat2a	10090.ENSMUSP00000087118	516
Q8C605	Pfkp	10090.ENSMUSP00000117030	Q9DBJ1	Pgam1	10090.ENSMUSP00000011896	831
Q8C605	Pfkp	10090.ENSMUSP00000117030	Q9DCD0	Pgd	10090.ENSMUSP00000081141	484
P62962	Pfn1	10090.ENSMUSP00000018437	P63260	Actg1	10090.ENSMUSP00000071486	955
P62962	Pfn1	10090.ENSMUSP00000018437	P60843	Eif4a1	10090.ENSMUSP00000127034	444
P62962	Pfn1	10090.ENSMUSP00000018437	Q61233	Lcp1	10090.ENSMUSP00000116271	470
P62962	Pfn1	10090.ENSMUSP00000018437	H3BL56	Rhoc	10090.ENSMUSP00000002303	776
Q9DBJ1	Pgam1	10090.ENSMUSP00000011896	P63260	Actg1	10090.ENSMUSP00000071486	468
Q9DBJ1	Pgam1	10090.ENSMUSP00000011896	A6ZI44	Aldoa	10090.ENSMUSP00000084846	970
Q9DBJ1	Pgam1	10090.ENSMUSP00000011896	P20029	Hspa5	10090.ENSMUSP00000028222	402
Q9DBJ1	Pgam1	10090.ENSMUSP00000011896	Q9DCD0	Pgd	10090.ENSMUSP00000081141	491
Q9DBJ1	Pgam1	10090.ENSMUSP00000011896	G3UZX6	Sumo3	10090.ENSMUSP00000115044	414
Q9DCD0	Pgd	10090.ENSMUSP00000081141	P24270	Cat	10090.ENSMUSP00000028610	400
Q9DCD0	Pgd	10090.ENSMUSP00000081141	P47791	Gsr	10090.ENSMUSP00000033992	680
Q9DCD0	Pgd	10090.ENSMUSP00000081141	O88844	Idh1	10090.ENSMUSP00000095316	512
Q9DCD0	Pgd	10090.ENSMUSP00000081141	Q3TQP6	Me1	10090.ENSMUSP00000034989	796
P09411	Pgk1	10090.ENSMUSP00000136544	P63260	Actg1	10090.ENSMUSP00000071486	815
P09411	Pgk1	10090.ENSMUSP00000136544	A6ZI44	Aldoa	10090.ENSMUSP00000084846	923
P09411	Pgk1	10090.ENSMUSP00000136544	O08749	Dld	10090.ENSMUSP00000106481	480
P09411	Pgk1	10090.ENSMUSP00000136544	P10126	Eef1a1	10090.ENSMUSP00000042457	577
P09411	Pgk1	10090.ENSMUSP00000136544	Q9D8N0	Eef1g	10090.ENSMUSP00000093955	479
P09411	Pgk1	10090.ENSMUSP00000136544	P17182	Eno1	10090.ENSMUSP00000079727	992
P09411	Pgk1	10090.ENSMUSP00000136544	Q00612	G6pdx	10090.ENSMUSP00000004327	709
P09411	Pgk1	10090.ENSMUSP00000136544	P12265	Gusb	10090.ENSMUSP00000026613	448
P09411	Pgk1	10090.ENSMUSP00000136544	P00493	Hprt1	10090.ENSMUSP00000026723	447
P09411	Pgk1	10090.ENSMUSP00000136544	P07901	Hsp90aa1	10090.ENSMUSP00000021698	640
P09411	Pgk1	10090.ENSMUSP00000136544	P11499	Hsp90ab1	10090.ENSMUSP00000024739	643
P09411	Pgk1	10090.ENSMUSP00000136544	P38647	Hspa9	10090.ENSMUSP00000025217	461
P09411	Pgk1	10090.ENSMUSP00000136544	Q64339	Isg15	10090.ENSMUSP00000082548	416
P09411	Pgk1	10090.ENSMUSP00000136544	P14152	Mdh1	10090.ENSMUSP00000099938	564
P09411	Pgk1	10090.ENSMUSP00000136544	P08249	Mdh2	10090.ENSMUSP00000019323	529
P09411	Pgk1	10090.ENSMUSP00000136544	P29341	Pabpc1	10090.ENSMUSP00000001809	420
P09411	Pgk1	10090.ENSMUSP00000136544	Q8C605	Pfkp	10090.ENSMUSP00000117030	863
P09411	Pgk1	10090.ENSMUSP00000136544	Q9DBJ1	Pgam1	10090.ENSMUSP00000011896	994
P09411	Pgk1	10090.ENSMUSP00000136544	P17742	Ppia	10090.ENSMUSP00000117987	464
P09411	Pgk1	10090.ENSMUSP00000136544	P62889	Rpl30	10090.ENSMUSP00000009039	565
P09411	Pgk1	10090.ENSMUSP00000136544	P09671	Sod2	10090.ENSMUSP00000007012	404
P09411	Pgk1	10090.ENSMUSP00000136544	P40142	Tkt	10090.ENSMUSP00000022529	727
P09411	Pgk1	10090.ENSMUSP00000136544	P17751	Tpi1	10090.ENSMUSP00000130858	998
P09411	Pgk1	10090.ENSMUSP00000136544	P63101	Ywhaz	10090.ENSMUSP00000022894	426
P83870	Phf5a	10090.ENSMUSP00000023117	B2M1R6	Hnrnpk	10090.ENSMUSP00000039269	900
P83870	Phf5a	10090.ENSMUSP00000023117	Q8VEK3	Hnrnpu	10090.ENSMUSP00000047571	900
P83870	Phf5a	10090.ENSMUSP00000023117	P29595	Nedd8	10090.ENSMUSP00000010520	706
P83870	Phf5a	10090.ENSMUSP00000023117	P15532	Nme1	10090.ENSMUSP00000117022	417
P83870	Phf5a	10090.ENSMUSP00000023117	Q61990	Pcbp2	10090.ENSMUSP00000076294	906
P83870	Phf5a	10090.ENSMUSP00000023117	Q921M3	Sf3b3	10090.ENSMUSP00000045073	988
P83870	Phf5a	10090.ENSMUSP00000023117	Q923D4	Sf3b5	10090.ENSMUSP00000100771	991
P83870	Phf5a	10090.ENSMUSP00000023117	P62307	Snrpf	10090.ENSMUSP00000020203	973
Q8BG07	Pld4	10090.ENSMUSP00000067002	O89053	Coro1a	10090.ENSMUSP00000032949	645
Q8BG07	Pld4	10090.ENSMUSP00000067002	P49710	Hcls1	10090.ENSMUSP00000023531	581
Q8BG07	Pld4	10090.ENSMUSP00000067002	P08905	Lyz2	10090.ENSMUSP00000089801	404
P17742	Ppia	10090.ENSMUSP00000117987	P63260	Actg1	10090.ENSMUSP00000071486	761
P17742	Ppia	10090.ENSMUSP00000117987	Q9JII6	Akr1a1	10090.ENSMUSP00000030455	497
P17742	Ppia	10090.ENSMUSP00000117987	P08113	Hsp90b1	10090.ENSMUSP00000020238	603
P17742	Ppia	10090.ENSMUSP00000117987	P09103	P4hb	10090.ENSMUSP00000026122	452
P17742	Ppia	10090.ENSMUSP00000117987	P47962	Rpl5	10090.ENSMUSP00000080854	567
P17742	Ppia	10090.ENSMUSP00000117987	P97351	Rps3a	10090.ENSMUSP00000029722	461
P17742	Ppia	10090.ENSMUSP00000117987	P09671	Sod2	10090.ENSMUSP00000007012	440
P35700	Prdx1	10090.ENSMUSP00000102078	Q9JII6	Akr1a1	10090.ENSMUSP00000030455	521
P35700	Prdx1	10090.ENSMUSP00000102078	P24270	Cat	10090.ENSMUSP00000028610	754
P35700	Prdx1	10090.ENSMUSP00000102078	P80314	Cct2	10090.ENSMUSP00000036288	459
P35700	Prdx1	10090.ENSMUSP00000102078	Q3U0I3	Cct3	10090.ENSMUSP00000001452	406
P35700	Prdx1	10090.ENSMUSP00000102078	O08749	Dld	10090.ENSMUSP00000106481	425
P35700	Prdx1	10090.ENSMUSP00000102078	P10126	Eef1a1	10090.ENSMUSP00000042457	461
P35700	Prdx1	10090.ENSMUSP00000102078	Q9D8N0	Eef1g	10090.ENSMUSP00000093955	507
P35700	Prdx1	10090.ENSMUSP00000102078	P17182	Eno1	10090.ENSMUSP00000079727	456
P35700	Prdx1	10090.ENSMUSP00000102078	Q9D1Q6	Erp44	10090.ENSMUSP00000030028	759
P35700	Prdx1	10090.ENSMUSP00000102078	P97855	G3bp1	10090.ENSMUSP00000018727	616
P35700	Prdx1	10090.ENSMUSP00000102078	P47791	Gsr	10090.ENSMUSP00000033992	565
P35700	Prdx1	10090.ENSMUSP00000102078	Q3U2G2	Hspa4	10090.ENSMUSP00000020630	533
P35700	Prdx1	10090.ENSMUSP00000102078	P20029	Hspa5	10090.ENSMUSP00000028222	558
P35700	Prdx1	10090.ENSMUSP00000102078	P38647	Hspa9	10090.ENSMUSP00000025217	448
P35700	Prdx1	10090.ENSMUSP00000102078	P63038	Hspd1	10090.ENSMUSP00000027123	504
P35700	Prdx1	10090.ENSMUSP00000102078	P08249	Mdh2	10090.ENSMUSP00000019323	432
P35700	Prdx1	10090.ENSMUSP00000102078	P29595	Nedd8	10090.ENSMUSP00000010520	449
P35700	Prdx1	10090.ENSMUSP00000102078	P09103	P4hb	10090.ENSMUSP00000026122	711
P35700	Prdx1	10090.ENSMUSP00000102078	A2A815	Park7	10090.ENSMUSP00000030805	683
P35700	Prdx1	10090.ENSMUSP00000102078	Q922R8	Pdia6	10090.ENSMUSP00000052912	606
P35700	Prdx1	10090.ENSMUSP00000102078	Q9DBJ1	Pgam1	10090.ENSMUSP00000011896	577
P35700	Prdx1	10090.ENSMUSP00000102078	P17742	Ppia	10090.ENSMUSP00000117987	555
P35700	Prdx1	10090.ENSMUSP00000102078	D6RH49	Rps27l	10090.ENSMUSP00000046016	470
P35700	Prdx1	10090.ENSMUSP00000102078	P09671	Sod2	10090.ENSMUSP00000007012	740
P35700	Prdx1	10090.ENSMUSP00000102078	P17751	Tpi1	10090.ENSMUSP00000130858	414
P35700	Prdx1	10090.ENSMUSP00000102078	Q91W90	Txndc5	10090.ENSMUSP00000041839	591
Q9Z1R9	Prss1	10090.ENSMUSP00000031910	P07724	Alb	10090.ENSMUSP00000031314	420
Q9R1P4	Psma1	10090.ENSMUSP00000033008	Q9Z2U0	Psma7	10090.ENSMUSP00000029082	999
P99026	Psmb4	10090.ENSMUSP00000005923	P80314	Cct2	10090.ENSMUSP00000036288	487
P99026	Psmb4	10090.ENSMUSP00000005923	Q3U0I3	Cct3	10090.ENSMUSP00000001452	401
P99026	Psmb4	10090.ENSMUSP00000005923	Q64339	Isg15	10090.ENSMUSP00000082548	402
P99026	Psmb4	10090.ENSMUSP00000005923	P29595	Nedd8	10090.ENSMUSP00000010520	451
P99026	Psmb4	10090.ENSMUSP00000005923	P15532	Nme1	10090.ENSMUSP00000117022	412
P99026	Psmb4	10090.ENSMUSP00000005923	P50580	Pa2g4	10090.ENSMUSP00000026425	469
P99026	Psmb4	10090.ENSMUSP00000005923	Q9R1P4	Psma1	10090.ENSMUSP00000033008	999
P99026	Psmb4	10090.ENSMUSP00000005923	Q9Z2U0	Psma7	10090.ENSMUSP00000029082	999
P99026	Psmb4	10090.ENSMUSP00000005923	P26516	Psmd7	10090.ENSMUSP00000041968	994
P99026	Psmb4	10090.ENSMUSP00000005923	G3X9V0	Psme2	10090.ENSMUSP00000123798	497
P99026	Psmb4	10090.ENSMUSP00000005923	D6RH49	Rps27l	10090.ENSMUSP00000046016	472
P99026	Psmb4	10090.ENSMUSP00000005923	P51881	Slc25a5	10090.ENSMUSP00000016463	451
P26516	Psmd7	10090.ENSMUSP00000041968	P47791	Gsr	10090.ENSMUSP00000033992	449
P26516	Psmd7	10090.ENSMUSP00000041968	Q64339	Isg15	10090.ENSMUSP00000082548	469
P26516	Psmd7	10090.ENSMUSP00000041968	Q9R1P4	Psma1	10090.ENSMUSP00000033008	995
P26516	Psmd7	10090.ENSMUSP00000041968	Q9Z2U0	Psma7	10090.ENSMUSP00000029082	996
P26516	Psmd7	10090.ENSMUSP00000041968	G3X9V0	Psme2	10090.ENSMUSP00000123798	775
G3X9V0	Psme2	10090.ENSMUSP00000123798	Q9R1P4	Psma1	10090.ENSMUSP00000033008	650
G3X9V0	Psme2	10090.ENSMUSP00000123798	Q9Z2U0	Psma7	10090.ENSMUSP00000029082	636
Q9DCC4	Pycrl	10090.ENSMUSP00000049605	P15532	Nme1	10090.ENSMUSP00000117022	477
Q05144	Rac2	10090.ENSMUSP00000036384	P63260	Actg1	10090.ENSMUSP00000071486	716
Q05144	Rac2	10090.ENSMUSP00000036384	F8WGL3	Cfl1	10090.ENSMUSP00000112259	521
Q05144	Rac2	10090.ENSMUSP00000036384	O89053	Coro1a	10090.ENSMUSP00000032949	821
Q05144	Rac2	10090.ENSMUSP00000036384	Q64737	Gart	10090.ENSMUSP00000023684	552
Q05144	Rac2	10090.ENSMUSP00000036384	E9QKR0	Gnb2	10090.ENSMUSP00000031726	702
Q05144	Rac2	10090.ENSMUSP00000036384	P49710	Hcls1	10090.ENSMUSP00000023531	949
Q05144	Rac2	10090.ENSMUSP00000036384	P07901	Hsp90aa1	10090.ENSMUSP00000021698	686
Q05144	Rac2	10090.ENSMUSP00000036384	P11499	Hsp90ab1	10090.ENSMUSP00000024739	682
Q05144	Rac2	10090.ENSMUSP00000036384	Q61233	Lcp1	10090.ENSMUSP00000116271	583
Q05144	Rac2	10090.ENSMUSP00000036384	P26041	Msn	10090.ENSMUSP00000113071	753
Q05144	Rac2	10090.ENSMUSP00000036384	P15532	Nme1	10090.ENSMUSP00000117022	646
Q05144	Rac2	10090.ENSMUSP00000036384	P62962	Pfn1	10090.ENSMUSP00000018437	506
Q05144	Rac2	10090.ENSMUSP00000036384	Q8BG07	Pld4	10090.ENSMUSP00000067002	616
Q05144	Rac2	10090.ENSMUSP00000036384	Q9Z2U0	Psma7	10090.ENSMUSP00000029082	507
Q05144	Rac2	10090.ENSMUSP00000036384	H3BL56	Rhoc	10090.ENSMUSP00000002303	961
Q05144	Rac2	10090.ENSMUSP00000036384	P68372	Tubb4b	10090.ENSMUSP00000042342	478
H7BX22	Ranbp1	10090.ENSMUSP00000111309	E9Q5H2	Anp32e	10090.ENSMUSP00000128483	420
H7BX22	Ranbp1	10090.ENSMUSP00000111309	Q60872	Eif1a	10090.ENSMUSP00000077223	503
H7BX22	Ranbp1	10090.ENSMUSP00000111309	Q8BMJ3	Eif1ax	10090.ENSMUSP00000084387	570
H7BX22	Ranbp1	10090.ENSMUSP00000111309	P60843	Eif4a1	10090.ENSMUSP00000127034	623
H7BX22	Ranbp1	10090.ENSMUSP00000111309	P97855	G3bp1	10090.ENSMUSP00000018727	423
H7BX22	Ranbp1	10090.ENSMUSP00000111309	Q20BD0	Hnrnpab	10090.ENSMUSP00000104731	605
H7BX22	Ranbp1	10090.ENSMUSP00000111309	B2M1R6	Hnrnpk	10090.ENSMUSP00000039269	401
H7BX22	Ranbp1	10090.ENSMUSP00000111309	Q3ULG5	Mcm6	10090.ENSMUSP00000027601	546
H7BX22	Ranbp1	10090.ENSMUSP00000111309	P15532	Nme1	10090.ENSMUSP00000117022	519
H7BX22	Ranbp1	10090.ENSMUSP00000111309	Q5SQB0	Npm1	10090.ENSMUSP00000075067	421
H7BX22	Ranbp1	10090.ENSMUSP00000111309	P50580	Pa2g4	10090.ENSMUSP00000026425	705
H7BX22	Ranbp1	10090.ENSMUSP00000111309	P17918	Pcna	10090.ENSMUSP00000028817	659
H7BX22	Ranbp1	10090.ENSMUSP00000111309	P17742	Ppia	10090.ENSMUSP00000117987	569
H7BX22	Ranbp1	10090.ENSMUSP00000111309	Q9WTM5	Ruvbl2	10090.ENSMUSP00000033087	450
H7BX22	Ranbp1	10090.ENSMUSP00000111309	A2BE93	Set	10090.ENSMUSP00000099930	615
H7BX22	Ranbp1	10090.ENSMUSP00000111309	P62307	Snrpf	10090.ENSMUSP00000020203	617
H7BX22	Ranbp1	10090.ENSMUSP00000111309	H7BWX9	Sumo2	10090.ENSMUSP00000115044	750
H7BX22	Ranbp1	10090.ENSMUSP00000111309	G3UZX6	Sumo3	10090.ENSMUSP00000115044	750
H3BL56	Rhoc	10090.ENSMUSP00000002303	P63260	Actg1	10090.ENSMUSP00000071486	719
H3BL56	Rhoc	10090.ENSMUSP00000002303	P10107	Anxa1	10090.ENSMUSP00000025561	641
H3BL56	Rhoc	10090.ENSMUSP00000002303	Q9Z1Q5	Clic1	10090.ENSMUSP00000007257	404
H3BL56	Rhoc	10090.ENSMUSP00000002303	P08113	Hsp90b1	10090.ENSMUSP00000020238	608
H3BL56	Rhoc	10090.ENSMUSP00000002303	Q60605	Myl6	10090.ENSMUSP00000128803	949
Q9CXW4	Rpl11	10090.ENSMUSP00000099595	P10126	Eef1a1	10090.ENSMUSP00000042457	970
Q9CXW4	Rpl11	10090.ENSMUSP00000099595	Q60872	Eif1a	10090.ENSMUSP00000077223	784
Q9CXW4	Rpl11	10090.ENSMUSP00000099595	Q8BMJ3	Eif1ax	10090.ENSMUSP00000084387	784
Q9CXW4	Rpl11	10090.ENSMUSP00000099595	Q8JZQ9	Eif3b	10090.ENSMUSP00000098076	451
Q9CXW4	Rpl11	10090.ENSMUSP00000099595	P60843	Eif4a1	10090.ENSMUSP00000127034	437
Q9CXW4	Rpl11	10090.ENSMUSP00000099595	Q8CGC7	Eprs	10090.ENSMUSP00000045841	439
Q9CXW4	Rpl11	10090.ENSMUSP00000099595	Q3U2G2	Hspa4	10090.ENSMUSP00000020630	407
Q9CXW4	Rpl11	10090.ENSMUSP00000099595	P20029	Hspa5	10090.ENSMUSP00000028222	429
Q9CXW4	Rpl11	10090.ENSMUSP00000099595	P29595	Nedd8	10090.ENSMUSP00000010520	693
Q9CXW4	Rpl11	10090.ENSMUSP00000099595	P15532	Nme1	10090.ENSMUSP00000117022	428
Q9CXW4	Rpl11	10090.ENSMUSP00000099595	P50580	Pa2g4	10090.ENSMUSP00000026425	779
Q9CXW4	Rpl11	10090.ENSMUSP00000099595	P62889	Rpl30	10090.ENSMUSP00000009039	999
Q9CXW4	Rpl11	10090.ENSMUSP00000099595	P47962	Rpl5	10090.ENSMUSP00000080854	999
Q9CXW4	Rpl11	10090.ENSMUSP00000099595	P62908	Rps3	10090.ENSMUSP00000032998	999
Q9CXW4	Rpl11	10090.ENSMUSP00000099595	P97351	Rps3a	10090.ENSMUSP00000029722	998
Q9CXW4	Rpl11	10090.ENSMUSP00000099595	P51881	Slc25a5	10090.ENSMUSP00000016463	523
P35979	Rpl12	10090.ENSMUSP00000136144	P10126	Eef1a1	10090.ENSMUSP00000042457	589
P35979	Rpl12	10090.ENSMUSP00000136144	Q8CGC7	Eprs	10090.ENSMUSP00000045841	507
P35979	Rpl12	10090.ENSMUSP00000136144	P15532	Nme1	10090.ENSMUSP00000117022	730
P35979	Rpl12	10090.ENSMUSP00000136144	P50580	Pa2g4	10090.ENSMUSP00000026425	563
P35979	Rpl12	10090.ENSMUSP00000136144	Q9CXW4	Rpl11	10090.ENSMUSP00000099595	988
P35979	Rpl12	10090.ENSMUSP00000136144	P62889	Rpl30	10090.ENSMUSP00000009039	986
P35979	Rpl12	10090.ENSMUSP00000136144	P47962	Rpl5	10090.ENSMUSP00000080854	988
P35979	Rpl12	10090.ENSMUSP00000136144	P62908	Rps3	10090.ENSMUSP00000032998	994
P35979	Rpl12	10090.ENSMUSP00000136144	P97351	Rps3a	10090.ENSMUSP00000029722	983
P62889	Rpl30	10090.ENSMUSP00000009039	P97351	Rps3a	10090.ENSMUSP00000029722	999
P47962	Rpl5	10090.ENSMUSP00000080854	P17918	Pcna	10090.ENSMUSP00000028817	450
P47962	Rpl5	10090.ENSMUSP00000080854	P62889	Rpl30	10090.ENSMUSP00000009039	999
P47962	Rpl5	10090.ENSMUSP00000080854	P97351	Rps3a	10090.ENSMUSP00000029722	999
P99027	Rplp2	10090.ENSMUSP00000081474	Q8BGQ7	Aars	10090.ENSMUSP00000034441	449
P99027	Rplp2	10090.ENSMUSP00000081474	P10126	Eef1a1	10090.ENSMUSP00000042457	945
P99027	Rplp2	10090.ENSMUSP00000081474	Q9D8N0	Eef1g	10090.ENSMUSP00000093955	893
P99027	Rplp2	10090.ENSMUSP00000081474	Q64339	Isg15	10090.ENSMUSP00000082548	436
P99027	Rplp2	10090.ENSMUSP00000081474	P15532	Nme1	10090.ENSMUSP00000117022	757
P99027	Rplp2	10090.ENSMUSP00000081474	P17742	Ppia	10090.ENSMUSP00000117987	416
P99027	Rplp2	10090.ENSMUSP00000081474	Q9CXW4	Rpl11	10090.ENSMUSP00000099595	999
P99027	Rplp2	10090.ENSMUSP00000081474	P35979	Rpl12	10090.ENSMUSP00000136144	968
P99027	Rplp2	10090.ENSMUSP00000081474	P62889	Rpl30	10090.ENSMUSP00000009039	999
P99027	Rplp2	10090.ENSMUSP00000081474	P47962	Rpl5	10090.ENSMUSP00000080854	999
P99027	Rplp2	10090.ENSMUSP00000081474	P60867	Rps20	10090.ENSMUSP00000120528	998
P99027	Rplp2	10090.ENSMUSP00000081474	P62908	Rps3	10090.ENSMUSP00000032998	999
P99027	Rplp2	10090.ENSMUSP00000081474	P97351	Rps3a	10090.ENSMUSP00000029722	998
Q6ZWZ6	Rps12	10090.ENSMUSP00000100481	P10126	Eef1a1	10090.ENSMUSP00000042457	409
Q6ZWZ6	Rps12	10090.ENSMUSP00000100481	Q60872	Eif1a	10090.ENSMUSP00000077223	401
Q6ZWZ6	Rps12	10090.ENSMUSP00000100481	Q8BMJ3	Eif1ax	10090.ENSMUSP00000084387	446
Q6ZWZ6	Rps12	10090.ENSMUSP00000100481	Q8CGC7	Eprs	10090.ENSMUSP00000045841	452
Q6ZWZ6	Rps12	10090.ENSMUSP00000100481	P15532	Nme1	10090.ENSMUSP00000117022	688
Q6ZWZ6	Rps12	10090.ENSMUSP00000100481	Q9CXW4	Rpl11	10090.ENSMUSP00000099595	890
Q6ZWZ6	Rps12	10090.ENSMUSP00000100481	P35979	Rpl12	10090.ENSMUSP00000136144	912
Q6ZWZ6	Rps12	10090.ENSMUSP00000100481	P62889	Rpl30	10090.ENSMUSP00000009039	993
Q6ZWZ6	Rps12	10090.ENSMUSP00000100481	P47962	Rpl5	10090.ENSMUSP00000080854	990
Q6ZWZ6	Rps12	10090.ENSMUSP00000100481	P99027	Rplp2	10090.ENSMUSP00000081474	975
Q6ZWZ6	Rps12	10090.ENSMUSP00000100481	P60867	Rps20	10090.ENSMUSP00000120528	992
Q6ZWZ6	Rps12	10090.ENSMUSP00000100481	D6RH49	Rps27l	10090.ENSMUSP00000046016	984
Q6ZWZ6	Rps12	10090.ENSMUSP00000100481	P62908	Rps3	10090.ENSMUSP00000032998	995
Q6ZWZ6	Rps12	10090.ENSMUSP00000100481	P97351	Rps3a	10090.ENSMUSP00000029722	991
P60867	Rps20	10090.ENSMUSP00000120528	P10126	Eef1a1	10090.ENSMUSP00000042457	968
P60867	Rps20	10090.ENSMUSP00000120528	Q9D8N0	Eef1g	10090.ENSMUSP00000093955	716
P60867	Rps20	10090.ENSMUSP00000120528	Q60872	Eif1a	10090.ENSMUSP00000077223	767
P60867	Rps20	10090.ENSMUSP00000120528	Q8BMJ3	Eif1ax	10090.ENSMUSP00000084387	783
P60867	Rps20	10090.ENSMUSP00000120528	A2AAW9	Eif2s3x	10090.ENSMUSP00000059395	910
P60867	Rps20	10090.ENSMUSP00000120528	Q8JZQ9	Eif3b	10090.ENSMUSP00000098076	913
P60867	Rps20	10090.ENSMUSP00000120528	P60843	Eif4a1	10090.ENSMUSP00000127034	935
P60867	Rps20	10090.ENSMUSP00000120528	Q8CGC7	Eprs	10090.ENSMUSP00000045841	537
P60867	Rps20	10090.ENSMUSP00000120528	Q64339	Isg15	10090.ENSMUSP00000082548	529
P60867	Rps20	10090.ENSMUSP00000120528	P29595	Nedd8	10090.ENSMUSP00000010520	437
P60867	Rps20	10090.ENSMUSP00000120528	Q5SQB0	Npm1	10090.ENSMUSP00000075067	438
P60867	Rps20	10090.ENSMUSP00000120528	P50580	Pa2g4	10090.ENSMUSP00000026425	540
P60867	Rps20	10090.ENSMUSP00000120528	P17742	Ppia	10090.ENSMUSP00000117987	497
P60867	Rps20	10090.ENSMUSP00000120528	Q9CXW4	Rpl11	10090.ENSMUSP00000099595	999
P60867	Rps20	10090.ENSMUSP00000120528	P35979	Rpl12	10090.ENSMUSP00000136144	976
P60867	Rps20	10090.ENSMUSP00000120528	P62889	Rpl30	10090.ENSMUSP00000009039	999
P60867	Rps20	10090.ENSMUSP00000120528	P47962	Rpl5	10090.ENSMUSP00000080854	999
P60867	Rps20	10090.ENSMUSP00000120528	P62908	Rps3	10090.ENSMUSP00000032998	999
P60867	Rps20	10090.ENSMUSP00000120528	P97351	Rps3a	10090.ENSMUSP00000029722	999
P60867	Rps20	10090.ENSMUSP00000120528	P09671	Sod2	10090.ENSMUSP00000007012	426
D6RH49	Rps27l	10090.ENSMUSP00000046016	Q9D8N0	Eef1g	10090.ENSMUSP00000093955	622
D6RH49	Rps27l	10090.ENSMUSP00000046016	Q60872	Eif1a	10090.ENSMUSP00000077223	448
D6RH49	Rps27l	10090.ENSMUSP00000046016	Q8BMJ3	Eif1ax	10090.ENSMUSP00000084387	556
D6RH49	Rps27l	10090.ENSMUSP00000046016	Q64339	Isg15	10090.ENSMUSP00000082548	424
D6RH49	Rps27l	10090.ENSMUSP00000046016	P29595	Nedd8	10090.ENSMUSP00000010520	472
D6RH49	Rps27l	10090.ENSMUSP00000046016	P17918	Pcna	10090.ENSMUSP00000028817	452
D6RH49	Rps27l	10090.ENSMUSP00000046016	Q9CXW4	Rpl11	10090.ENSMUSP00000099595	943
D6RH49	Rps27l	10090.ENSMUSP00000046016	P35979	Rpl12	10090.ENSMUSP00000136144	870
D6RH49	Rps27l	10090.ENSMUSP00000046016	P62889	Rpl30	10090.ENSMUSP00000009039	984
D6RH49	Rps27l	10090.ENSMUSP00000046016	P47962	Rpl5	10090.ENSMUSP00000080854	985
D6RH49	Rps27l	10090.ENSMUSP00000046016	P99027	Rplp2	10090.ENSMUSP00000081474	983
D6RH49	Rps27l	10090.ENSMUSP00000046016	P60867	Rps20	10090.ENSMUSP00000120528	996
D6RH49	Rps27l	10090.ENSMUSP00000046016	P62908	Rps3	10090.ENSMUSP00000032998	995
D6RH49	Rps27l	10090.ENSMUSP00000046016	P97351	Rps3a	10090.ENSMUSP00000029722	994
D6RH49	Rps27l	10090.ENSMUSP00000046016	P62307	Snrpf	10090.ENSMUSP00000020203	442
P62908	Rps3	10090.ENSMUSP00000032998	A2AAW9	Eif2s3x	10090.ENSMUSP00000059395	942
P62908	Rps3	10090.ENSMUSP00000032998	P60843	Eif4a1	10090.ENSMUSP00000127034	947
P62908	Rps3	10090.ENSMUSP00000032998	P08113	Hsp90b1	10090.ENSMUSP00000020238	517
P62908	Rps3	10090.ENSMUSP00000032998	P20029	Hspa5	10090.ENSMUSP00000028222	522
P62908	Rps3	10090.ENSMUSP00000032998	P50580	Pa2g4	10090.ENSMUSP00000026425	609
P62908	Rps3	10090.ENSMUSP00000032998	P17918	Pcna	10090.ENSMUSP00000028817	719
P62908	Rps3	10090.ENSMUSP00000032998	P17742	Ppia	10090.ENSMUSP00000117987	476
P62908	Rps3	10090.ENSMUSP00000032998	P62889	Rpl30	10090.ENSMUSP00000009039	999
P62908	Rps3	10090.ENSMUSP00000032998	P47962	Rpl5	10090.ENSMUSP00000080854	999
P62908	Rps3	10090.ENSMUSP00000032998	P97351	Rps3a	10090.ENSMUSP00000029722	999
P14206	Rpsa	10090.ENSMUSP00000035105	P80314	Cct2	10090.ENSMUSP00000036288	611
P14206	Rpsa	10090.ENSMUSP00000035105	Q3U0I3	Cct3	10090.ENSMUSP00000001452	536
P14206	Rpsa	10090.ENSMUSP00000035105	P10126	Eef1a1	10090.ENSMUSP00000042457	617
P14206	Rpsa	10090.ENSMUSP00000035105	Q9D8N0	Eef1g	10090.ENSMUSP00000093955	916
P14206	Rpsa	10090.ENSMUSP00000035105	Q60872	Eif1a	10090.ENSMUSP00000077223	474
P14206	Rpsa	10090.ENSMUSP00000035105	Q8BMJ3	Eif1ax	10090.ENSMUSP00000084387	476
P14206	Rpsa	10090.ENSMUSP00000035105	A2AAW9	Eif2s3x	10090.ENSMUSP00000059395	543
P14206	Rpsa	10090.ENSMUSP00000035105	Q8JZQ9	Eif3b	10090.ENSMUSP00000098076	482
P14206	Rpsa	10090.ENSMUSP00000035105	P60843	Eif4a1	10090.ENSMUSP00000127034	468
P14206	Rpsa	10090.ENSMUSP00000035105	P17182	Eno1	10090.ENSMUSP00000079727	743
P14206	Rpsa	10090.ENSMUSP00000035105	Q8CGC7	Eprs	10090.ENSMUSP00000045841	754
P14206	Rpsa	10090.ENSMUSP00000035105	Q64737	Gart	10090.ENSMUSP00000023684	400
P14206	Rpsa	10090.ENSMUSP00000035105	E9PYL9	Gm10036	10090.ENSMUSP00000078670	956
P14206	Rpsa	10090.ENSMUSP00000035105	P07901	Hsp90aa1	10090.ENSMUSP00000021698	588
P14206	Rpsa	10090.ENSMUSP00000035105	P11499	Hsp90ab1	10090.ENSMUSP00000024739	533
P14206	Rpsa	10090.ENSMUSP00000035105	Q3U2G2	Hspa4	10090.ENSMUSP00000020630	442
P14206	Rpsa	10090.ENSMUSP00000035105	P20029	Hspa5	10090.ENSMUSP00000028222	660
P14206	Rpsa	10090.ENSMUSP00000035105	P63038	Hspd1	10090.ENSMUSP00000027123	507
P14206	Rpsa	10090.ENSMUSP00000035105	Q64339	Isg15	10090.ENSMUSP00000082548	463
P14206	Rpsa	10090.ENSMUSP00000035105	P15532	Nme1	10090.ENSMUSP00000117022	451
P14206	Rpsa	10090.ENSMUSP00000035105	P50580	Pa2g4	10090.ENSMUSP00000026425	620
P14206	Rpsa	10090.ENSMUSP00000035105	P17742	Ppia	10090.ENSMUSP00000117987	438
P14206	Rpsa	10090.ENSMUSP00000035105	Q9CXW4	Rpl11	10090.ENSMUSP00000099595	964
P14206	Rpsa	10090.ENSMUSP00000035105	P35979	Rpl12	10090.ENSMUSP00000136144	903
P14206	Rpsa	10090.ENSMUSP00000035105	P62889	Rpl30	10090.ENSMUSP00000009039	988
P14206	Rpsa	10090.ENSMUSP00000035105	P47962	Rpl5	10090.ENSMUSP00000080854	987
P14206	Rpsa	10090.ENSMUSP00000035105	P99027	Rplp2	10090.ENSMUSP00000081474	981
P14206	Rpsa	10090.ENSMUSP00000035105	Q6ZWZ6	Rps12	10090.ENSMUSP00000100481	991
P14206	Rpsa	10090.ENSMUSP00000035105	P60867	Rps20	10090.ENSMUSP00000120528	993
P14206	Rpsa	10090.ENSMUSP00000035105	D6RH49	Rps27l	10090.ENSMUSP00000046016	991
P14206	Rpsa	10090.ENSMUSP00000035105	P62908	Rps3	10090.ENSMUSP00000032998	997
P14206	Rpsa	10090.ENSMUSP00000035105	P97351	Rps3a	10090.ENSMUSP00000029722	997
P14206	Rpsa	10090.ENSMUSP00000035105	P09671	Sod2	10090.ENSMUSP00000007012	433
P14206	Rpsa	10090.ENSMUSP00000035105	P63028	Tpt1	10090.ENSMUSP00000106519	792
P14206	Rpsa	10090.ENSMUSP00000035105	Q8BFR5	Tufm	10090.ENSMUSP00000095656	674
Q9WTM5	Ruvbl2	10090.ENSMUSP00000033087	P63260	Actg1	10090.ENSMUSP00000071486	635
Q9WTM5	Ruvbl2	10090.ENSMUSP00000033087	P17918	Pcna	10090.ENSMUSP00000028817	463
Q9ESP1	Sdf2l1	10090.ENSMUSP00000023453	P14211	Calr	10090.ENSMUSP00000003912	549
Q9ESP1	Sdf2l1	10090.ENSMUSP00000023453	P07901	Hsp90aa1	10090.ENSMUSP00000021698	611
Q9ESP1	Sdf2l1	10090.ENSMUSP00000023453	P11499	Hsp90ab1	10090.ENSMUSP00000024739	612
Q9ESP1	Sdf2l1	10090.ENSMUSP00000023453	P08113	Hsp90b1	10090.ENSMUSP00000020238	763
Q9ESP1	Sdf2l1	10090.ENSMUSP00000023453	P20029	Hspa5	10090.ENSMUSP00000028222	698
Q9ESP1	Sdf2l1	10090.ENSMUSP00000023453	Q922R8	Pdia6	10090.ENSMUSP00000052912	423
E9Q6R3	Sec22b	10090.ENSMUSP00000029476	P20029	Hspa5	10090.ENSMUSP00000028222	479
E9Q6R3	Sec22b	10090.ENSMUSP00000029476	Q61233	Lcp1	10090.ENSMUSP00000116271	432
A2BE93	Set	10090.ENSMUSP00000099930	P60843	Eif4a1	10090.ENSMUSP00000127034	476
A2BE93	Set	10090.ENSMUSP00000099930	P70372	Elavl1	10090.ENSMUSP00000096549	935
A2BE93	Set	10090.ENSMUSP00000099930	P97855	G3bp1	10090.ENSMUSP00000018727	426
A2BE93	Set	10090.ENSMUSP00000099930	Q20BD0	Hnrnpab	10090.ENSMUSP00000104731	476
A2BE93	Set	10090.ENSMUSP00000099930	P20029	Hspa5	10090.ENSMUSP00000028222	451
A2BE93	Set	10090.ENSMUSP00000099930	P50580	Pa2g4	10090.ENSMUSP00000026425	497
A2BE93	Set	10090.ENSMUSP00000099930	P17918	Pcna	10090.ENSMUSP00000028817	524
A2BE93	Set	10090.ENSMUSP00000099930	P62307	Snrpf	10090.ENSMUSP00000020203	429
Q8K4Z5	Sf3a1	10090.ENSMUSP00000002198	Q20BD0	Hnrnpab	10090.ENSMUSP00000104731	415
Q8K4Z5	Sf3a1	10090.ENSMUSP00000002198	B2M1R6	Hnrnpk	10090.ENSMUSP00000039269	913
Q8K4Z5	Sf3a1	10090.ENSMUSP00000002198	Q8VEK3	Hnrnpu	10090.ENSMUSP00000047571	916
Q8K4Z5	Sf3a1	10090.ENSMUSP00000002198	Q61990	Pcbp2	10090.ENSMUSP00000076294	907
Q8K4Z5	Sf3a1	10090.ENSMUSP00000002198	P83870	Phf5a	10090.ENSMUSP00000023117	906
Q8K4Z5	Sf3a1	10090.ENSMUSP00000002198	Q921M3	Sf3b3	10090.ENSMUSP00000045073	993
Q8K4Z5	Sf3a1	10090.ENSMUSP00000002198	Q923D4	Sf3b5	10090.ENSMUSP00000100771	918
Q8K4Z5	Sf3a1	10090.ENSMUSP00000002198	P62307	Snrpf	10090.ENSMUSP00000020203	903
Q921M3	Sf3b3	10090.ENSMUSP00000045073	Q8JZQ9	Eif3b	10090.ENSMUSP00000098076	472
Q921M3	Sf3b3	10090.ENSMUSP00000045073	Q20BD0	Hnrnpab	10090.ENSMUSP00000104731	575
Q921M3	Sf3b3	10090.ENSMUSP00000045073	B2M1R6	Hnrnpk	10090.ENSMUSP00000039269	936
Q921M3	Sf3b3	10090.ENSMUSP00000045073	Q8VEK3	Hnrnpu	10090.ENSMUSP00000047571	940
Q921M3	Sf3b3	10090.ENSMUSP00000045073	Q61990	Pcbp2	10090.ENSMUSP00000076294	921
Q921M3	Sf3b3	10090.ENSMUSP00000045073	Q923D4	Sf3b5	10090.ENSMUSP00000100771	995
Q921M3	Sf3b3	10090.ENSMUSP00000045073	P62307	Snrpf	10090.ENSMUSP00000020203	965
Q923D4	Sf3b5	10090.ENSMUSP00000100771	B2M1R6	Hnrnpk	10090.ENSMUSP00000039269	909
Q923D4	Sf3b5	10090.ENSMUSP00000100771	Q8VEK3	Hnrnpu	10090.ENSMUSP00000047571	916
Q923D4	Sf3b5	10090.ENSMUSP00000100771	Q61990	Pcbp2	10090.ENSMUSP00000076294	900
Q923D4	Sf3b5	10090.ENSMUSP00000100771	P62307	Snrpf	10090.ENSMUSP00000020203	939
Q9CZN7	Shmt2	10090.ENSMUSP00000026470	Q9D358	Acp1	10090.ENSMUSP00000073686	437
Q9CZN7	Shmt2	10090.ENSMUSP00000026470	P50247	Ahcy	10090.ENSMUSP00000127198	457
Q9CZN7	Shmt2	10090.ENSMUSP00000026470	P80314	Cct2	10090.ENSMUSP00000036288	494
Q9CZN7	Shmt2	10090.ENSMUSP00000026470	Q3U0I3	Cct3	10090.ENSMUSP00000001452	564
Q9CZN7	Shmt2	10090.ENSMUSP00000026470	P17182	Eno1	10090.ENSMUSP00000079727	555
Q9CZN7	Shmt2	10090.ENSMUSP00000026470	Q8CGC7	Eprs	10090.ENSMUSP00000045841	662
Q9CZN7	Shmt2	10090.ENSMUSP00000026470	P47791	Gsr	10090.ENSMUSP00000033992	402
Q9CZN7	Shmt2	10090.ENSMUSP00000026470	P20029	Hspa5	10090.ENSMUSP00000028222	413
Q9CZN7	Shmt2	10090.ENSMUSP00000026470	Q3THS6	Mat2a	10090.ENSMUSP00000087118	580
Q9CZN7	Shmt2	10090.ENSMUSP00000026470	P17918	Pcna	10090.ENSMUSP00000028817	670
Q9CZN7	Shmt2	10090.ENSMUSP00000026470	Q3U6K9	Psat1	10090.ENSMUSP00000025542	767
Q9CZN7	Shmt2	10090.ENSMUSP00000026470	A2BE93	Set	10090.ENSMUSP00000099930	471
Q9CZN7	Shmt2	10090.ENSMUSP00000026470	Q8BFR5	Tufm	10090.ENSMUSP00000095656	436
P51881	Slc25a5	10090.ENSMUSP00000016463	P00493	Hprt1	10090.ENSMUSP00000026723	413
P51881	Slc25a5	10090.ENSMUSP00000016463	Q3U2G2	Hspa4	10090.ENSMUSP00000020630	430
P51881	Slc25a5	10090.ENSMUSP00000016463	P15532	Nme1	10090.ENSMUSP00000117022	485
P51881	Slc25a5	10090.ENSMUSP00000016463	P17742	Ppia	10090.ENSMUSP00000117987	634
P51881	Slc25a5	10090.ENSMUSP00000016463	P47962	Rpl5	10090.ENSMUSP00000080854	425
P51881	Slc25a5	10090.ENSMUSP00000016463	P97351	Rps3a	10090.ENSMUSP00000029722	567
P51881	Slc25a5	10090.ENSMUSP00000016463	G5E902	Slc25a3	10090.ENSMUSP00000075987	687
P62307	Snrpf	10090.ENSMUSP00000020203	B2M1R6	Hnrnpk	10090.ENSMUSP00000039269	910
P62307	Snrpf	10090.ENSMUSP00000020203	Q8VEK3	Hnrnpu	10090.ENSMUSP00000047571	909
P62307	Snrpf	10090.ENSMUSP00000020203	Q61990	Pcbp2	10090.ENSMUSP00000076294	912
P62307	Snrpf	10090.ENSMUSP00000020203	Q9Z2U0	Psma7	10090.ENSMUSP00000029082	407
P62307	Snrpf	10090.ENSMUSP00000020203	P47962	Rpl5	10090.ENSMUSP00000080854	632
P09671	Sod2	10090.ENSMUSP00000007012	P24270	Cat	10090.ENSMUSP00000028610	827
P09671	Sod2	10090.ENSMUSP00000007012	P09103	P4hb	10090.ENSMUSP00000026122	461
Q9WUM5	Suclg1	10090.ENSMUSP00000065113	Q9CWJ9	Atic	10090.ENSMUSP00000027384	519
Q9WUM5	Suclg1	10090.ENSMUSP00000065113	Q9D2G2	Dlst	10090.ENSMUSP00000060346	984
Q9WUM5	Suclg1	10090.ENSMUSP00000065113	P17182	Eno1	10090.ENSMUSP00000079727	411
Q9WUM5	Suclg1	10090.ENSMUSP00000065113	Q64737	Gart	10090.ENSMUSP00000023684	406
Q9WUM5	Suclg1	10090.ENSMUSP00000065113	P15532	Nme1	10090.ENSMUSP00000117022	540
Q9WUM5	Suclg1	10090.ENSMUSP00000065113	Q8C605	Pfkp	10090.ENSMUSP00000117030	439
Q9WUM5	Suclg1	10090.ENSMUSP00000065113	P26516	Psmd7	10090.ENSMUSP00000041968	519
Q9WUM5	Suclg1	10090.ENSMUSP00000065113	G5E902	Slc25a3	10090.ENSMUSP00000075987	544
Q9WUM5	Suclg1	10090.ENSMUSP00000065113	P09671	Sod2	10090.ENSMUSP00000007012	426
Q9CX34	Sugt1	10090.ENSMUSP00000052942	E9QKR0	Gnb2	10090.ENSMUSP00000031726	487
Q9CX34	Sugt1	10090.ENSMUSP00000052942	P07901	Hsp90aa1	10090.ENSMUSP00000021698	999
Q9CX34	Sugt1	10090.ENSMUSP00000052942	P11499	Hsp90ab1	10090.ENSMUSP00000024739	999
Q9CX34	Sugt1	10090.ENSMUSP00000052942	P08113	Hsp90b1	10090.ENSMUSP00000020238	999
Q9CX34	Sugt1	10090.ENSMUSP00000052942	Q3U2G2	Hspa4	10090.ENSMUSP00000020630	898
Q9CX34	Sugt1	10090.ENSMUSP00000052942	P20029	Hspa5	10090.ENSMUSP00000028222	879
Q9CX34	Sugt1	10090.ENSMUSP00000052942	Q64339	Isg15	10090.ENSMUSP00000082548	744
Q9CX34	Sugt1	10090.ENSMUSP00000052942	Q9R1P4	Psma1	10090.ENSMUSP00000033008	400
E9Q265	Sumf1	10090.ENSMUSP00000032191	Q9D1Q6	Erp44	10090.ENSMUSP00000030028	425
H7BWX9	Sumo2	10090.ENSMUSP00000115044	P80314	Cct2	10090.ENSMUSP00000036288	430
H7BWX9	Sumo2	10090.ENSMUSP00000115044	Q20BD0	Hnrnpab	10090.ENSMUSP00000104731	464
H7BWX9	Sumo2	10090.ENSMUSP00000115044	B2M1R6	Hnrnpk	10090.ENSMUSP00000039269	518
H7BWX9	Sumo2	10090.ENSMUSP00000115044	P07901	Hsp90aa1	10090.ENSMUSP00000021698	818
H7BWX9	Sumo2	10090.ENSMUSP00000115044	P11499	Hsp90ab1	10090.ENSMUSP00000024739	802
H7BWX9	Sumo2	10090.ENSMUSP00000115044	P08113	Hsp90b1	10090.ENSMUSP00000020238	406
H7BWX9	Sumo2	10090.ENSMUSP00000115044	Q64339	Isg15	10090.ENSMUSP00000082548	751
H7BWX9	Sumo2	10090.ENSMUSP00000115044	P29595	Nedd8	10090.ENSMUSP00000010520	891
H7BWX9	Sumo2	10090.ENSMUSP00000115044	Q5SQB0	Npm1	10090.ENSMUSP00000075067	817
H7BWX9	Sumo2	10090.ENSMUSP00000115044	P17918	Pcna	10090.ENSMUSP00000028817	887
H7BWX9	Sumo2	10090.ENSMUSP00000115044	Q9DBJ1	Pgam1	10090.ENSMUSP00000011896	414
H7BWX9	Sumo2	10090.ENSMUSP00000115044	P17742	Ppia	10090.ENSMUSP00000117987	610
H7BWX9	Sumo2	10090.ENSMUSP00000115044	P62908	Rps3	10090.ENSMUSP00000032998	630
H7BWX9	Sumo2	10090.ENSMUSP00000115044	A2BE93	Set	10090.ENSMUSP00000099930	541
H7BWX9	Sumo2	10090.ENSMUSP00000115044	P62307	Snrpf	10090.ENSMUSP00000020203	705
G3UZX6	Sumo3	10090.ENSMUSP00000115044	Q20BD0	Hnrnpab	10090.ENSMUSP00000104731	464
G3UZX6	Sumo3	10090.ENSMUSP00000115044	B2M1R6	Hnrnpk	10090.ENSMUSP00000039269	518
G3UZX6	Sumo3	10090.ENSMUSP00000115044	P08113	Hsp90b1	10090.ENSMUSP00000020238	406
G3UZX6	Sumo3	10090.ENSMUSP00000115044	Q5SQB0	Npm1	10090.ENSMUSP00000075067	817
G3UZX6	Sumo3	10090.ENSMUSP00000115044	P17918	Pcna	10090.ENSMUSP00000028817	887
G3UZX6	Sumo3	10090.ENSMUSP00000115044	P17742	Ppia	10090.ENSMUSP00000117987	610
G3UZX6	Sumo3	10090.ENSMUSP00000115044	P62908	Rps3	10090.ENSMUSP00000032998	630
G3UZX6	Sumo3	10090.ENSMUSP00000115044	A2BE93	Set	10090.ENSMUSP00000099930	541
G3UZX6	Sumo3	10090.ENSMUSP00000115044	P62307	Snrpf	10090.ENSMUSP00000020203	705
P40142	Tkt	10090.ENSMUSP00000022529	A6ZI44	Aldoa	10090.ENSMUSP00000084846	948
P40142	Tkt	10090.ENSMUSP00000022529	P24270	Cat	10090.ENSMUSP00000028610	500
P40142	Tkt	10090.ENSMUSP00000022529	F8WGL3	Cfl1	10090.ENSMUSP00000112259	447
P40142	Tkt	10090.ENSMUSP00000022529	O08749	Dld	10090.ENSMUSP00000106481	405
P40142	Tkt	10090.ENSMUSP00000022529	P17182	Eno1	10090.ENSMUSP00000079727	884
P40142	Tkt	10090.ENSMUSP00000022529	Q00612	G6pdx	10090.ENSMUSP00000004327	865
P40142	Tkt	10090.ENSMUSP00000022529	P47791	Gsr	10090.ENSMUSP00000033992	463
P40142	Tkt	10090.ENSMUSP00000022529	O88844	Idh1	10090.ENSMUSP00000095316	435
P40142	Tkt	10090.ENSMUSP00000022529	Q8C605	Pfkp	10090.ENSMUSP00000117030	929
P40142	Tkt	10090.ENSMUSP00000022529	Q9DBJ1	Pgam1	10090.ENSMUSP00000011896	859
P40142	Tkt	10090.ENSMUSP00000022529	Q9DCD0	Pgd	10090.ENSMUSP00000081141	809
P17751	Tpi1	10090.ENSMUSP00000130858	A6ZI44	Aldoa	10090.ENSMUSP00000084846	996
P17751	Tpi1	10090.ENSMUSP00000130858	Q5PR73	Diras2	10090.ENSMUSP00000055416	443
P17751	Tpi1	10090.ENSMUSP00000130858	P10126	Eef1a1	10090.ENSMUSP00000042457	512
P17751	Tpi1	10090.ENSMUSP00000130858	P17182	Eno1	10090.ENSMUSP00000079727	996
P17751	Tpi1	10090.ENSMUSP00000130858	Q00612	G6pdx	10090.ENSMUSP00000004327	855
P17751	Tpi1	10090.ENSMUSP00000130858	P05202	Got2	10090.ENSMUSP00000034097	629
P17751	Tpi1	10090.ENSMUSP00000130858	P47791	Gsr	10090.ENSMUSP00000033992	588
P17751	Tpi1	10090.ENSMUSP00000130858	Q64339	Isg15	10090.ENSMUSP00000082548	447
P17751	Tpi1	10090.ENSMUSP00000130858	P14152	Mdh1	10090.ENSMUSP00000099938	610
P17751	Tpi1	10090.ENSMUSP00000130858	P08249	Mdh2	10090.ENSMUSP00000019323	791
P17751	Tpi1	10090.ENSMUSP00000130858	P09103	P4hb	10090.ENSMUSP00000026122	467
P17751	Tpi1	10090.ENSMUSP00000130858	A2A815	Park7	10090.ENSMUSP00000030805	495
P17751	Tpi1	10090.ENSMUSP00000130858	Q922R8	Pdia6	10090.ENSMUSP00000052912	407
P17751	Tpi1	10090.ENSMUSP00000130858	Q8C605	Pfkp	10090.ENSMUSP00000117030	914
P17751	Tpi1	10090.ENSMUSP00000130858	Q9DBJ1	Pgam1	10090.ENSMUSP00000011896	972
P17751	Tpi1	10090.ENSMUSP00000130858	Q9DCD0	Pgd	10090.ENSMUSP00000081141	534
P17751	Tpi1	10090.ENSMUSP00000130858	P62908	Rps3	10090.ENSMUSP00000032998	443
P17751	Tpi1	10090.ENSMUSP00000130858	Q9CZN7	Shmt2	10090.ENSMUSP00000026470	496
P17751	Tpi1	10090.ENSMUSP00000130858	Q9WUM5	Suclg1	10090.ENSMUSP00000065113	408
P17751	Tpi1	10090.ENSMUSP00000130858	P40142	Tkt	10090.ENSMUSP00000022529	878
P17751	Tpi1	10090.ENSMUSP00000130858	P63101	Ywhaz	10090.ENSMUSP00000022894	431
P63028	Tpt1	10090.ENSMUSP00000106519	Q8VDN2	Atp1a1	10090.ENSMUSP00000039657	662
P63028	Tpt1	10090.ENSMUSP00000106519	P10126	Eef1a1	10090.ENSMUSP00000042457	716
P63028	Tpt1	10090.ENSMUSP00000106519	Q9D8N0	Eef1g	10090.ENSMUSP00000093955	862
P63028	Tpt1	10090.ENSMUSP00000106519	P07901	Hsp90aa1	10090.ENSMUSP00000021698	515
P63028	Tpt1	10090.ENSMUSP00000106519	P11499	Hsp90ab1	10090.ENSMUSP00000024739	529
P63028	Tpt1	10090.ENSMUSP00000106519	Q64339	Isg15	10090.ENSMUSP00000082548	460
P63028	Tpt1	10090.ENSMUSP00000106519	P15532	Nme1	10090.ENSMUSP00000117022	453
P63028	Tpt1	10090.ENSMUSP00000106519	Q9CXW4	Rpl11	10090.ENSMUSP00000099595	808
P63028	Tpt1	10090.ENSMUSP00000106519	P35979	Rpl12	10090.ENSMUSP00000136144	758
P63028	Tpt1	10090.ENSMUSP00000106519	P62889	Rpl30	10090.ENSMUSP00000009039	917
P63028	Tpt1	10090.ENSMUSP00000106519	P47962	Rpl5	10090.ENSMUSP00000080854	941
P63028	Tpt1	10090.ENSMUSP00000106519	P99027	Rplp2	10090.ENSMUSP00000081474	801
P63028	Tpt1	10090.ENSMUSP00000106519	Q6ZWZ6	Rps12	10090.ENSMUSP00000100481	937
P63028	Tpt1	10090.ENSMUSP00000106519	P60867	Rps20	10090.ENSMUSP00000120528	769
P63028	Tpt1	10090.ENSMUSP00000106519	D6RH49	Rps27l	10090.ENSMUSP00000046016	707
P63028	Tpt1	10090.ENSMUSP00000106519	P62908	Rps3	10090.ENSMUSP00000032998	972
P63028	Tpt1	10090.ENSMUSP00000106519	P97351	Rps3a	10090.ENSMUSP00000029722	895
P63028	Tpt1	10090.ENSMUSP00000106519	P68372	Tubb4b	10090.ENSMUSP00000042342	672
P68372	Tubb4b	10090.ENSMUSP00000042342	P63260	Actg1	10090.ENSMUSP00000071486	731
P68372	Tubb4b	10090.ENSMUSP00000042342	P80314	Cct2	10090.ENSMUSP00000036288	924
P68372	Tubb4b	10090.ENSMUSP00000042342	Q3U0I3	Cct3	10090.ENSMUSP00000001452	951
P68372	Tubb4b	10090.ENSMUSP00000042342	Q3TPJ8	Dync1i2	10090.ENSMUSP00000097605	914
P68372	Tubb4b	10090.ENSMUSP00000042342	P10126	Eef1a1	10090.ENSMUSP00000042457	465
P68372	Tubb4b	10090.ENSMUSP00000042342	P17182	Eno1	10090.ENSMUSP00000079727	556
P68372	Tubb4b	10090.ENSMUSP00000042342	P07901	Hsp90aa1	10090.ENSMUSP00000021698	957
P68372	Tubb4b	10090.ENSMUSP00000042342	P11499	Hsp90ab1	10090.ENSMUSP00000024739	589
P68372	Tubb4b	10090.ENSMUSP00000042342	P20029	Hspa5	10090.ENSMUSP00000028222	426
P68372	Tubb4b	10090.ENSMUSP00000042342	P26041	Msn	10090.ENSMUSP00000113071	530
P68372	Tubb4b	10090.ENSMUSP00000042342	P17918	Pcna	10090.ENSMUSP00000028817	611
P68372	Tubb4b	10090.ENSMUSP00000042342	P61982	Ywhag	10090.ENSMUSP00000051223	950
P68372	Tubb4b	10090.ENSMUSP00000042342	P63101	Ywhaz	10090.ENSMUSP00000022894	494
Q8BFR5	Tufm	10090.ENSMUSP00000095656	P80314	Cct2	10090.ENSMUSP00000036288	550
Q8BFR5	Tufm	10090.ENSMUSP00000095656	Q3U0I3	Cct3	10090.ENSMUSP00000001452	623
Q8BFR5	Tufm	10090.ENSMUSP00000095656	Q9D2G2	Dlst	10090.ENSMUSP00000060346	432
Q8BFR5	Tufm	10090.ENSMUSP00000095656	Q60872	Eif1a	10090.ENSMUSP00000077223	467
Q8BFR5	Tufm	10090.ENSMUSP00000095656	Q8BMJ3	Eif1ax	10090.ENSMUSP00000084387	467
Q8BFR5	Tufm	10090.ENSMUSP00000095656	Q8CGC7	Eprs	10090.ENSMUSP00000045841	400
Q8BFR5	Tufm	10090.ENSMUSP00000095656	E9QKR0	Gnb2	10090.ENSMUSP00000031726	539
Q8BFR5	Tufm	10090.ENSMUSP00000095656	P07901	Hsp90aa1	10090.ENSMUSP00000021698	602
Q8BFR5	Tufm	10090.ENSMUSP00000095656	P11499	Hsp90ab1	10090.ENSMUSP00000024739	631
Q8BFR5	Tufm	10090.ENSMUSP00000095656	P08113	Hsp90b1	10090.ENSMUSP00000020238	407
Q8BFR5	Tufm	10090.ENSMUSP00000095656	P50580	Pa2g4	10090.ENSMUSP00000026425	505
Q8BFR5	Tufm	10090.ENSMUSP00000095656	Q9CXW4	Rpl11	10090.ENSMUSP00000099595	776
Q8BFR5	Tufm	10090.ENSMUSP00000095656	P35979	Rpl12	10090.ENSMUSP00000136144	838
Q8BFR5	Tufm	10090.ENSMUSP00000095656	P47962	Rpl5	10090.ENSMUSP00000080854	678
Q8BFR5	Tufm	10090.ENSMUSP00000095656	P60867	Rps20	10090.ENSMUSP00000120528	893
Q8BFR5	Tufm	10090.ENSMUSP00000095656	P62908	Rps3	10090.ENSMUSP00000032998	880
Q8BFR5	Tufm	10090.ENSMUSP00000095656	P51881	Slc25a5	10090.ENSMUSP00000016463	480
Q91W90	Txndc5	10090.ENSMUSP00000041839	P47791	Gsr	10090.ENSMUSP00000033992	407
Q91W90	Txndc5	10090.ENSMUSP00000041839	P08113	Hsp90b1	10090.ENSMUSP00000020238	688
Q91W90	Txndc5	10090.ENSMUSP00000041839	P20029	Hspa5	10090.ENSMUSP00000028222	553
Q91W90	Txndc5	10090.ENSMUSP00000041839	P09103	P4hb	10090.ENSMUSP00000026122	627
Q9DB77	Uqcrc2	10090.ENSMUSP00000033176	P80314	Cct2	10090.ENSMUSP00000036288	448
Q9DB77	Uqcrc2	10090.ENSMUSP00000033176	Q3U0I3	Cct3	10090.ENSMUSP00000001452	460
Q9DB77	Uqcrc2	10090.ENSMUSP00000033176	Q9D2G2	Dlst	10090.ENSMUSP00000060346	520
Q9DB77	Uqcrc2	10090.ENSMUSP00000033176	G5E902	Slc25a3	10090.ENSMUSP00000075987	629
Q9DB77	Uqcrc2	10090.ENSMUSP00000033176	P51881	Slc25a5	10090.ENSMUSP00000016463	767
Q9DB77	Uqcrc2	10090.ENSMUSP00000033176	P09671	Sod2	10090.ENSMUSP00000007012	432
Q9DB77	Uqcrc2	10090.ENSMUSP00000033176	Q9WUM5	Suclg1	10090.ENSMUSP00000065113	776
Q9DB77	Uqcrc2	10090.ENSMUSP00000033176	Q8BFR5	Tufm	10090.ENSMUSP00000095656	503
Q01853	Vcp	10090.ENSMUSP00000030164	P80314	Cct2	10090.ENSMUSP00000036288	513
Q01853	Vcp	10090.ENSMUSP00000030164	Q3U0I3	Cct3	10090.ENSMUSP00000001452	480
Q01853	Vcp	10090.ENSMUSP00000030164	P10126	Eef1a1	10090.ENSMUSP00000042457	924
Q01853	Vcp	10090.ENSMUSP00000030164	P28798	Grn	10090.ENSMUSP00000046340	423
Q01853	Vcp	10090.ENSMUSP00000030164	P07901	Hsp90aa1	10090.ENSMUSP00000021698	704
Q01853	Vcp	10090.ENSMUSP00000030164	P11499	Hsp90ab1	10090.ENSMUSP00000024739	881
Q01853	Vcp	10090.ENSMUSP00000030164	P08113	Hsp90b1	10090.ENSMUSP00000020238	569
Q01853	Vcp	10090.ENSMUSP00000030164	Q3U2G2	Hspa4	10090.ENSMUSP00000020630	597
Q01853	Vcp	10090.ENSMUSP00000030164	P20029	Hspa5	10090.ENSMUSP00000028222	623
Q01853	Vcp	10090.ENSMUSP00000030164	P63038	Hspd1	10090.ENSMUSP00000027123	425
Q01853	Vcp	10090.ENSMUSP00000030164	Q64339	Isg15	10090.ENSMUSP00000082548	528
Q01853	Vcp	10090.ENSMUSP00000030164	P29595	Nedd8	10090.ENSMUSP00000010520	550
Q01853	Vcp	10090.ENSMUSP00000030164	P09103	P4hb	10090.ENSMUSP00000026122	696
Q01853	Vcp	10090.ENSMUSP00000030164	P50580	Pa2g4	10090.ENSMUSP00000026425	516
Q01853	Vcp	10090.ENSMUSP00000030164	Q922R8	Pdia6	10090.ENSMUSP00000052912	408
Q01853	Vcp	10090.ENSMUSP00000030164	P62962	Pfn1	10090.ENSMUSP00000018437	592
Q01853	Vcp	10090.ENSMUSP00000030164	Q9R1P4	Psma1	10090.ENSMUSP00000033008	551
Q01853	Vcp	10090.ENSMUSP00000030164	E9Q6R3	Sec22b	10090.ENSMUSP00000029476	455
P20152	Vim	10090.ENSMUSP00000028062	P63260	Actg1	10090.ENSMUSP00000071486	498
P20152	Vim	10090.ENSMUSP00000028062	P10107	Anxa1	10090.ENSMUSP00000025561	569
F6Q3W0	Wdr5	10090.ENSMUSP00000109585	Q9WTM5	Ruvbl2	10090.ENSMUSP00000033087	815
F7D5L2	Wdr77	10090.ENSMUSP00000010278	P62307	Snrpf	10090.ENSMUSP00000020203	915
F7D5L2	Wdr77	10090.ENSMUSP00000010278	F6Q3W0	Wdr5	10090.ENSMUSP00000109585	480
P61982	Ywhag	10090.ENSMUSP00000051223	P63260	Actg1	10090.ENSMUSP00000071486	443
P61982	Ywhag	10090.ENSMUSP00000051223	P20029	Hspa5	10090.ENSMUSP00000028222	419
P61982	Ywhag	10090.ENSMUSP00000051223	P62307	Snrpf	10090.ENSMUSP00000020203	528
F6VW30	Ywhaq	10090.ENSMUSP00000100067	Q5SXR6	Cltc	10090.ENSMUSP00000099475	547
F6VW30	Ywhaq	10090.ENSMUSP00000100067	Q9D8N0	Eef1g	10090.ENSMUSP00000093955	564
F6VW30	Ywhaq	10090.ENSMUSP00000100067	P07901	Hsp90aa1	10090.ENSMUSP00000021698	575
F6VW30	Ywhaq	10090.ENSMUSP00000100067	P11499	Hsp90ab1	10090.ENSMUSP00000024739	538
F6VW30	Ywhaq	10090.ENSMUSP00000100067	P20029	Hspa5	10090.ENSMUSP00000028222	404
F6VW30	Ywhaq	10090.ENSMUSP00000100067	H7BWX9	Sumo2	10090.ENSMUSP00000115044	421
F6VW30	Ywhaq	10090.ENSMUSP00000100067	G3UZX6	Sumo3	10090.ENSMUSP00000115044	421
F6VW30	Ywhaq	10090.ENSMUSP00000100067	P68372	Tubb4b	10090.ENSMUSP00000042342	476
F6VW30	Ywhaq	10090.ENSMUSP00000100067	P61982	Ywhag	10090.ENSMUSP00000051223	672
F6VW30	Ywhaq	10090.ENSMUSP00000100067	P63101	Ywhaz	10090.ENSMUSP00000022894	684
P63101	Ywhaz	10090.ENSMUSP00000022894	P63260	Actg1	10090.ENSMUSP00000071486	761
P63101	Ywhaz	10090.ENSMUSP00000022894	P10126	Eef1a1	10090.ENSMUSP00000042457	524
P63101	Ywhaz	10090.ENSMUSP00000022894	P00493	Hprt1	10090.ENSMUSP00000026723	611
P63101	Ywhaz	10090.ENSMUSP00000022894	P20029	Hspa5	10090.ENSMUSP00000028222	601
P63101	Ywhaz	10090.ENSMUSP00000022894	P17742	Ppia	10090.ENSMUSP00000117987	518
P63101	Ywhaz	10090.ENSMUSP00000022894	P62889	Rpl30	10090.ENSMUSP00000009039	432
P63101	Ywhaz	10090.ENSMUSP00000022894	P61982	Ywhag	10090.ENSMUSP00000051223	754
