# Supplementary material for: The non-glycosylated protein of Toxocara canis MUC-1 interacts with proteins of murine macrophages
Source: PLoS Negl Trop Dis. 2022 Sep 2;16(9):e0010734. doi: 10.1371/journal.pntd.0010734 (PMC9477421; doi:10.1371/journal.pntd.0010734)
Supplement: S7 Table — (XLSX) [file pntd.0010734.s007.xlsx]

## Sheet: S7 Table
S7 Table. Biological process annotations for proteins of RAW264.7 cells identified to interact with CFL1 and FABP5.
GO_ID	GO_Name	Molecules																				Total number
		ARHGDIA	TKT	CAPG	RAC2	GART	HSP90AB1	ENO1	CAP1	HSP90AA1	PFN1	ACTG1	RHOC	YWHAZ	CORO1A	NEDD8	LCP1	ME1	UBC	CFL1	FABP5
GO:0002376	immune system process	●					●		●	●	●	●			●			●		●		9
GO:0002252	immune effector process						●			●										●		3
GO:0045055	regulated exocytosis			●							●				●					●		4
GO:0043299	leukocyte degranulation														●					●		2
GO:0006955	immune response					●	●			●	●						●			●		6
GO:0045087	innate immune response										●									●		2
GO:0045321	leukocyte activation						●					●			●					●		4
GO:0046649	lymphocyte activation									●					●					●		3
GO:0042110	T cell activation			●							●									●		3
GO:0002366	leukocyte activation involved in immune response				●					●										●		3
GO:0002263	cell activation involved in immune response										●						●			●		3
GO:0032502	developmental process	●				●	●	●	●	●	●	●			●		●	●		●		12
GO:0048869	cellular developmental process				●					●		●			●		●	●		●		7
GO:0032989	cellular component morphogenesis				●						●				●		●			●		5
GO:0000902	cell morphogenesis				●		●			●										●		4
GO:0030154	cell differentiation		●			●	●	●	●	●	●					●		●			●	10
GO:0048856	anatomical structure development	●				●	●	●	●	●	●	●			●		●	●		●		12
GO:0048513	animal organ development						●			●								●		●		4
GO:0003360	brainstem development							●													●	2
GO:0009653	anatomical structure morphogenesis	●		●			●	●			●				●					●		7
GO:0022610	biological adhesion	●			●		●			●			●							●	●	7
GO:0007155	cell adhesion				●		●			●										●		4
GO:0098609	cell-cell adhesion			●							●				●					●		4
GO:0034109	homotypic cell-cell adhesion	●					●			●			●							●	●	6
GO:0007159	leukocyte cell-cell adhesion						●			●										●		3
GO:0070486	leukocyte aggregation								●		●									●		3
GO:0071593	lymphocyte aggregation			●							●									●		3
GO:0070489	T cell aggregation						●			●										●		3
GO:0023052	signaling	●			●		●		●	●			●	●	●		●	●	●	●	●	13
GO:0046903	secretion						●			●	●							●		●		5
GO:0032940	secretion by cell			●							●				●					●		4
GO:0006887	exocytosis			●							●				●					●		4
GO:0007163	establishment or maintenance of cell polarity										●	●								●		3
GO:0008219	cell death									●					●			●		●		4
GO:0007165	signal transduction				●		●			●	●			●	●		●	●	●	●		10
GO:0035556	intracellular signal transduction				●		●			●						●				●		5
GO:0007264	small GTPase mediated signal transduction						●	●	●	●	●					●					●	7
GO:0001775	cell activation				●		●			●					●		●			●	●	7
GO:0044085	cellular component biogenesis			●	●		●			●	●	●	●	●	●		●	●		●		12
GO:0016043	cellular component organization	●		●	●		●		●	●	●	●	●	●	●		●	●		●		14
GO:0030031	cell projection assembly				●		●			●		●			●						●	6
GO:0030030	cell projection organization			●							●				●			●		●		5
GO:0097435	fibril organization	●		●	●				●		●	●			●		●			●		9
GO:0043933	macromolecular complex subunit organization			●	●		●			●	●		●		●		●	●		●		10
GO:0022607	cellular component assembly			●	●		●			●	●	●	●	●	●		●	●		●		12
GO:0065003	macromolecular complex assembly			●	●					●	●		●		●		●	●		●		9
GO:0006996	organelle organization	●		●	●		●		●	●	●	●		●	●		●	●		●		13
GO:0007005	mitochondrion organization			●														●		●		3
GO:0070925	organelle assembly						●													●		2
GO:0007010	cytoskeleton organization	●			●		●	●	●	●	●		●							●		9
GO:0030036	actin cytoskeleton organization			●			●			●	●		●		●		●			●		8
GO:0007015	actin filament organization	●					●		●	●		●			●					●		7
GO:0008154	actin polymerization or depolymerization						●			●		●								●		4
GO:0061572	actin filament bundle organization					●		●													●	3
GO:0030198	extracellular matrix organization				●		●		●	●	●			●	●		●			●	●	10
GO:0043062	extracellular structure organization				●		●		●	●	●			●	●		●			●	●	10
GO:0051258	protein polymerization						●			●			●							●	●	5
GO:0007154	cell communication	●			●		●		●	●			●	●	●		●	●	●	●	●	13
GO:0040011	locomotion				●		●	●		●	●					●				●		7
GO:2000145	regulation of cell motility	●					●								●					●		4
GO:0030334	regulation of cell migration			●							●									●		3
GO:0002685	regulation of leukocyte migration					●															●	2
GO:0030335	positive regulation of cell migration			●																●		2
GO:2000147	positive regulation of cell motility			●																●		2
GO:0006928	movement of cell or subcellular component				●		●			●	●			●			●			●		7
GO:0048870	cell motility	●		●	●						●				●		●			●		7
GO:0016477	cell migration						●			●		●		●	●		●			●	●	8
GO:0030029	actin filament-based process	●			●		●		●	●			●		●		●			●	●	10
GO:0051179	localization	●			●		●		●	●	●			●	●	●	●	●		●	●	13
GO:0051674	localization of cell			●						●	●		●		●		●			●		7
GO:0051641	cellular localization				●		●		●	●	●			●	●					●	●	9
GO:0046907	intracellular transport				●		●			●				●			●			●		6
GO:0016482	cytosolic transport						●								●					●		3
GO:0051234	establishment of localization		●		●	●	●	●	●	●								●		●	●	10
GO:0006810	transport		●		●	●	●	●	●	●								●		●	●	10
GO:0016192	vesicle-mediated transport			●							●				●			●		●		5
GO:0071702	organic substance transport					●	●			●							●			●		5
GO:0071705	nitrogen compound transport	●			●						●				●					●		5
GO:0006839	mitochondrial transport												●							●		2
GO:0042886	amide transport				●		●	●		●										●		5
GO:0015833	peptide transport	●					●			●			●							●	●	6
GO:0051649	establishment of localization in cell				●		●			●				●			●			●	●	7
GO:0033036	macromolecule localization			●			●			●	●		●		●		●			●		8
GO:0070727	cellular macromolecule localization			●			●			●	●				●					●		6
GO:0008104	protein localization				●		●			●	●		●		●		●			●	●	9
GO:0045184	establishment of protein localization	●					●			●					●					●		5
GO:0072594	establishment of protein localization to organelle		●				●			●										●		4
GO:0044743	protein transmembrane import into intracellular organelle							●													●	2
GO:0072655	establishment of protein localization to mitochondrion												●							●		2
GO:0034613	cellular protein localization	●					●				●	●			●					●		6
GO:0033365	protein localization to organelle						●			●		●								●		4
GO:0070585	protein localization to mitochondrion	●																		●		2
GO:0015031	protein transport					●	●			●	●									●		5
GO:0006886	intracellular protein transport				●		●			●			●							●	●	6
GO:0006605	protein targeting						●				●									●		3
GO:0006626	protein targeting to mitochondrion										●									●		2
GO:0032501	multicellular organismal process				●	●	●	●		●	●	●		●	●		●	●		●	●	13
GO:0048871	multicellular organismal homeostasis						●													●		2
GO:0007275	multicellular organism development	●					●		●	●					●			●		●		7
GO:0007399	nervous system development						●			●								●		●		4
GO:0048731	system development			●							●				●			●		●		5
GO:0007417	central nervous system development		●			●	●	●	●	●	●					●		●			●	10
GO:0021954	central nervous system neuron development					●		●													●	3
GO:0021955	central nervous system neuron axonogenesis					●			●												●	3
GO:0050896	response to stimulus	●			●	●	●		●	●	●	●	●	●	●	●	●	●	●	●	●	17
GO:0009605	response to external stimulus			●							●							●		●		4
GO:0009628	response to abiotic stimulus					●	●			●										●		4
GO:0051716	cellular response to stimulus	●			●		●		●	●	●	●	●		●		●	●	●	●	●	14
GO:0006950	response to stress					●	●	●		●	●						●	●		●		8
GO:0006952	defense response						●			●										●		3
GO:0042221	response to chemical	●			●	●	●			●	●	●		●	●	●		●		●		12
GO:0070887	cellular response to chemical stimulus				●		●	●		●	●					●		●		●		8
GO:0010033	response to organic substance			●	●		●		●		●	●			●		●	●		●		10
GO:0014070	response to organic cyclic compound						●			●								●		●		4
GO:0071310	cellular response to organic substance				●		●			●				●				●		●		6
GO:0070848	response to growth factor										●									●		2
GO:0071363	cellular response to growth factor stimulus										●									●		2
GO:0034097	response to cytokine										●									●		2
GO:0071345	cellular response to cytokine stimulus									●										●		2
GO:0008152	metabolic process	●	●		●	●	●	●	●	●	●		●			●		●		●	●	14
GO:0009056	catabolic process	●													●			●		●		4
GO:0009058	biosynthetic process	●				●	●			●	●	●			●	●		●		●		10
GO:0044238	primary metabolic process		●		●	●	●	●	●	●	●					●		●		●	●	12
GO:0044281	small molecule metabolic process						●			●	●							●		●		5
GO:0055086	nucleobase-containing small molecule metabolic process						●					●			●			●		●		5
GO:0044237	cellular metabolic process		●		●	●	●	●	●	●	●					●		●		●	●	12
GO:0051186	cofactor metabolic process						●			●								●		●		4
GO:0006732	coenzyme metabolic process						●			●								●		●		4
GO:0044249	cellular biosynthetic process			●	●		●		●		●	●			●		●	●		●		10
GO:0072521	purine-containing compound metabolic process				●					●								●		●		4
GO:0006163	purine nucleotide metabolic process						●			●								●		●		4
GO:0006164	purine nucleotide biosynthetic process		●			●			●									●			●	5
GO:0044260	cellular macromolecule metabolic process			●			●			●	●				●			●		●		7
GO:0090304	nucleic acid metabolic process			●							●				●			●		●		5
GO:0006259	DNA metabolic process			●														●		●		3
GO:0019538	protein metabolic process				●					●					●					●		4
GO:0019941	modification-dependent protein catabolic process					●															●	2
GO:0044267	cellular protein metabolic process						●				●				●					●		4
GO:0036211	protein modification process						●			●										●		3
GO:0006464	cellular protein modification process				●					●										●		3
GO:0070647	protein modification by small protein conjugation or removal										●									●		2
GO:0032446	protein modification by small protein conjugation	●																		●		2
GO:0009059	macromolecule biosynthetic process	●		●							●				●			●		●		6
GO:0034645	cellular macromolecule biosynthetic process	●			●						●				●			●		●		6
GO:0019438	aromatic compound biosynthetic process				●		●			●				●	●		●	●		●		8
GO:0034641	cellular nitrogen compound metabolic process			●	●		●			●	●		●		●		●	●		●		10
GO:0044271	cellular nitrogen compound biosynthetic process	●			●				●	●	●				●		●	●		●		9
GO:0006725	cellular aromatic compound metabolic process	●		●	●				●		●	●			●		●	●		●		10
GO:0006793	phosphorus metabolic process	●			●				●	●	●				●		●	●		●		9
GO:0006796	phosphate-containing compound metabolic process				●		●		●	●	●			●	●			●		●	●	10
GO:0016310	phosphorylation			●							●							●		●		4
GO:0006753	nucleoside phosphate metabolic process				●					●	●							●		●		5
GO:0019637	organophosphate metabolic process						●			●			●					●		●	●	6
GO:0009117	nucleotide metabolic process						●			●	●							●		●	●	6
GO:0090407	organophosphate biosynthetic process							●			●							●		●		4
GO:0046483	heterocycle metabolic process	●			●		●			●	●		●		●		●	●		●	●	11
GO:0018130	heterocycle biosynthetic process				●					●	●		●		●		●	●		●		8
GO:0071704	organic substance metabolic process		●		●	●	●	●	●	●	●					●		●		●	●	12
GO:1901575	organic substance catabolic process						●			●										●		3
GO:0043170	macromolecule metabolic process			●			●			●	●				●			●		●		7
GO:0043412	macromolecule modification				●										●					●		3
GO:0010467	gene expression			●														●		●		3
GO:1901360	organic cyclic compound metabolic process	●		●	●				●		●	●			●		●	●		●		10
GO:1901564	organonitrogen compound metabolic process		●		●	●	●	●	●	●						●		●		●	●	11
GO:0019693	ribose phosphate metabolic process				●					●	●							●		●		5
GO:0046390	ribose phosphate biosynthetic process													●	●			●		●		4
GO:0009259	ribonucleotide metabolic process						●			●								●		●		4
GO:0009150	purine ribonucleotide metabolic process						●			●								●		●		4
GO:1901576	organic substance biosynthetic process			●	●		●		●		●	●			●		●	●		●		10
GO:1901135	carbohydrate derivative metabolic process				●		●			●								●		●		5
GO:1901137	carbohydrate derivative biosynthetic process					●												●		●		3
GO:1901362	organic cyclic compound biosynthetic process	●		●			●	●			●				●			●		●	●	9
GO:0072522	purine-containing compound biosynthetic process		●			●			●									●			●	5
GO:0006139	nucleobase-containing compound metabolic process	●			●		●			●	●			●		●	●	●		●		10
GO:0034654	nucleobase-containing compound biosynthetic process	●					●	●		●	●		●					●		●		8
GO:0065007	biological regulation	●	●	●	●		●	●	●	●	●	●	●	●	●	●	●	●	●	●	●	19
GO:0065008	regulation of biological quality	●		●	●		●			●	●	●		●	●			●	●	●	●	13
GO:0090066	regulation of anatomical structure size	●			●						●				●					●		5
GO:0042592	homeostatic process				●		●			●						●		●	●	●		7
GO:0060249	anatomical structure homeostasis			●						●	●				●					●		5
GO:0000723	telomere maintenance		●			●		●	●												●	5
GO:0001894	tissue homeostasis			●																●		2
GO:0050789	regulation of biological process	●	●	●	●		●	●	●	●	●		●	●	●	●	●	●	●	●	●	18
GO:0051239	regulation of multicellular organismal process												●					●		●		3
GO:0050793	regulation of developmental process				●					●								●		●		4
GO:0030155	regulation of cell adhesion										●									●		2
GO:0022407	regulation of cell-cell adhesion										●									●		2
GO:1903037	regulation of leukocyte cell-cell adhesion						●													●		2
GO:0034110	regulation of homotypic cell-cell adhesion	●																		●		2
GO:1903827	regulation of cellular protein localization						●				●									●		3
GO:1903829	positive regulation of cellular protein localization			●																●		2
GO:0048519	negative regulation of biological process				●		●			●				●			●	●		●		7
GO:0048523	negative regulation of cellular process				●		●			●				●			●	●		●		7
GO:0051129	negative regulation of cellular component organization										●									●		2
GO:0032879	regulation of localization	●			●				●	●	●				●		●			●		8
GO:0032880	regulation of protein localization				●		●			●				●						●		5
GO:0060341	regulation of cellular localization				●		●			●						●				●		5
GO:0048518	positive regulation of biological process			●			●			●	●		●		●		●	●		●		9
GO:0023051	regulation of signaling						●			●										●		3
GO:0023056	positive regulation of signaling										●									●		2
GO:0048583	regulation of response to stimulus			●							●				●			●		●		5
GO:0009966	regulation of signal transduction	●													●					●		3
GO:1902531	regulation of intracellular signal transduction				●					●										●		3
GO:0009967	positive regulation of signal transduction										●									●		2
GO:1902533	positive regulation of intracellular signal transduction													●						●		2
GO:0048584	positive regulation of response to stimulus			●													●			●		3
GO:0051049	regulation of transport						●		●	●										●		4
GO:0051050	positive regulation of transport										●									●		2
GO:0051223	regulation of protein transport									●	●									●		3
GO:0032386	regulation of intracellular transport				●						●				●					●		4
GO:0033157	regulation of intracellular protein transport										●						●			●		3
GO:1903533	regulation of protein targeting										●									●		2
GO:0051222	positive regulation of protein transport		●			●	●	●	●	●	●					●					●	9
GO:0060255	regulation of macromolecule metabolic process				●		●			●				●			●	●		●		7
GO:0010604	positive regulation of macromolecule metabolic process														●			●		●		3
GO:0010557	positive regulation of macromolecule biosynthetic process										●							●		●		3
GO:0002682	regulation of immune system process						●				●							●		●		4
GO:0002694	regulation of leukocyte activation										●									●		2
GO:0051249	regulation of lymphocyte activation										●									●		2
GO:0050863	regulation of T cell activation														●					●		2
GO:0002684	positive regulation of immune system process										●									●		2
GO:0070201	regulation of establishment of protein localization						●			●										●		3
GO:1904951	positive regulation of establishment of protein localization						●													●		2
GO:0051173	positive regulation of nitrogen compound metabolic process							●			●							●		●		4
GO:0045935	positive regulation of nucleobase-containing compound metabolic process		●															●		●		3
GO:0051054	positive regulation of DNA metabolic process						●			●										●		3
GO:0044089	positive regulation of cellular component biogenesis			●			●			●	●				●					●		6
GO:0040012	regulation of locomotion						●			●										●		3
GO:0040017	positive regulation of locomotion			●																●		2
GO:0050794	regulation of cellular process	●		●	●		●	●	●	●	●		●	●	●	●	●	●	●	●	●	17
GO:0051171	regulation of nitrogen compound metabolic process				●		●			●				●			●	●		●		7
GO:0019219	regulation of nucleobase-containing compound metabolic process			●	●					●	●				●			●		●		7
GO:0051052	regulation of DNA metabolic process						●			●										●		3
GO:0010941	regulation of cell death						●			●								●		●		4
GO:0050865	regulation of cell activation		●			●	●	●	●	●	●					●					●	9
GO:0051270	regulation of cellular component movement						●				●									●		3
GO:0051272	positive regulation of cellular component movement			●																●		2
GO:0031323	regulation of cellular metabolic process	●			●		●				●	●			●			●		●		8
GO:0051174	regulation of phosphorus metabolic process				●					●								●		●		4
GO:0019220	regulation of phosphate metabolic process						●			●								●		●		4
GO:0031325	positive regulation of cellular metabolic process										●							●		●		3
GO:0031328	positive regulation of cellular biosynthetic process			●														●		●		3
GO:0048522	positive regulation of cellular process	●			●				●	●	●				●		●	●		●		9
GO:1903053	regulation of extracellular matrix organization				●															●		2
GO:1903055	positive regulation of extracellular matrix organization					●		●													●	3
GO:0010646	regulation of cell communication						●			●								●		●		4
GO:0010647	positive regulation of cell communication														●					●		2
GO:0051128	regulation of cellular component organization	●			●		●			●	●			●		●	●	●		●		10
GO:0031344	regulation of cell projection organization										●							●		●		3
GO:1902903	regulation of fibril organization			●																●		2
GO:0031346	positive regulation of cell projection organization					●												●		●		3
GO:0033043	regulation of organelle organization				●		●			●		●			●		●	●		●		8
GO:0010639	negative regulation of organelle organization					●														●		2
GO:0051494	negative regulation of cytoskeleton organization										●									●		2
GO:0051126	negative regulation of actin nucleation														●						●	2
GO:0051493	regulation of cytoskeleton organization				●		●			●										●		4
GO:0032970	regulation of actin filament-based process						●								●					●		3
GO:0032956	regulation of actin cytoskeleton organization					●						●								●		3
GO:0032535	regulation of cellular component size	●		●							●				●					●		5
GO:0030832	regulation of actin filament length			●																●		2
GO:0051130	positive regulation of cellular component organization				●		●			●				●	●		●	●		●		8
GO:0031334	positive regulation of protein complex assembly			●					●		●				●					●		5
GO:0010638	positive regulation of organelle organization						●				●				●					●		4
GO:0044087	regulation of cellular component biogenesis	●			●				●	●	●				●		●			●		8
GO:0043254	regulation of protein complex assembly	●					●		●	●		●			●					●		7
GO:0008064	regulation of actin polymerization or depolymerization						●													●		2
GO:0030833	regulation of actin filament polymerization			●																●		2
GO:0032271	regulation of protein polymerization						●			●			●							●	●	5
GO:0032273	positive regulation of protein polymerization						●													●		2
GO:0030041	actin filament polymerization							●			●									●		3
GO:0019222	regulation of metabolic process	●			●		●	●	●	●	●		●			●		●		●	●	12
GO:0009889	regulation of biosynthetic process				●		●			●				●			●	●		●		7
GO:0010556	regulation of macromolecule biosynthetic process				●						●				●			●		●		5
GO:0031326	regulation of cellular biosynthetic process				●		●			●				●	●			●		●		7
GO:2000112	regulation of cellular macromolecule biosynthetic process				●						●				●			●		●		5
GO:0006355	regulation of transcription, DNA-templated		●		●	●		●	●									●			●	7
GO:0009893	positive regulation of metabolic process	●			●							●			●			●		●		6
GO:0009891	positive regulation of biosynthetic process										●							●		●		3
GO:0080090	regulation of primary metabolic process				●					●	●		●		●		●	●		●		8
GO:0051246	regulation of protein metabolic process					●														●		2
GO:0032268	regulation of cellular protein metabolic process					●														●		2
GO:0006807	nitrogen compound metabolic process		●		●	●	●	●	●	●	●					●		●		●	●	12
GO:0065009	regulation of molecular function	●			●		●			●	●				●		●	●		●	●	10
GO:0044093	positive regulation of molecular function	●					●			●	●		●					●		●		7
GO:0043085	positive regulation of catalytic activity				●		●			●						●				●		5
GO:0051336	regulation of hydrolase activity						●			●										●		3
GO:0051345	positive regulation of hydrolase activity										●				●					●		3
GO:0050790	regulation of catalytic activity			●	●				●		●				●		●			●		7
GO:0051338	regulation of transferase activity										●									●		2
GO:0051339	regulation of lyase activity														●						●	2
GO:0040007	growth						●	●	●	●	●					●					●	7
●	Interacts with CFL1 and/or FABP5 in a particular biological process
●	CFL1 and FABP5 involved in a particularbiological process
