# Supplementary material for: The non-glycosylated protein of Toxocara canis MUC-1 interacts with proteins of murine macrophages
Source: PLoS Negl Trop Dis. 2022 Sep 2;16(9):e0010734. doi: 10.1371/journal.pntd.0010734 (PMC9477421; doi:10.1371/journal.pntd.0010734)
Supplement: S8 Table — (XLSX) [file pntd.0010734.s008.xlsx]

## Sheet: S8 Table
S8 Table. Pathway annotations of proteins of RAW264.7 cells identified to interact with CFL1 and FABP5.
Pathway ID	Pathway Name	Class	Molecules															Total number
			HSP90AA1	PFN1	ACTG1	YWHAZ	CORO1A	ARHGDIA	TKT	RAC2	GART	HSP90AB1	ENO1	ME1	UBC	CFL1	FABP5
mmu01230	Regulation of actin cytoskeleton	Cellular Processes		●	●					●								3
mmu03040	Adherens junction	Cellular Processes			●					●								2
mmu04918	Focal adhesion	Cellular Processes			●					●								2
mmu03010	Phagosome	Cellular Processes			●		●											2
mmu01210	Cell cycle	Cellular Processes				●												1
mmu05412	Oocyte meiosis	Cellular Processes				●												1
mmu04971	Apoptosis	Cellular Processes			●													1
mmu04146	Tight junction	Cellular Processes			●													1
mmu03320	PPAR signaling pathway	Organismal Systems												●	●		●	3
mmu00630	Antigen processing and presentation	Organismal Systems	●									●						2
mmu04612	NOD-like receptor signaling pathway	Organismal Systems	●									●						2
mmu00670	Estrogen signaling pathway	Organismal Systems	●									●						2
mmu03018	Progesterone-mediated oocyte maturation	Organismal Systems	●									●						2
mmu03050	Leukocyte transendothelial migration	Organismal Systems			●					●								2
mmu04260	Fc epsilon RI signaling pathway	Organismal Systems								●								1
mmu05410	B cell receptor signaling pathway	Organismal Systems								●								1
mmu05010	Fc gamma R-mediated phagocytosis	Organismal Systems								●								1
mmu04540	Natural killer cell mediated cytotoxicity	Organismal Systems								●								1
mmu05414	Axon guidance	Organismal Systems								●								1
mmu00983	Chemokine signaling pathway	Organismal Systems								●								1
mmu03013	Vasopressin-regulated water reabsorption	Organismal Systems						●										1
mmu04670	Neurotrophin signaling pathway	Organismal Systems						●										1
mmu00040	Thyroid hormone signaling pathway	Organismal Systems			●													1
mmu04210	Oxytocin signaling pathway	Organismal Systems			●													1
mmu04970	Platelet activation	Organismal Systems			●													1
mmu00030	PI3K-Akt signaling pathway	Environmental Information Processing	●			●						●						3
mmu00010	Rap1 signaling pathway	Environmental Information Processing		●	●					●								3
mmu00260	Hippo signaling pathway	Environmental Information Processing			●	●												2
mmu04520	HIF-1 signaling pathway	Environmental Information Processing											●					1
mmu05100	cAMP signaling pathway	Environmental Information Processing								●								1
mmu04960	VEGF signaling pathway	Environmental Information Processing								●								1
mmu04973	Sphingolipid signaling pathway	Environmental Information Processing								●								1
mmu05215	Wnt signaling pathway	Environmental Information Processing								●								1
mmu00330	Ras signaling pathway	Environmental Information Processing								●								1
mmu05416	MAPK signaling pathway	Environmental Information Processing								●								1
mmu04141	Protein processing in endoplasmic reticulum	Genetic Information Processing	●									●						2
mmu04621	RNA degradation	Genetic Information Processing											●					1
mmu00620	Carbon metabolism	Metabolism							●				●	●				3
mmu01200	Metabolic pathways	Metabolism							●		●		●					3
mmu01100	Biosynthesis of amino acids	Metabolism							●				●					2
mmu04145	Glycolysis / Gluconeogenesis	Metabolism											●					1
mmu05134	One carbon pool by folate	Metabolism									●							1
mmu05230	Purine metabolism	Metabolism									●							1
mmu00480	Pentose phosphate pathway	Metabolism							●									1
●	Interacts with CFL1 and/or FABP5 in a particular pathway
●	CFL1 and FABP5 involved in a pathway
